# Supplementary material for: Unraveling the Role of Acetic Acid Bacteria Comparing Two Acetification Profiles From Natural Raw Materials: A Quantitative Approach in Komagataeibacter europaeus
Source: Front Microbiol. 2022 Apr 29;13:840119. doi: 10.3389/fmicb.2022.840119 (PMC9100681; doi:10.3389/fmicb.2022.840119)
Supplement: Supplementary file 3 [file Table_2.XLSX]

## Sheet: Table S2
Table S2. List of proteins of K. europaeus identified in at least 50% out of total samples in each profile (FW, fine wine; B, beer) and sampling time (EL, end of loading; UL, just before unloading). The accession number (Uniprot), protein name, description, cluster to which each protein belongs, and z-score quantification values are included.
Accesion number	Protein name	Protein description	Cluster	Z-score quantification value
(Uniprot)				B_EL	B_UL	FW_EL	FW_UL
A0A0D6PUS8	unregistered	Diguanylate cyclase/phosphodiesterase	1	-0.145614	0.632462	0.865693	-1.35254
A0A0D6PUS9	fumCp	Fumarate hydratase class II	1	-0.355645	0.400475	1.14209	-1.18692
A0A0D6PV12	rncp	Ribonuclease 3	1	-0.102452	1.31666	-0.0978182	-1.11639
A0A0D6PVT6	unregistered	Myo-inositol-1	1	-0.241305	1.47323	-0.536813	-0.695115
A0A0D6PVX9	unregistered	Dihydroorotase	1	0.41291	1.01983	-0.0986815	-1.33406
A0A0D6PW14	clpBp	Chaperone protein ClpB	1	-0.0779225	1.04002	0.37026	-1.33236
A0A0D6PW18	unregistered	ABC transporter	1	-0.353804	0.391157	1.14775	-1.18511
A0A0D6PW22	unregistered	Ribonuclease D	1	0.652668	-0.161011	0.855815	-1.34747
A0A0D6PWI7	kdsAp	2-dehydro-3-deoxyphosphooctonate aldolase	1	-0.132329	1.39746	-0.971187	-0.29394
A0A0D6PWV8	unregistered	Pyruvate dehydrogenase E1 component sub. beta	1	0.753093	-0.0632881	0.701742	-1.39155
A0A0D6PWY5	mqop	Probable malate: quinone oxidoreductase	1	0.0397444	1.39863	-0.656761	-0.781613
A0A0D6PWZ9	unregistered	Phosphohydrolase	1	-0.547976	1.4504	-0.758514	-0.143913
A0A0D6PX04	queCp	7-cyano-7-deazaguanine synthase	1	-0.375742	0.353495	1.18023	-1.15798
A0A0D6PX31	unregistered	Alcohol dehydrogenase PQQ-dependent, large sub.	1	0.384772	1.20801	-0.547226	-1.04556
A0A0D6PX35	rsmGp	Ribosomal RNA small sub. methyltransferase G	1	0.651053	1.01936	-1.10157	-0.568842
A0A0D6PX87	unregistered	Cystathionine beta-lyase	1	0.368712	0.894467	0.164076	-1.42726
A0A0D6PXE7	unregistered	Cysteine desulfurase activator complex sub. SufB	1	-0.0829928	0.367319	1.0448	-1.32913
A0A0D6PXI6	pheSp	Phenylalanine--tRNA ligase alpha sub.	1	0.997107	-0.0142457	0.381085	-1.36395
A0A0D6PXJ6	pdxJp	Pyridoxine 5'-phosphate synthase	1	0.166055	0.970969	0.263122	-1.40015
A0A0D6PXJ9	unregistered	Transcriptional regulator MarR	1	-0.451164	1.47953	-0.712504	-0.315865
A0A0D6PXU7	unregistered	Prephenate dehydratase	1	-0.0881663	0.266233	1.11627	-1.29433
A0A0D6PXV2	unregistered	D-3-phosphoglycerate dehydrogenase	1	0.179332	-0.0165171	1.13398	-1.29679
A0A0D6PXY2	unregistered	Oxidoreductase SDR	1	0.888436	0.290613	0.256392	-1.43544
A0A0D6PY38	unregistered	Molybdopterin molybdenumtransferase	1	0.00436287	1.2521	-0.0612694	-1.19519
A0A0D6PY59	fabHp	3-oxoacyl-[acyl-carrier-protein] synthase 3	1	0.32054	1.2461	-1.0255	-0.541143
A0A0D6PY95	trpAp	Tryptophan synthase alpha chain	1	-0.309498	0.652104	0.928761	-1.27137
A0A0D6PYD0	unregistered	M20_dimer domain-containing protein	1	0.436486	1.18296	-0.587475	-1.03197
A0A0D6PYE3	unregistered	Nitrite/sulfite reductase	1	0.546229	0.132281	0.768434	-1.44694
A0A0D6PYE5	guaAp	GMP synthase [glutamine-hydrolyzing]	1	0.555389	0.0234182	0.833869	-1.41268
A0A0D6PYE7	hldDp	ADP-L-glycero-D-manno-heptose-6-epimerase	1	0.58417	-0.00367668	0.825604	-1.4061
A0A0D6PYG3	proAp	Gamma-glutamyl phosphate reductase	1	0.284349	0.00902777	1.05248	-1.34586
A0A0D6PYM3	lysAp	Diaminopimelate decarboxylase	1	-0.300082	0.605505	0.964578	-1.27
A0A0D6PYS5	hemEp	Uroporphyrinogen decarboxylase	1	0.357116	-0.0335641	1.02545	-1.349
A0A0D6PYY8	unregistered	Ring-hydroxylating dioxygenase ferredoxin sub.	1	-0.171016	1.19751	0.197345	-1.22384
A0A0D6PYZ5	glmUp	Bifunctional protein GlmU	1	0.655007	0.381335	0.453567	-1.48991
A0A0D6PZ74	unregistered	Carboxylesterase NlhH	1	-0.167561	1.38823	-0.223221	-0.99745
A0A0D6PZ96	unregistered	Enoyl-[acyl-carrier-protein] reductase [NADH]	1	0.683725	-0.0751793	0.777786	-1.38633
A0A0D6PZA8	unregistered	Sorbitol dehydrogenase large sub.	1	0.0951717	0.507641	0.828096	-1.43091
A0A0D6PZB3	gpmIp	P-glycerate mutase	1	0.067481	1.28553	-0.214157	-1.13886
A0A0D6PZB6	unregistered	NADPH-dependent L-sorbose reductase	1	0.999953	0.0372504	0.336036	-1.37324
A0A0D6PZD7	pepAp	Probable cytosol aminopeptidase	1	0.295027	0.840833	0.315492	-1.45135
A0A0D6PZF5	unregistered	Cobaltochelatase cobS sub.	1	0.530449	0.0674239	0.826974	-1.42485
A0A0D6PZH7	lepAp	Elongation factor 4	1	0.131019	0.0526135	1.12539	-1.30903
A0A0D6PZW8	unregistered	ATP-sulfurylase small sub.	1	0.317325	0.428322	0.731226	-1.47687
A0A0D6PZX6	parCp	DNA topoisomerase 4 sub. A	1	0.355231	1.07869	-0.132935	-1.30099
A0A0D6PZY9	unregistered	Aldo/keto reductase, 2,5-diketo-D-gluconate reductase	1	-0.297744	0.483176	1.06069	-1.24612
A0A0D6PZZ6	enop	Enolase	1	0.941803	-0.0150448	0.454046	-1.3808
A0A0D6Q014	purNp	P-ribosyl-glycinamide formyltransferase	1	0.682902	-0.0386776	0.755996	-1.40022
A0A0D6Q020	metGp	Methionine--tRNA ligase	1	0.7884	0.372764	0.3041	-1.46526
A0A0D6Q033	unregistered	Cobalamin biosynthesis cobaltochelatase cobT sub.	1	0.268151	0.428127	0.770431	-1.46671
A0A0D6Q045	adep	Adenine deaminase	1	0.978812	0.27964	0.136241	-1.39469
A0A0D6Q072	unregistered	PEP_hydrolase domain-containing protein	1	0.754428	-0.17439	0.766438	-1.34648
A0A0D6Q084	proCp	Pyrroline-5-carboxylate reductase	1	0.850698	0.22958	0.365428	-1.44571
A0A0D6Q0C5	unregistered	Xanthine dehydrogenase accessory factor XdhC/CoxI	1	0.375374	0.547256	0.571638	-1.49427
A0A0D6Q0D7	amnp	AMP nucleosidase	1	0.236232	-0.0795176	1.1311	-1.28782
A0A0D6Q0F3	unregistered	Uncharacterized protein	1	0.26772	1.20016	-0.280831	-1.18705
A0A0D6Q0F6	hisCp	Histidinol-phosphate aminotransferase	1	0.611343	-0.101043	0.859715	-1.37001
A0A0D6Q0H6	unregistered	Nitrilase	1	0.610662	0.383504	0.499369	-1.49354
A0A0D6Q0K2	gltXp	Glutamate--tRNA ligase	1	0.202343	0.591268	0.674304	-1.46791
A0A0D6Q0K7	gorAp	Glutathione reductase	1	0.70229	0.461652	0.316997	-1.48094
A0A0D6Q0T4	unregistered	Oxidoreductase	1	-0.0823868	1.20983	0.104842	-1.23229
A0A0D6Q0V3	ubiEp	Ubiquinone UbiE	1	0.387701	0.990538	-0.0113475	-1.36689
A0A0D6Q0Z4	unregistered	Dihydroxyacetone kinase	1	-0.163673	0.857846	0.652006	-1.34618
A0A0D6Q0Z5	unregistered	Fructose-1,6-bisphosphatase	1	0.486271	1.16476	-0.973697	-0.677336
A0A0D6Q114	dapFp	Diaminopimelate epimerase	1	0.207313	1.32687	-0.866008	-0.668177
A0A0D6Q147	mtnAp	Methylthioribose-1-phosphate isomerase	1	0.146873	0.0109277	1.13886	-1.29666
A0A0D6Q1A5	unregistered	Oxidoreductase/short-chain SDR	1	-0.404178	1.38314	-0.0181045	-0.960855
A0A0D6Q1C0	aroAp	3-phosphoshikimate 1-carboxyvinyltransferase	1	0.0876321	0.56153	0.785891	-1.43505
A0A0D6Q1J3	unregistered	ABC transporter	1	0.687668	-0.182819	0.835292	-1.34014
A0A0D6Q1P3	unregistered	Oxidoreductase	1	-0.429615	1.26585	0.238929	-1.07516
A0A0D6Q1Q4	unregistered	Cobalamin synthesis protein CobW	1	0.317552	1.11275	-0.150312	-1.27999
A0A0D6Q1T1	argJp	Arginine biosynthesis bifunctional protein ArgJ	1	0.522014	1.14258	-0.697026	-0.967563
A0A0D6Q202	thiEp	Thiamine-phosphate synthase	1	-0.14458	1.44416	-0.493173	-0.806404
A0A0D6Q248	unregistered	Diguanylate cyclase/phosphodiesterase	1	-0.172385	1.28423	0.0369299	-1.14877
A0A0D6Q2C2	unregistered	Aminopeptidase	1	-0.0321332	1.28484	-0.0955559	-1.15716
A0A0D6Q2D6	unregistered	Replication-associated recombination protein A	1	-0.0962905	1.37527	-0.264348	-1.01463
A0A0D6Q2G1	unregistered	D-amino acid oxidase	1	-0.264078	0.422427	1.09114	-1.24949
A0A0D6Q2I3	unregistered	5-aminolevulinate synthase	1	0.453473	0.136075	0.845854	-1.4354
A0A0D6Q2N4	unregistered	Pyruvate kinase	1	-0.311951	1.48689	-0.615629	-0.559314
A0A0D6Q2T2	unregistered	Pseudouridine synthase	1	0.99309	0.176058	0.221442	-1.39059
A0A0D6Q2T7	gptp	Xanthine-guanine phosphoribosyltransferase	1	0.209724	1.12212	-0.0295383	-1.3023
A0A0D6Q2U3	unregistered	Aldehyde dehydrogenase	1	-0.20348	0.59653	0.927197	-1.32025
A0A0D6Q2V9	ddpXp	D-alanyl-D-alanine dipeptidase	1	0.546786	0.444891	0.507003	-1.49868
A0A0D6Q2Z6	unregistered	Two component transcriptional regulator	1	0.0141126	0.425733	0.946658	-1.3865
A0A0D6Q377	unregistered	Gamma-glutamyltranspeptidase	1	0.812455	-0.144223	0.689566	-1.3578
A0A0D6Q387	unregistered	DNA helicase	1	-0.279143	0.364662	1.13738	-1.2229
A0A0D6Q3C2	unregistered	Phosphoserine aminotransferase	1	0.348908	1.23338	-0.561783	-1.02051
A0A0D6Q3J5	asdp	Aspartate-semialdehyde dehydrogenase	1	0.772399	0.414034	0.280901	-1.46733
A0A0D6Q3K3	unregistered	Isocitrate dehydrogenase [NADP]	1	0.623006	0.244846	0.658985	-1.47684
A0A0D6Q3N3	unregistered	Osmotically inducible peroxiredoxin OsmC	1	-0.308243	1.45444	-0.830675	-0.315527
A0A0D6Q3R7	lonp	Lon protease	1	-0.200522	1.00937	0.493871	-1.30271
A0A0D6Q4A5	unregistered	Branched-chain-amino-acid aminotransferase	1	0.27627	0.351259	0.827156	-1.45468
A0A0D6Q503	unregistered	Ribosomal RNA 23S/tRNA	1	0.356487	0.146663	0.915649	-1.4188
A0A0D6Q539	clpXp	ATP-dependent Clp protease ATP-binding sub. ClpX	1	0.632694	0.301872	0.550524	-1.48509
A0A0D6Q5G9	unregistered	NADH dehydrogenase	1	0.808716	0.390647	0.258845	-1.45821
A0A0M0ECB2	unregistered	Uncharacterized protein	1	0.73098	0.916003	-1.19114	-0.455843
A0A0M0ECC2	fdhFp	Formate dehydrogenase H	1	-0.126115	0.83087	0.658911	-1.36367
A0A0M0ECC9	dosP13p	Oxygen sensor protein DosP	1	-0.606227	0.584067	1.08139	-1.05923
A0A0M0ECL5	glnAp	Glutamine synthetase	1	-0.160298	0.962393	0.528045	-1.33014
A0A0M0ED73	vapC2p	Ribonuclease VapC	1	-0.519087	1.44588	-0.787821	-0.138973
A0A0M0EDB5	nlhH3p	Carboxy-terminal processing protease CtpB	1	0.686423	0.162799	0.610215	-1.45944
A0A0M0EDN3	lysN2p	2-aminoadipate transaminase	1	-0.294367	1.48481	-0.588233	-0.602213
A0A0M0EDR8	mfpsA1p	Mannosylfructose-phosphate synthase	1	0.349277	0.35029	0.770619	-1.47019
A0A0M0EDR9	czcOp	Putative oxidoreductase CzcO	1	0.306391	0.551176	0.628246	-1.48581
A0A0M0EEC5	phnPp	Phosphoribosyl 1,2-cyclic phosphodiesterase	1	0.453491	0.644687	0.393175	-1.49135
A0A0M0EEE4	rhdAp	Thiosulfate sulfurtransferase	1	-0.600905	1.49486	-0.398415	-0.495543
A0A0M0EEJ9	araB1p	L-arabinolactonase	1	0.890521	0.109182	0.420841	-1.42054
A0A0M0EEL0	gcvPp	Glycine dehydrogenase	1	0.820907	0.0757226	0.531074	-1.4277
A0A0M0EEL6	gapp	Glyceraldehyde-3-P dehydrogenase	1	0.246768	1.31184	-0.73727	-0.821343
A0A0M0EEN4	pgkp	Phosphoglycerate kinase	1	0.153193	1.28648	-0.342223	-1.09745
A0A0M0EEQ1	unregistered	Type-4 uracil-DNA glycosylase	1	-0.280324	1.45745	-0.360057	-0.817072
A0A0M0EEQ7	murEp	UDP-N-acetylmuramoyl-L-alanyl-D-glutamate--ligase	1	0.696416	0.151512	0.608644	-1.45657
A0A0M0EER1	zwf4p	Glucose-6-phosphate dehydrogenase	1	0.559267	0.486795	0.452451	-1.49851
A0A0M0EF24	tpiA2p	Triosephosphate isomerase	1	0.346679	0.897014	0.184936	-1.42863
A0A0M0EF46	purCp	P-ribosylaminoimidazole-succinocarboxamide synthase	1	0.5918	1.09877	-0.763289	-0.927285
A0A0M0EF95	adhp	Alcohol dehydrogenase	1	0.0182445	1.36046	-0.374392	-1.00431
A0A0M0EFT0	ispDFp	Bifunctional enzyme IspD/IspF	1	-0.0995845	1.42062	-0.437622	-0.883411
A0A0M0EFW9	serSp	Serine--tRNA ligase	1	0.673705	0.147239	0.635345	-1.45629
A0A0M0EFX4	aroHp	P-2-dehydro-3-deoxyheptonate aldolase	1	0.586947	0.124416	0.736792	-1.44815
A0A0M0EG25	acoA1p	Pyruvate dehydrogenase E1 component sub. alpha	1	1.0387	0.141233	0.18626	-1.36619
A0A0M0EG73	unregistered	Putative DEAD-box ATP-dependent RNA helicase	1	-0.186067	0.188903	1.20889	-1.21173
A0A0M0EGB0	por2p	Polyol:NADP oxidoreductase	1	0.0206132	0.882285	0.500794	-1.40369
A0A0M0EGL6	yieH2p	6-phosphogluconate phosphatase	1	0.365599	1.20468	-1.08697	-0.483308
A0A0M0EGP5	bglB1p	Thermostable beta-glucosidase B	1	-0.0708235	0.727611	0.732238	-1.38903
A0A0M0EGU5	glySp	Glycine--tRNA ligase beta sub.	1	0.0130842	0.825054	0.572868	-1.41101
A0A0M0EGY8	ribFp	Riboflavin biosynthesis protein	1	0.9782	-0.0337889	0.42111	-1.36552
A0A0M0EH65	glpK1p	Glycerol kinase	1	0.136466	0.902738	0.382193	-1.4214
A0A0M0EH82	gabDp	Succinate-semialdehyde dehydrogenase [NADP(+)]	1	0.742694	-0.201144	0.792547	-1.3341
A0A0M0EHK8	clpP1p	ATP-dependent Clp protease proteolytic sub.	1	0.223231	-0.0874921	1.14318	-1.27892
A0A0M0EHL7	proSp	Proline--tRNA ligase	1	0.668849	0.140744	0.64523	-1.45482
A0A0M0EHN3	mhqNp	Putative NAD(P)H nitroreductase	1	-0.329244	1.31876	0.0809658	-1.07048
A0A0M0EHW4	ydjAp	Putative NAD	1	-0.468788	1.44808	-0.170441	-0.808853
A0A0M0EHZ4	ybgCp	Acyl-UDP-N-acetylglucosamine O-acyltransferase	1	0.684612	0.930537	-1.23246	-0.382689
A0A0M0EI49	fbap	Fructose-bisphosphate aldolase	1	0.16542	1.24871	-0.252382	-1.16175
A0A0M0EI65	atpDp	ATP synthase sub. beta	1	0.785359	0.408823	0.269811	-1.46399
A0A0M0EIA2	unregistered	NYN domain protein	1	0.224977	1.16075	-0.126318	-1.2594
A0A0M0EIB6	dosP4p	Oxygen sensor protein DosP	1	-0.298348	0.857109	0.725668	-1.28443
A0A0M0EIE3	lpxDp	UDP-aminotransferase	1	-0.0172657	1.21236	0.0411058	-1.2362
A0A0M0EIF6	gltD2p	Glutamate synthase [NADPH] small chain	1	0.998694	-0.141366	0.469979	-1.32731
A0A0M0EIR3	otsA1p	Alpha,alpha-trehalose-phosphate synthase	1	0.376183	0.704811	0.402226	-1.48322
A0A0M0EIT7	rfbBp	dTDP-glucose 4,6-dehydratase	1	0.62805	-0.248844	0.922092	-1.3013
A0A0M0EIT9	glkp	Glucokinase	1	-0.25939	1.45631	-0.81706	-0.37986
A0A0M0EIY7	fda2p	Fructose-bisphosphate aldolase class I	1	0.0614016	1.16365	0.0552248	-1.28027
A0A0M0EIZ4	unregistered	Oleate hydratase	1	-0.277069	1.34779	-0.0189062	-1.05182
A0A0M0EJ20	glmM1p	Phosphoglucosamine mutase	1	-0.305174	0.806398	0.781613	-1.28284
A0A0M0EJ62	ahpFp	Alkyl hydroperoxide reductase sub. F	1	-0.110226	1.29908	-0.0496525	-1.1392
A0A0M0EJ69	atpAp	ATP synthase sub. alpha	1	0.988314	-0.0989832	0.454774	-1.3441
A0A0M0EJ72	yhdN1p	General stress protein 69	1	0.172892	1.27804	-0.348546	-1.10238
A0A0M0EJQ2	gmr1p	Cyclic di-GMP phosphodiesterase Gmr	1	0.690709	0.29664	0.493112	-1.48046
A0A0M0EJR0	zwf2p	Glucose-6-phosphate dehydrogenase	1	-0.179652	0.269019	1.15768	-1.24705
A0A0M0EJU4	unregistered	Nitronate monooxygenase	1	0.621489	0.341709	0.526645	-1.48984
A0A0M0EK29	rhop	Transcription termination factor Rho	1	0.726771	0.291689	0.45723	-1.47569
A0A0M0EK62	yieH1p	6-phosphogluconate phosphatase	1	-0.587884	1.49698	-0.464665	-0.444434
A0A0M0EKB1	xpkAp	Probable phosphoketolase	1	-0.667785	0.738243	0.966414	-1.03687
A0A0M0EKG0	serBp	Phosphoserine phosphatase	1	0.990373	0.0358697	0.350385	-1.37663
A0A0M0EKK2	adhT1p	Alcohol dehydrogenase	1	0.265306	1.15247	-0.162822	-1.25496
A0A0M0EKN0	nfrA1p	FMN reductase (NADPH)	1	-0.0113763	1.36497	-0.344666	-1.00893
A0A0M0EKP8	dosP1p	Oxygen sensor protein DosP	1	0.00405445	0.187033	1.11828	-1.30937
A0A0M0EKU7	gatAp	Glutamyl-tRNA(Gln) amidotransferase sub. A	1	0.370456	-0.0142717	1.00494	-1.36112
A0A0M0EKW8	pgmp	Phosphoglucomutase	1	0.252696	1.14192	-0.122987	-1.27163
A0A0M0EKY0	dapAp	4-hydroxy-tetrahydrodipicolinate synthase	1	0.498171	1.16589	-0.768864	-0.895196
A0A0M0EL04	dnaK1p	Chaperone protein DnaK	1	-0.407389	0.704133	0.922656	-1.2194
A0A0M0EL40	glyA2p	Serine hydroxymethyltransferase	1	0.246776	0.24381	0.929296	-1.41988
A0A0M0EL51	hisSp	Histidine--tRNA ligase	1	0.567693	0.447865	0.482539	-1.4981
A0A0M0EL63	derp	GTPase Der	1	0.213496	1.32701	-0.711602	-0.828905
A0A0M0EL97	unregistered	2-oxoglutaramate amidase	1	0.957782	0.106858	0.335004	-1.39965
A0A0M0ELE7	tuaD1p	UDP-glucose 6-dehydrogenase	1	0.721326	0.438851	0.318269	-1.47845
A0A0M0ELK3	unregistered	Tannase and feruloyl esterase	1	-0.296592	0.16722	1.26379	-1.13442
A0A0M0ELR9	dhaK1p	Dihydroxyacetone kinase	1	0.392784	1.09408	-0.222223	-1.26464
A0A0M0ELY8	ptrA1p	Protease 3	1	0.563382	1.05019	-1.17954	-0.434026
A0A0M0EM10	nicBp	Nicotinate dehydrogenase sub. B	1	0.577105	1.04653	-1.16792	-0.455718
A0A0M0EM21	adkp	Adenylate kinase	1	-0.74085	0.7865	0.934128	-0.979778
A0A0M0EM27	aroCp	Chorismate synthase (CS)	1	0.565092	0.49104	0.441946	-1.49808
A0A0M0EM30	tdcBp	L-threonine dehydratase catabolic TdcB	1	1.02905	0.108358	0.232061	-1.36947
A0A0M0EM94	unregistered	Putative oxidoreductase	1	0.276696	1.23849	-1.10523	-0.409954
A0A0M0EMA8	rsmAp	Ribosomal RNA small sub. methyltransferase	1	-0.313563	0.196156	1.25376	-1.13635
A0A0M0EMB2	unregistered	Putative FAD-linked oxidoreductase	1	-0.00959034	0.290069	1.05902	-1.3395
A0A0M0EN54	rpoDp	RNA polymerase sigma factor RpoD	1	0.716712	0.288043	0.47194	-1.4767
A0A0M0ENC3	ispHp	4-hydroxy-3-methylbut-2-enyl diphosphate reductase	1	0.27502	0.875926	0.289044	-1.43999
A0A0M0ENC8	rihA1p	Pyrimidine-specific ribonucleoside hydrolase RihA	1	0.512386	0.365615	0.614171	-1.49217
A0A0D6PUJ1	dapEp	Succinyl-diaminopimelate desuccinylase	2	0.954879	0.478142	-0.071216	-1.36181
A0A0D6PUC9	unregistered	N-acetylglucosamine-6-phosphate deacetylase	2	0.946329	0.780251	-0.81265	-0.91393
A0A0D6PUV9	unregistered	Processing protease protein M16	2	0.707523	1.00157	-0.988281	-0.720812
A0A0D6PUX9	unregistered	Lipopolysaccharide export system LptB	2	1.28246	0.0156172	-0.142791	-1.15528
A0A0D6PUZ0	argBp	Acetylglutamate kinase	2	0.842964	0.522611	0.0533814	-1.41896
A0A0D6PV27	unregistered	Ring-hydroxylating dioxygenase ferredoxin sub.	2	0.523405	0.987189	-0.202776	-1.30782
A0A0D6PV70	unregistered	Hydroxydechloroatrazine ethylaminohydrolase	2	1.09312	-0.422872	0.502032	-1.17228
A0A0D6PVD4	dapDp	N-succinyltransferase	2	1.01711	0.498548	-0.224766	-1.2909
A0A0D6PVE4	unregistered	3-oxoacyl-[acyl-carrier-protein] synthase 2	2	0.907598	0.804905	-0.680102	-1.0324
A0A0D6PVE9	unregistered	Methyltransferase	2	0.797693	0.530381	0.110718	-1.43879
A0A0D6PVF0	dxrp	1-deoxy-D-xylulose 5-P reductoisomerase	2	1.36309	0.135825	-0.740708	-0.75821
A0A0D6PVF4	sucDp	Succinate--CoA ligase [ADP-forming] sub. alpha	2	1.41741	-0.0221613	-0.605109	-0.790135
A0A0D6PVG5	unregistered	3-hydroxyisobutyrate dehydrogenase	2	1.40064	0.0310101	-0.794738	-0.636907
A0A0D6PVH6	accAp	Acetyl-coenzyme A carboxylase	2	0.87052	0.831862	-1.07608	-0.626305
A0A0D6PVI7	unregistered	Ferredoxin	2	0.919968	0.788556	-1.04441	-0.664116
A0A0D6PVS6	glmMp	Phosphoglucosamine mutase	2	1.06956	0.235082	0.0367776	-1.34142
A0A0D6PVX0	unregistered	Carboxymethylenebutenolidase	2	0.568868	0.789813	0.0721847	-1.43087
A0A0D6PVX5	lysSp	Lysine--tRNA ligase	2	1.16727	0.482825	-0.678476	-0.971616
A0A0D6PW09	unregistered	Zn-dependent peptidase U62/PmbA/TldD	2	0.989723	0.729118	-0.783168	-0.935672
A0A0D6PW52	trhOp	tRNA uridine-hydroxylase	2	1.11649	-0.039965	0.227374	-1.3039
A0A0D6PW65	unregistered	Superoxide dismutase	2	1.34142	0.104342	-0.453985	-0.991773
A0A0D6PW69	murCp	UDP-N-acetylmuramate--L-alanine ligase	2	1.20379	0.437039	-0.737517	-0.903308
A0A0D6PW84	unregistered	Uncharacterized protein	2	1.01878	0.657148	-0.587097	-1.08883
A0A0D6PWI9	unregistered	Thioredoxin peroxidase	2	1.18872	0.22551	-0.189387	-1.22484
A0A0D6PWJ8	unregistered	Heat shock protein Hsp33	2	1.13973	0.521248	-0.672517	-0.988457
A0A0D6PWL6	unregistered	Cysteine synthase	2	1.14549	0.476037	-0.540045	-1.08148
A0A0D6PWM4	gltXp	Glutamate--tRNA ligase	2	0.521014	0.974495	-0.173024	-1.32249
A0A0D6PWQ8	hisBp	Imidazoleglycerol-phosphate dehydratase	2	1.18844	0.452268	-0.956584	-0.68412
A0A0D6PWW4	unregistered	Anthranilate synthase component II	2	1.09435	0.602061	-0.825671	-0.87074
A0A0D6PWW8	pyrGp	CTP synthase	2	1.14125	0.470877	-0.50912	-1.10301
A0A0D6PX09	carAp	Carbamoyl-phosphate synthase small chain	2	1.17394	0.352687	-0.355759	-1.17086
A0A0D6PX10	dapBp	4-hydroxy-tetrahydrodipicolinate reductase	2	0.776301	0.812499	-0.307031	-1.28177
A0A0D6PX25	accDp	Acetyl-coenzyme A carboxylase sub. alpha	2	1.33971	0.181002	-0.850212	-0.670496
A0A0D6PX63	trpFp	N-(5'-P-ribosyl)anthranilate isomerase	2	1.31802	0.162149	-0.474493	-1.00568
A0A0D6PX70	unregistered	Aldo/keto reductase	2	1.1513	0.519965	-0.897175	-0.774092
A0A0D6PX96	rplBp	50S ribosomal protein L2	2	1.32107	-0.257186	0.0260586	-1.08994
A0A0D6PXE1	unregistered	Uncharacterized protein	2	1.26845	-0.1454	0.0464524	-1.1695
A0A0D6PXE4	pqqEp	PqqA peptide cyclase	2	1.09865	0.0801505	0.149429	-1.32823
A0A0D6PXF2	dnaJp	Chaperone protein DnaJ	2	0.884736	0.839426	-0.976625	-0.747537
A0A0D6PXI4	ilvCp	Ketol-acid reductoisomerase	2	1.42405	-0.0457173	-0.588898	-0.789431
A0A0D6PXI7	unregistered	5,10-methylenetetrahydrofolate reductase	2	1.15622	-0.543196	0.46166	-1.07469
A0A0D6PXK2	pyrFp	Orotidine 5'-phosphate decarboxylase	2	1.00882	0.375198	-0.0272687	-1.35675
A0A0D6PXL7	ettAp	Energy-dependent translational throttle protein EttA	2	0.772994	0.800139	-0.274277	-1.29886
A0A0D6PXP7	rplEp	50S ribosomal protein L5	2	1.30954	-0.0288907	-0.158545	-1.12211
A0A0D6PXR7	sucCp	Succinate--CoA ligase [ADP-forming] sub. beta	2	0.756896	0.937729	-0.610782	-1.08384
A0A0D6PXT5	unregistered	Aromatic-L-amino-acid decarboxylase	2	1.17814	-0.0853311	0.163375	-1.25619
A0A0D6PXT7	hemFp	Oxygen-dependent coproporphyrinogen-III oxidase	2	1.4922	-0.473015	-0.386693	-0.632496
A0A0D6PY23	unregistered	Cobalamin	2	1.2693	-0.06629	-0.0266678	-1.17634
A0A0D6PY37	pthp	Peptidyl-tRNA hydrolase	2	1.31245	0.244086	-0.721202	-0.83533
A0A0D6PY52	unregistered	Two comp. transcriptional regulator Fis/NtrC/NtrX	2	1.33438	-0.0548917	-0.193711	-1.08577
A0A0D6PY72	unregistered	ABC transporter FeS assembly ATPase SufC	2	1.09739	0.574131	-0.649833	-1.02168
A0A0D6PYD8	unregistered	D-isomer specific 2-hydroxyacid dehydrogenase	2	1.12288	0.563306	-0.853499	-0.832687
A0A0D6PYF2	rpsBp	30S ribosomal protein S2	2	1.31971	0.221271	-0.665414	-0.875569
A0A0D6PYP6	cysSp	Cysteine--tRNA ligase	2	0.831438	0.660698	-0.130051	-1.36209
A0A0D6PYV8	argSp	Arginine--tRNA ligase	2	1.31385	-0.0195368	-0.180367	-1.11395
A0A0D6PYZ2	trpBp	Tryptophan synthase beta chain	2	0.811617	0.629746	-0.0476528	-1.39371
A0A0D6PZ11	csdp	Cysteine desulfurase	2	1.21814	0.137577	-0.14017	-1.21555
A0A0D6PZH2	purFp	Amido-phosphoribosyltransferase (ATase)	2	1.0007	-0.214905	0.51366	-1.29945
A0A0D6PZN4	purMp	Phosphoribosyl-formyl-glycinamidine cyclo-ligase	2	1.26461	-0.0678821	-0.0152298	-1.18149
A0A0D6PZT5	mapp	Methionine aminopeptidase	2	0.759866	0.949207	-0.679684	-1.02939
A0A0D6PZU4	murAp	UDP-N-acetylglucosamine 1-carboxyvinyltransferase	2	0.609073	1.02158	-0.457625	-1.17303
A0A0D6PZX0	unregistered	S-(hydroxymethyl)glutathione dehydrogenase	2	1.46507	-0.324413	-0.349213	-0.791442
A0A0D6Q096	argHp	Argininosuccinate lyase	2	0.734063	0.937552	-0.53167	-1.13995
A0A0D6Q0A8	eddp	Phosphogluconate dehydratase	2	1.14198	-0.148582	0.271534	-1.26494
A0A0D6Q0B6	rplMp	50S ribosomal protein L13	2	0.839557	0.632501	-0.0990007	-1.37306
A0A0D6Q0P0	unregistered	YkuD domain-containing protein	2	1.23106	0.162422	-0.203183	-1.1903
A0A0D6Q0R0	dnaXp	DNA polymerase III sub. gamma/tau	2	1.22843	0.211028	-0.266735	-1.17272
A0A0D6Q0T3	unregistered	Fumarate hydratase class I	2	0.912727	0.490758	-0.0157395	-1.38775
A0A0D6Q0W2	unregistered	Thiamine biosynthesis oxidoreductase ThiO	2	1.45335	-0.374442	-0.251737	-0.827168
A0A0D6Q0Z9	unregistered	Alanine racemase	2	0.910997	0.812699	-0.971487	-0.752209
A0A0D6Q1A2	dadAp	D-amino acid dehydrogenase	2	0.72965	0.888188	-0.378782	-1.23906
A0A0D6Q1A8	unregistered	Iron-sulfur (Fe-S) oxidoreductase	2	1.41674	-0.0924728	-0.430349	-0.89392
A0A0D6Q1B8	unregistered	NADPH-dependent L-sorbose reductase	2	0.577447	0.868217	-0.0641281	-1.38154
A0A0D6Q1I1	unregistered	Homoserine dehydrogenase	2	0.628507	0.967682	-0.353875	-1.24231
A0A0D6Q1N2	ahcYp	Adenosylhomocysteinase	2	0.736915	0.899792	-0.425971	-1.21074
A0A0D6Q1P7	unregistered	Serine--pyruvate aminotransferase	2	1.27613	-0.248047	0.11105	-1.13913
A0A0D6Q1P9	unregistered	Oxidoreductase	2	0.952609	0.708645	-1.15503	-0.506222
A0A0D6Q1U5	ftsHp	ATP-dependent zinc metalloprotease FtsH	2	0.863833	0.802159	-1.16659	-0.499405
A0A0D6Q1X0	unregistered	Glycerol-3-P dehydrogenase	2	1.21898	0.417007	-0.786755	-0.849236
A0A0D6Q1Y5	unregistered	Transketolase	2	1.06704	0.392418	-0.162966	-1.29649
A0A0D6Q1Z6	unregistered	Thioredoxin-like_fold domain-containing protein	2	1.20713	0.386408	-0.547906	-1.04563
A0A0D6Q204	unregistered	Selenophosphate synthetase	2	0.731555	0.873684	-0.348137	-1.2571
A0A0D6Q237	unregistered	Aminotransferase	2	0.625736	1.07512	-0.905686	-0.795172
A0A0D6Q2E7	unregistered	Inositol-1-monophosphatase	2	1.17982	0.392219	-0.455468	-1.11657
A0A0D6Q2H4	unregistered	Amine oxidase/FAD-dependent phytoene desaturase	2	0.811169	0.91475	-0.773969	-0.95195
A0A0D6Q2L3	unregistered	Succinate dehydrogenase iron-sulfur sub.	2	1.11467	-0.322216	0.422218	-1.21467
A0A0D6Q2M7	unregistered	Histidine kinase	2	0.801325	0.92816	-0.885239	-0.844245
A0A0D6Q2M9	thyXp	Flavin-dependent thymidylate synthase	2	0.944753	-0.213012	0.581321	-1.31306
A0A0D6Q2N1	unregistered	ATP-dependent Clp protease ATP-binding sub. ClpA	2	0.873729	0.675449	-0.235893	-1.31329
A0A0D6Q367	unregistered	D-isomer specific 2-hydroxyacid dehydrogenase	2	1.3226	0.0459842	-0.28927	-1.07932
A0A0D6Q3B3	unregistered	ABC transporter cysteine exporter CydCD	2	1.27629	0.308538	-0.892533	-0.692296
A0A0D6Q3E1	unregistered	Radical S-adenosylmethionine protein	2	1.38518	0.0788694	-0.691059	-0.772985
A0A0D6Q452	unregistered	Succinate dehydrogenase membrane anchor sub.	2	1.2993	0.272543	-0.752789	-0.819054
A0A0D6Q455	unregistered	Phytoene/squalene synthase	2	1.35019	0.156278	-0.847724	-0.65874
A0A0D6Q4V6	unregistered	Uncharacterized protein	2	1.19381	0.454223	-0.751599	-0.896435
A0A0D6Q4X9	unregistered	Inositol monophosphatase	2	0.973811	0.727761	-0.657939	-1.04363
A0A0D6Q581	unregistered	Proline iminopeptidase	2	1.224	0.288177	-0.384992	-1.12719
A0A0M0ECF4	unregistered	CobQ/CobB/MinD/ParA nucleotide binding domain	2	0.999604	0.718395	-0.925858	-0.792141
A0A0M0ECL7	ybdLp	Methionine aminotransferase	2	0.49351	0.806147	0.144533	-1.44419
A0A0M0ECN5	unregistered	Uncharacterized protein	2	1.01133	0.677275	-1.05974	-0.628866
A0A0M0ED78	yhdN3p	General stress protein 69	2	1.26045	0.00359203	-0.0786925	-1.18535
A0A0M0EDQ4	acr1p	Fatty acyl-CoA reductase	2	1.3417	0.0536139	-1.03195	-0.36337
A0A0M0EEE1	ispBp	Octaprenyl-diphosphate synthase	2	1.16113	0.00516256	0.113864	-1.28015
A0A0M0EEL9	acsAp	Acetyl-coenzyme A synthetase	2	1.01367	0.503252	-0.225225	-1.2917
A0A0M0EES2	nemA1p	N-ethylmaleimide reductase	2	0.997424	0.699356	-0.652791	-1.04399
A0A0M0EES4	ddlBp	D-alanine--D-alanine ligase	2	1.05888	0.57013	-0.477696	-1.15132
A0A0M0EES5	cgtAp	GTPase Obg	2	1.44876	-0.200662	-0.82648	-0.421618
A0A0M0EF35	lpdCp	Dihydrolipoyl dehydrogenase	2	1.26686	0.00626129	-0.0959197	-1.17721
A0A0M0EF57	purQp	Phosphoribosylformylglycinamidine synthase sub. [PurQ]	2	1.04425	0.400094	-0.12786	-1.31648
A0A0M0EF86	adhT2p	Alcohol dehydrogenase	2	1.22787	-0.194426	0.1617	-1.19515
A0A0M0EF89	sseAp	3-mercaptopyruvate sulfurtransferase	2	1.08108	0.474262	-0.332261	-1.22308
A0A0M0EFD4	ychFp	Ribosome-binding ATPase YchF	2	0.676225	0.794293	-0.0908187	-1.3797
A0A0M0EFE5	yfiHp	Purine nucleoside phosphorylase	2	0.880803	0.848936	-0.926097	-0.803641
A0A0M0EFE7	prs2p	Ribose-phosphate pyrophosphokinase	2	1.32171	-0.349748	0.0877809	-1.05974
A0A0M0EFG0	recAp	Protein RecA	2	0.46175	1.11088	-0.388729	-1.1839
A0A0M0EFS1	unregistered	Uncharacterized protein	2	0.995598	0.681775	-1.10058	-0.57679
A0A0M0EFU2	purAp	Adenylosuccinate synthetase	2	1.20904	0.400492	-0.60162	-1.00791
A0A0M0EG74	unregistered	Thioredoxin peroxidase	2	0.451964	1.087	-0.305817	-1.23314
A0A0M0EG86	pgl3p	6-phosphogluconolactonase	2	0.793001	0.881912	-0.528656	-1.14626
A0A0M0EGA3	minD1p	Iron-sulfur cluster carrier protein	2	1.40886	-0.0643345	-0.440848	-0.903676
A0A0M0EGB6	djlAp	DnaJ-like protein DjlA	2	0.978647	0.735931	-0.981322	-0.733256
A0A0M0EGQ7	hisZp	ATP P-ribosyltransferase regulatory sub.	2	1.30707	0.257575	-0.758348	-0.806301
A0A0M0EGQ8	leuSp	Leucine--tRNA ligase	2	1.18474	0.00673314	0.0700574	-1.26153
A0A0M0EGV2	mreBp	Cell shape-determining protein MreB	2	1.11537	0.558687	-0.69113	-0.98293
A0A0M0EGZ1	gyrB2p	DNA topoisomerase 4 sub. B	2	0.902965	0.753837	-1.17761	-0.479196
A0A0M0EH06	pyrBp	Aspartate carbamoyltransferase	2	1.34134	0.122151	-0.971531	-0.491956
A0A0M0EH08	unregistered	Uncharacterized protein	2	1.1158	0.467573	-0.415631	-1.16774
A0A0M0EH24	hisD1p	Histidinol dehydrogenase	2	0.643532	0.844997	-0.126209	-1.36232
A0A0M0EH32	allBp	Allantoinase	2	1.00906	0.359044	-0.0069197	-1.36119
A0A0M0EH60	ndh1p	NADH dehydrogenase	2	0.947066	0.727733	-1.1298	-0.545001
A0A0M0EHF8	fghAp	S-formylglutathione hydrolase	2	1.01082	0.461645	-0.15269	-1.31978
A0A0M0EHH9	cat1p	Succinyl-coenzyme A transferase	2	1.29163	0.116808	-0.300374	-1.10807
A0A0M0EHM5	rhlE3p	ATP-dependent RNA helicase RhlE	2	1.24306	0.171153	-0.245856	-1.16836
A0A0M0EHP6	dnaE1p	DNA polymerase III sub. alpha	2	1.44027	-0.334798	-0.234541	-0.870932
A0A0M0EHV1	leuAp	2-isopropylmalate synthase	2	0.560036	0.786299	0.0889955	-1.43533
A0A0M0EHW2	fccBp	Sulfide dehydrogenase flavoprotein chain	2	1.0552	0.635568	-0.682203	-1.00857
A0A0M0EHZ8	aruCp	Acetylornithine aminotransferase	2	0.505418	1.09496	-0.436167	-1.16421
A0A0M0EI03	folEp	GTP cyclohydrolase 1	2	1.25509	0.0142067	-0.0783271	-1.19097
A0A0M0EI14	yfkMp	General stress protein 18	2	0.618469	0.852837	-0.100124	-1.37118
A0A0M0EI32	yrrBp	TPR repeat-containing protein YrrB	2	0.813759	0.716521	-0.193513	-1.33677
A0A0M0EI40	rimO2p	Ribosomal protein S12 methylthiotransferase RimO	2	1.27067	0.0134353	-0.112548	-1.17156
A0A0M0EI59	unregistered	Ferredoxin--NADP reductase	2	1.36316	0.123918	-0.641678	-0.845398
A0A0M0EI75	iolCp	5-dehydro-2-deoxygluconokinase	2	1.17053	0.484468	-0.714251	-0.940745
A0A0M0EI95	unregistered	Membrane dipeptidase	2	0.774189	0.871093	-0.442937	-1.20235
A0A0M0EIB4	erap	GTPase Era	2	1.40868	-0.0808368	-0.411453	-0.916395
A0A0M0EID9	pyrHp	Uridylate kinase	2	1.13069	0.237743	-0.0806033	-1.28783
A0A0M0EIE7	lpxAp	Acyl-CoA thioesterase YbgC	2	1.12683	0.175128	0.00172071	-1.30368
A0A0M0EIF0	unregistered	Phenolphthiotriol dimycocerosates methyltransferase	2	1.40542	-0.0517586	-0.446723	-0.906942
A0A0M0EII4	unregistered	Major royal jelly protein	2	1.33078	-0.287157	0.026827	-1.07045
A0A0M0EII7	nnrp	Bifunctional NAD(P)H-hydrate repair enzyme	2	1.17563	-0.213279	0.263592	-1.22594
A0A0M0EIK3	cyoAp	Ubiquinol oxidase sub. 2	2	0.80809	0.914886	-0.974742	-0.748233
A0A0M0EIR0	hicdp	Homoisocitrate dehydrogenase	2	0.938196	0.422203	0.0326088	-1.39301
A0A0M0EIZ9	mlaFp	Putative phospholipid import ATP-binding protein MlaF	2	0.892722	0.829449	-0.987826	-0.734344
A0A0M0EJ26	cysK1p	Cysteine synthase	2	0.959536	-0.357721	0.639899	-1.24171
A0A0M0EJ65	rnd2p	Ribonuclease D	2	1.39708	0.0489792	-0.712009	-0.734046
A0A0M0EJ81	lvrp	Levodione reductase	2	1.41145	-0.195662	-0.268451	-0.94734
A0A0M0EJ99	unregistered	Putative oxidoreductase	2	1.43486	-0.0914554	-0.548346	-0.795061
A0A0M0EJE5	pepF1p	Oligoendopeptidase F, plasmid	2	0.816331	0.571147	0.0290506	-1.41653
A0A0M0EJJ6	wbpEp	UDP-3-O-acyl-N-acetylglucosamine deacetylase	2	0.701114	0.692338	0.030685	-1.42414
A0A0M0EJK7	atzEp	Biuret hydrolase	2	0.579392	0.954138	-0.229145	-1.30438
A0A0M0EJK9	prmAp	Ribosomal protein L11 methyltransferase	2	1.18226	0.44314	-0.606619	-1.01878
A0A0M0EJY2	accC1p	Biotin carboxylase	2	1.19344	-0.0782448	0.130784	-1.24598
A0A0M0EK06	rluBp	Pseudouridine synthase	2	1.29237	-0.0113323	-0.135969	-1.14506
A0A0M0EK11	mnmGp	tRNA uridine 5-carboxymethylaminomethyl MnmG	2	1.23499	-0.0784556	0.0541383	-1.21067
A0A0M0EK49	metKp	Methionine adenosyltransferase	2	1.05321	0.585439	-0.498843	-1.13981
A0A0M0EK53	baeRp	Transcriptional regulatory protein BaeR	2	1.24982	0.350482	-0.931727	-0.668577
A0A0M0EKA1	shc2p	Squalene--hopene cyclase	2	1.16053	0.50916	-0.835109	-0.834579
A0A0M0EKA6	crtB2p	All-trans-phytoene synthase	2	0.949634	0.777581	-0.894625	-0.832591
A0A0M0EKC3	ackAp	Acetate kinase	2	0.679422	1.02482	-0.718141	-0.986103
A0A0M0EKJ1	rmdp	GDP-6-deoxy-D-mannose reductase	2	0.94477	0.776632	-0.754303	-0.967099
A0A0M0EKS9	ydbCp	Putative oxidoreductase YdbC	2	1.23386	0.278143	-0.397417	-1.11458
A0A0M0EKZ9	gtaBp	UTP--glucose-1-phosphate uridylyltransferase	2	0.699244	1.01789	-0.839888	-0.877242
A0A0M0EL05	ubiG2p	Ubiquinone biosynthesis O-methyltransferase	2	1.28325	0.176122	-0.370952	-1.08842
A0A0M0EL19	ispGp	4-hydroxy-3-methylbut-2-en-1-yl diphosphate synthase	2	0.730635	0.840514	-0.273006	-1.29814
A0A0M0EL81	unregistered	Farnesyl diphosphate synthase	2	1.03553	0.549016	-0.36165	-1.22289
A0A0M0EL88	makp	Fructokinase	2	1.2407	0.18435	-0.259038	-1.16601
A0A0M0EL99	trpSp	Tryptophan--tRNA ligase	2	0.489234	0.834726	0.108555	-1.43251
A0A0M0ELF0	dnaAp	Chromosomal replication initiator protein DnaA	2	1.37466	-0.168098	-0.182484	-1.02408
A0A0M0ELF1	nodMp	Glutamine--fructose-6-P aminotransferase	2	1.08751	-0.391505	0.495161	-1.19116
A0A0M0ELI8	aroEp	Shikimate dehydrogenase	2	1.14236	-0.108845	0.241227	-1.27474
A0A0M0ELK1	fabDp	Malonyl CoA transacylase	2	1.31657	0.235722	-0.720073	-0.832216
A0A0M0ELK6	coaEp	Dephospho-CoA kinase	2	1.33469	-0.441867	0.112522	-1.00534
A0A0M0ELM6	fabG1p	3-oxoacyl-[acyl-carrier-protein] reductase	2	1.34385	0.106937	-0.47023	-0.980562
A0A0M0ELV3	unregistered	EcsC protein family protein	2	1.41056	-0.209119	-0.950627	-0.25081
A0A0M0ELW5	aroAp	3-phosphoshikimate 1-carboxyvinyltransferase	2	0.844126	0.823468	-0.502952	-1.16464
A0A0M0EM71	unregistered	ATPase family associated	2	1.1848	0.245661	-0.208883	-1.22158
A0A0M0EMK2	leuDp	3-isopropylmalate dehydratase small sub.	2	1.03457	-0.222921	0.474688	-1.28633
A0A0M0EMK8	shc1p	Squalene--hopene cyclase	2	1.08263	0.614416	-0.776283	-0.920759
A0A0M0EMR9	pyrDp	DHOdehase	2	1.08597	0.601798	-0.713029	-0.974735
A0A0M0EMY1	tufp	Elongation factor Tu	2	1.2046	0.0737629	-0.0365304	-1.24184
U3U3Q8	pyrEp	Orotate phosphoribosyltransferase	2	1.23154	-0.345492	0.253899	-1.13995
A0A0D6PVC6	unregistered	Metallo-beta-lactamase	3	-1.19496	1.24922	-0.0980374	0.0437749
A0A0D6PVE7	mtnCp	Enolase-phosphatase E1	3	-0.903654	1.08844	0.608196	-0.792978
A0A0D6PVJ7	unregistered	Alcohol dehydrogenase cytochrome c	3	-0.999956	1.34602	0.0803935	-0.426455
A0A0D6PWJ5	unregistered	Uncharacterized protein	3	-1.07643	0.989685	-0.611625	0.698375
A0A0D6PX14	unregistered	Uncharacterized protein	3	-1.06498	0.964936	-0.631779	0.731825
A0A0D6PXS9	unregistered	Phosphoenolpyruvate carboxylase	3	-0.723701	1.27134	0.321999	-0.869638
A0A0D6PYY9	unregistered	Uncharacterized protein	3	-1.10106	1.32731	-0.125945	-0.100298
A0A0D6PZ23	unregistered	Flavin_Reduct domain-containing protein	3	-1.46089	0.770453	0.475298	0.215142
A0A0D6Q0E8	unregistered	Molybdopterin biosynthesis protein MoeB	3	-0.62736	1.32006	-0.904894	0.212193
A0A0D6Q167	unregistered	Aldehyde dehydrogenase	3	-0.479328	1.05295	0.578358	-1.15198
A0A0D6Q1S2	unregistered	Nucleoside hydrolase	3	-1.20188	1.07577	0.504794	-0.378684
A0A0D6Q2N5	unregistered	DNA repair protein RecN	3	-0.83521	1.43475	-0.478914	-0.120628
A0A0D6Q329	unregistered	Molybdenum cofactor biosynthesis protein B	3	-0.936841	1.39827	-0.404959	-0.0564653
A0A0M0EDA1	unregistered	Uncharacterized protein	3	-0.884921	0.815534	-0.845481	0.914867
A0A0M0EFU7	unregistered	Uncharacterized protein	3	-1.05077	1.08506	-0.616294	0.582004
A0A0M0EG19	trpEp	Anthranilate synthase component 1	3	-0.931629	0.889277	0.83982	-0.797468
A0A0M0EH23	unregistered	Uncharacterized protein	3	-0.97245	1.25691	-0.60809	0.323626
A0A0M0EIS2	mdlCp	Benzoylformate decarboxylase	3	-0.657435	1.14598	0.509115	-0.997656
A0A0M0EJW9	nusAp	Transcription termination/antitermination protein NusA	3	-1.37321	0.398675	0.977416	-0.00287986
A0A0M0EKA3	ribE2p	Riboflavin synthase	3	-0.870716	1.34983	-0.630096	0.150983
A0A0M0EM25	ctpBp	Carboxy-methylene-butenolidase	3	-1.43176	0.876151	0.396291	0.159316
A0A0D6PUT7	polAp	DNA polymerase I	4	-0.333527	-0.269353	1.44915	-0.84627
A0A0D6PUT9	unregistered	Nitrogen regulatory protein P-II	4	-1.13864	-0.427277	0.398973	1.16694
A0A0D6PV54	unregistered	Aldehyde dehydrogenase large sub.	4	-1.10348	-0.224801	1.31592	0.0123706
A0A0D6PVA2	glnDp	Bifunctional uridylyltransferase	4	-0.0597328	-0.568929	1.42679	-0.798131
A0A0D6PVA6	unregistered	Threonine synthase	4	-0.740696	-0.676856	1.41181	0.00574487
A0A0D6PVD8	unregistered	NTP_transf_3 domain-containing protein	4	-0.884226	-0.539647	1.38767	0.036208
A0A0D6PW00	unregistered	Glutathione S-transferase	4	-0.339414	-0.937641	1.40995	-0.132898
A0A0D6PWD4	unregistered	Metal dependent hydrolase	4	-0.0951187	-0.425026	1.41658	-0.896438
A0A0D6PWD8	metXAp	Homoserine O-acetyltransferase	4	-0.0224538	-0.323442	1.36355	-1.01765
A0A0D6PWV1	unregistered	Uncharacterized protein	4	-0.878956	-0.826385	1.06531	0.640032
A0A0D6PWZ7	aroBp	Multifunctional fusion protein	4	-0.596449	-0.395236	1.49492	-0.503236
A0A0D6PXK7	unregistered	Transcriptional regulator LysR	4	-1.01505	-0.675431	1.05091	0.639576
A0A0D6PXV0	unregistered	Inosine-uridine preferring nucleoside hydrolase	4	-0.239399	-0.983282	1.39504	-0.172359
A0A0D6PXY4	unregistered	Iron-sulfur binding oxidoreductase	4	-0.0861197	-0.387119	1.40511	-0.931872
A0A0D6PXY8	unregistered	DUF2075 domain-containing protein	4	-0.954381	0.225303	1.30598	-0.576901
A0A0D6PY79	thrSp	Threonine--tRNA ligase	4	0.0415228	-0.420648	1.36205	-0.982927
A0A0D6PYA9	unregistered	Carbonic anhydrase	4	-0.44761	-0.994636	1.34173	0.100515
A0A0D6PYI5	rpoAp	DNA-directed RNA polymerase sub. alpha	4	-0.175548	-1.22229	1.19803	0.199812
A0A0D6PYT7	pqqCp	Pyrroloquinoline-quinone synthase	4	-0.906329	-0.758141	0.50166	1.16281
A0A0D6PZ01	unregistered	Chromosome partitioning nuclease protein ParB	4	-0.0909669	-1.29866	1.10693	0.282693
A0A0D6PZ21	unregistered	Trehalase	4	-0.439112	-0.476093	1.49725	-0.582041
A0A0D6PZF9	mfdp	Transcription-repair-coupling factor	4	-0.0119205	-0.246787	1.33465	-1.07594
A0A0D6PZQ8	unregistered	Uncharacterized protein	4	-0.645077	-0.623791	1.46802	-0.199156
A0A0D6PZR5	unregistered	Beta-lactamase	4	-0.448448	-0.433145	1.495	-0.613404
A0A0D6PZU3	unregistered	30S ribosomal protein S1	4	-0.231087	-1.07538	1.33761	-0.031139
A0A0D6PZZ8	unregistered	4-aminobutyrate aminotransferase	4	-0.763985	-0.693333	1.38962	0.0677012
A0A0D6Q003	unregistered	Quinolinate P-ribosyl-transferase	4	-0.240383	-0.806237	1.45725	-0.410632
A0A0D6Q018	unregistered	Glutathione S-transferase	4	0.152781	-0.356933	1.29128	-1.08713
A0A0D6Q047	algA2p	Mannose-1-phosphate guanylyltransferase	4	-0.433218	0.0409638	1.36525	-0.972999
A0A0D6Q058	unregistered	Transcriptional regulator phage repressor	4	0.154034	-1.16158	1.25191	-0.244365
A0A0D6Q075	unregistered	LUD_dom domain-containing protein	4	-0.670007	-0.222268	1.47171	-0.579438
A0A0D6Q081	valSp	Valine--tRNA ligase	4	-0.371447	-0.601445	1.49318	-0.52029
A0A0D6Q085	coaBCp	Coenzyme A biosynthesis bifunctional protein CoaBC	4	-0.576283	-0.480512	1.49757	-0.440777
A0A0D6Q0A4	uvrAp	UvrABC system protein A	4	-0.230555	0.0656307	1.29261	-1.12769
A0A0D6Q0H5	unregistered	Cellulose synthase sub. D	4	-0.697905	-0.984577	0.588097	1.09439
A0A0D6Q0I1	htpGp	Chaperone protein HtpG	4	-0.508077	-0.465103	1.49951	-0.526326
A0A0D6Q0J5	unregistered	Nuclease	4	-0.0185991	-0.199586	1.32071	-1.10252
A0A0D6Q0K1	unregistered	Sorbitol dehydrogenase cytochrome c	4	-1.29693	-0.074243	1.1171	0.25407
A0A0D6Q0N8	unregistered	Lactoylglutathione lyase/glyoxalase	4	-0.0271367	-1.16094	1.28168	-0.0936055
A0A0D6Q0Y7	unregistered	Allantoate amidohydrolase	4	-0.629581	0.28874	1.27996	-0.939122
A0A0D6Q178	argGp	Argininosuccinate synthase	4	0.00759616	-0.129801	1.28086	-1.15866
A0A0D6Q1B7	unregistered	Chitooligosaccharide deacetylase	4	0.0322932	-0.0839859	1.24866	-1.19697
A0A0D6Q1C7	unregistered	Alpha-acetolactate decarboxylase	4	-0.605868	-0.66698	1.46648	-0.193634
A0A0D6Q1G7	unregistered	Flavohemoglobin	4	-0.633123	-0.75783	1.42262	-0.0316655
A0A0D6Q1J4	unregistered	Malate dehydrogenase	4	-0.116953	-0.419133	1.42281	-0.88672
A0A0D6Q1V1	unregistered	Amidohydrolase 3	4	-0.57261	-0.598358	1.48784	-0.316875
A0A0D6Q255	unregistered	Acetolactate synthase large sub.	4	-0.523443	-0.773875	1.45041	-0.153091
A0A0D6Q2H7	unregistered	Alkyl hydroperoxide reductase C	4	-0.718895	-0.843774	1.30587	0.256802
A0A0D6Q2L7	unregistered	Xanthine dehydrogenase sub. XdhB	4	0.225524	-1.12065	1.25151	-0.356383
A0A0D6Q2M2	kdhp	Alpha-ketoglutarate dehydrogenase	4	-0.417879	-0.529311	1.49747	-0.550276
A0A0D6Q2M3	hflXp	GTPase HflX	4	-0.888567	0.12037	1.35901	-0.590811
A0A0D6Q2Z1	argCp	N-acetyl-gamma-glutamyl-phosphate reductase	4	-0.220966	-0.59141	1.47189	-0.659512
A0A0D6Q306	unregistered	Histidinol dehydrogenase	4	-0.816257	-0.768662	1.28586	0.299055
A0A0D6Q324	unregistered	Pyruvate decarboxylase	4	-0.163966	-0.516795	1.45266	-0.771897
A0A0D6Q395	pnpp	Polyribonucleotide nucleotidyltransferase	4	-0.0377259	-0.560064	1.41832	-0.820531
A0A0D6Q3C9	hutUp	Urocanate hydratase	4	-0.83536	-0.581396	1.4014	0.0153578
A0A0D6Q3D9	unregistered	Formiminoglutamate deiminase	4	-1.03009	0.0500317	1.3433	-0.363245
A0A0D6Q3I1	zwfp	Glucose-6-phosphate dehydrogenase	4	-0.0394144	-0.126554	1.30131	-1.13535
A0A0D6Q4J4	unregistered	2-dehydropantoate 2-reductase	4	-0.321021	-0.546579	1.4878	-0.6202
A0A0D6Q4Q4	hisCp	Histidinol-phosphate aminotransferase	4	-0.980052	-0.707748	1.08291	0.604885
A0A0D6Q535	unregistered	Citrate synthase	4	-0.102079	-0.635997	1.44438	-0.706302
A0A0M0EBL8	ros9p	Transcriptional regulatory protein ros	4	-1.33824	-0.151299	0.940817	0.54872
A0A0M0EC84	unregistered	Uncharacterized protein	4	-0.054122	-0.846907	1.41847	-0.517446
A0A0M0ECK7	vgbp	Virginiamycin B lyase	4	-0.296504	-0.732624	1.47524	-0.446112
A0A0M0ECQ0	sbpAp	Sulfate-binding protein	4	-0.740612	-0.848751	1.27846	0.310905
A0A0M0ECT6	unregistered	Uncharacterized protein	4	-0.8604	-0.833443	1.10239	0.59145
A0A0M0ED35	unregistered	Tropinesterase	4	-0.159098	-0.294552	1.40687	-0.953224
A0A0M0EDB3	ilvDp	Dihydroxy-acid dehydratase	4	-0.131072	-0.629594	1.45204	-0.691377
A0A0M0EDG7	hmp2p	Flavohemoglobin	4	-0.224572	-0.876443	1.438	-0.336989
A0A0M0EEH6	bfr2p	Bacterioferritin	4	-1.11703	-0.571221	0.82324	0.865007
A0A0M0EEJ2	rebO2p	Flavin-dependent L-tryptophan oxidase RebO	4	-0.770541	-0.680329	1.39286	0.0580114
A0A0M0EEN3	gyrAp	DNA gyrase sub. A	4	0.182327	-0.338851	1.26983	-1.11331
A0A0M0EF12	rebO1p	Flavin-dependent L-tryptophan oxidase RebO	4	-0.856623	-0.706369	1.30388	0.259113
A0A0M0EF64	pdhCp	Acetyltransferase (pyruvate dehydrogenase complex)	4	-0.386084	-0.462956	1.49133	-0.642292
A0A0M0EFA4	dnaX2p	DNA polymerase III sub. tau	4	-1.14288	-0.478707	0.537046	1.08454
A0A0M0EFV2	bglB2p	Thermostable beta-glucosidase B	4	-1.13973	-0.478833	1.09377	0.524798
A0A0M0EFX8	aspSp	Aspartate--tRNA(Asp/Asn) ligase	4	0.0975693	-0.385385	1.32724	-1.03942
A0A0M0EFY6	argSp	Arginine--tRNA ligase	4	0.0498733	-0.156483	1.27137	-1.16476
A0A0M0EG32	pasTp	Ribosome association toxin RatA	4	-0.652348	-0.440752	1.49068	-0.397575
A0A0M0EGB4	mdoDp	Glucans biosynthesis protein D	4	-0.465113	0.0766397	1.35664	-0.968162
A0A0M0EGD2	cobC2p	Alpha-ribazole phosphatase	4	-0.0683344	-1.34924	1.00045	0.41712
A0A0M0EGE0	pucAp	Putative xanthine dehydrogenase sub. A	4	0.130933	-1.13172	1.2754	-0.274609
A0A0M0EGE6	aldp	Succinoylsemialdehyde dehydrogenase	4	-0.425813	-0.315255	1.47613	-0.735067
A0A0M0EGT7	rne2p	Ribonuclease E	4	-0.512032	-0.166503	1.4528	-0.774262
A0A0M0EGX0	topAp	DNA topoisomerase 1	4	-0.556784	-0.972434	1.30085	0.228367
A0A0M0EGX9	uvrA1p	UvrABC system protein A	4	-0.20059	0.083846	1.27203	-1.15528
A0A0M0EGZ0	mtnBp	Methylthioribulose-1-phosphate dehydratase	4	-0.264363	-0.0292018	1.34807	-1.0545
A0A0M0EGZ9	ileSp	Isoleucine--tRNA ligase	4	-0.0485461	-0.53378	1.41881	-0.836482
A0A0M0EH58	yidA3p	Sugar phosphatase YidA	4	-0.86816	-0.829951	1.08956	0.608547
A0A0M0EH71	recJp	Single-stranded-DNA-specific exonuclease RecJ	4	-0.0463345	-0.667146	1.42871	-0.715231
A0A0M0EHE1	bauAp	Beta-alanine--pyruvate aminotransferase	4	-0.622637	-0.165811	1.46053	-0.672078
A0A0M0EHE2	prpEp	Bis(5'-nucleosyl)-tetraphosphatase PrpE	4	-0.992138	0.288567	1.26963	-0.566061
A0A0M0EHJ5	rhlE2p	ATP-dependent RNA helicase RhlE	4	-0.521539	-0.179813	1.45741	-0.756057
A0A0M0EHJ7	sufDp	Fe-S cluster assembly protein SufD	4	-0.951256	-0.0614322	1.39476	-0.382072
A0A0M0EIF1	lptD2p	LPS-assembly protein LptD	4	-0.483681	-1.10455	0.416765	1.17147
A0A0M0EIH5	uvrBp	UvrABC system protein B	4	-0.311781	-0.576827	1.4872	-0.598589
A0A0M0EIJ5	hemCp	Porphobilinogen deaminase	4	0.166673	-0.139654	1.20147	-1.22849
A0A0M0EIL6	ppkp	Polyphosphate kinase	4	-0.24464	-0.395997	1.45569	-0.815051
A0A0M0EIP3	unregistered	Putative peptidase	4	-0.0868052	-0.310721	1.38555	-0.988019
A0A0M0EIX9	nrdB1p	Ribonucleoside-diphosphate reductase sub. beta	4	-0.0250603	-0.0539969	1.26291	-1.18385
A0A0M0EJ04	apaGp	Protein ApaG	4	-0.195464	-1.32832	0.627019	0.89677
A0A0M0EJ47	unregistered	Uncharacterized protein	4	-0.618667	-0.131079	1.45168	-0.70193
A0A0M0EJB5	frrp	Ribosome-recycling factor	4	-0.717881	-0.97783	0.634809	1.0609
A0A0M0EJN0	thiCp	Phospho-methylpyrimidine synthase	4	-0.626853	-0.675227	1.45832	-0.156245
A0A0M0EJQ4	lpd3p	Dihydrolipoyl dehydrogenase	4	-0.0838236	-0.913183	1.41011	-0.413105
A0A0M0EJR3	sucBp	Dihydrolipoyllysine-residue succinyltransferase	4	-0.193295	-0.563256	1.46437	-0.707817
A0A0M0EJT7	rpsOp	30S ribosomal protein S15	4	-0.813855	-0.896674	0.667303	1.04323
A0A0M0EJW2	acnAp	Aconitate hydratase	4	-0.144509	-0.574772	1.45282	-0.733536
A0A0M0EJX0	apt1p	Adenine phosphoribosyltransferase	4	-0.363025	-1.12816	0.253833	1.23735
A0A0M0EK07	mnmEp	tRNA modification GTPase MnmE	4	-0.401451	-0.625377	1.49335	-0.466523
A0A0M0EK44	ptpAp	Prolyl tripeptidyl peptidase	4	0.0234894	-0.297923	1.33576	-1.06133
A0A0M0EK57	unregistered	Uncharacterized protein	4	-0.0443016	-1.10364	1.32268	-0.174743
A0A0M0EK92	ribDp	Diamino-hydroxy-P-ribosyl-aminopyrimidine deaminase	4	-0.264925	-0.468159	1.47152	-0.738432
A0A0M0EKE1	arcAp	Arginine deiminase	4	-0.890994	-0.728051	1.23697	0.382076
A0A0M0EKJ7	unregistered	Plasmid pRiA4b	4	-0.832526	-0.840186	1.15416	0.518547
A0A0M0EKR3	sdhAp	Succinate dehydrogenase flavoprotein sub.	4	-0.146998	0.0173133	1.28338	-1.1537
A0A0M0EKT8	infBp	Translation initiation factor IF-2	4	-0.357264	-0.150095	1.42011	-0.912752
A0A0M0EL00	selOp	Protein adenylyltransferase SelO	4	-0.45979	-0.145833	1.43946	-0.833837
A0A0M0EL58	egtAp	Glutamate--cysteine ligase	4	0.156579	-0.197005	1.23179	-1.19137
A0A0M0ELB0	ygfZp	tRNA-modifying protein YgfZ	4	-0.182987	-0.701131	1.46287	-0.578749
A0A0M0ELH6	gyrB1p	DNA gyrase sub. B	4	0.0541409	-0.187927	1.28197	-1.14818
A0A0M0ELH8	unregistered	Substrate binding domain ABC-type glycine transport	4	-1.13069	-0.383141	1.22	0.293832
A0A0M0ELK9	unregistered	Long-chain-fatty-acid--AMP ligase FadD26	4	-0.332369	-0.63032	1.48853	-0.52584
A0A0M0ELM7	unregistered	Uncharacterized protein	4	-0.16652	-1.32035	0.494879	0.99199
A0A0M0ELR3	gatBp	Aspartyl/glutamyl-tRNA amidotransferase sub. B	4	-0.0624234	-0.241398	1.35434	-1.05052
A0A0M0ELT0	ppdKp	Pyruvate, phosphate dikinase	4	0.0146238	-0.0946782	1.26224	-1.18219
A0A0M0EM44	rpoCp	DNA-directed RNA polymerase sub. beta'	4	-0.249152	-0.303252	1.43667	-0.88427
A0A0M0EM65	dxs1p	1-deoxy-D-xylulose-5-phosphate synthase	4	-0.130913	-0.961857	1.40097	-0.308196
A0A0M0EM86	surAp	Parvulin-like PPIase	4	-0.202249	-1.19345	1.22738	0.168318
A0A0M0EMB1	ghrAp	Glyoxylate/hydroxypyruvate reductase A	4	-0.487382	-0.572959	1.49765	-0.437304
A0A0M0EMC2	unregistered	Histidine kinase	4	0.110462	-0.310875	1.29835	-1.09793
A0A0M0ENA9	unregistered	Uncharacterized protein	4	-0.24263	-1.07553	1.33569	-0.0175329
A0A0D6PUH9	unregistered	Glutamate synthase	5	0.723415	-1.17152	0.932506	-0.484399
A0A0D6PVL5	unregistered	Thiosulfate sulfurtransferase	5	0.736885	-1.23406	0.885183	-0.38801
A0A0D6PWE9	purHp	Bifunctional purine biosynthesis protein PurH	5	0.473616	-0.364415	1.09364	-1.20284
A0A0D6PWM0	topAp	DNA topoisomerase 1	5	0.484206	-0.310909	1.06528	-1.23857
A0A0D6PXD8	unregistered	Oligopeptidase B	5	0.393502	-0.191761	1.07981	-1.28156
A0A0D6PY07	purLp	Phosphoribosylformylglycinamidine synthase sub. [PurL]	5	0.106812	-0.730178	1.37497	-0.7516
A0A0D6PYC2	pheTp	Phenylalanine--tRNA ligase beta sub.	5	0.41521	-0.416734	1.1527	-1.15118
A0A0D6PYC3	unregistered	Ferredoxin--NADP reductase	5	1.30804	-0.806771	0.255588	-0.756856
A0A0D6PYR2	unregistered	Iron-sulfur binding oxidoreductase	5	0.919947	-0.78764	0.806936	-0.939242
A0A0D6PYT1	unregistered	tRNA/rRNA cytosine-C5-methylase	5	0.60414	-1.08914	1.05834	-0.57334
A0A0D6PZ00	unregistered	Thiamine phosphate pyrophosphorylase	5	0.222528	-0.973721	1.30301	-0.55182
A0A0D6PZ36	unregistered	RNA helicase	5	0.48664	-0.153007	0.991656	-1.32529
A0A0D6PZC0	carBp	Carbamoyl-phosphate synthase large chain	5	0.332997	-0.503123	1.22994	-1.05982
A0A0D6PZQ7	unregistered	Uncharacterized protein	5	0.767724	-1.25378	0.843238	-0.35718
A0A0D6Q054	unregistered	Flavin-containing monooxygenase	5	0.50693	-0.215973	1.00649	-1.29744
A0A0D6Q0E2	ligAp	DNA ligase	5	0.271014	-0.621876	1.2886	-0.937734
A0A0D6Q0U7	tyrSp	Tyrosine--tRNA ligase	5	1.26874	-0.565421	0.289925	-0.993246
A0A0D6Q125	unregistered	Glycine cleavage system T protein	5	0.160136	-0.927089	1.33761	-0.57066
A0A0D6Q200	speEp	Polyamine aminopropyltransferase	5	0.435671	-0.500647	1.16329	-1.09831
A0A0D6Q299	unregistered	Sugar phosphotransferase	5	0.807443	-0.66917	0.903151	-1.04142
A0A0D6Q2R6	unregistered	L-asparaginase II	5	0.55495	-0.583439	1.0985	-1.07001
A0A0D6Q2U9	unregistered	Uroporphyrinogen III methylase	5	0.447665	-0.174561	1.03217	-1.30528
A0A0D6Q429	unregistered	Oxidoreductase/short-chain SDR	5	1.05031	-1.32844	0.355185	-0.0770466
A0A0D6Q4J0	unregistered	Diaminopimelate decarboxylase	5	0.7396	-0.461998	0.91025	-1.18785
A0A0D6Q4X7	yqiMp	Flavin oxidoreductase [NADH]	5	0.221267	-0.395957	1.26612	-1.09143
A0A0M0ED61	lpxCp	UDP-3-O-acylglucosamine N-acyltransferase	5	1.2316	-1.02668	0.349263	-0.55418
A0A0M0EEG8	guaBp	Inosine-5'-monophosphate dehydrogenase	5	0.367852	-0.459935	1.19689	-1.10481
A0A0M0EF30	trpCp	Indole-3-glycerol phosphate synthase	5	0.275706	-0.451211	1.25072	-1.07522
A0A0M0EF87	unregistered	Universal stress protein family protein	5	0.410482	-0.378284	1.14319	-1.17538
A0A0M0EFZ1	unregistered	Aldose 1-epimerase	5	0.0894223	-0.618413	1.37572	-0.846732
A0A0M0EG78	unregistered	Uncharacterized protein	5	1.2953	-0.682284	0.271761	-0.884777
A0A0M0EGA4	gntZp	6-phosphogluconate dehydrogenase	5	1.39594	-0.867941	0.0176316	-0.545633
A0A0M0EGQ9	cmcAXp	Cellulase	5	1.23097	-0.703474	0.388437	-0.915938
A0A0M0EGY9	glyQp	Glycine--tRNA ligase alpha sub.	5	0.871477	-0.576704	0.818143	-1.11292
A0A0M0EHV8	purU2p	Formyltetrahydrofolate deformylase	5	0.32386	-0.306274	1.17467	-1.19225
A0A0M0EI60	unregistered	Tr-type G domain-containing protein	5	0.649045	-0.488102	0.998312	-1.15925
A0A0M0EIE0	miaBp	tRNA-2-methylthio-N-dimethylallyladenosine synthase	5	1.25416	-0.57216	0.317458	-0.999462
A0A0M0EIH2	fusAp	Elongation factor G	5	0.509687	-0.523844	1.11742	-1.10326
A0A0M0EIJ0	mutSp	DNA mismatch repair protein MutS	5	0.347784	-0.337647	1.17073	-1.18086
A0A0M0EIP2	yagT1p	Putative xanthine dehydrogenase YagT sub.	5	0.488349	-0.35587	1.07964	-1.21212
A0A0M0EIQ2	gltC4p	HTH-type transcriptional regulator GltC	5	1.15645	-1.12761	0.427569	-0.456413
A0A0M0EIY0	unregistered	Aminotransferase	5	0.257361	-0.726613	1.306	-0.836752
A0A0M0EJ34	pnpBp	NAD(P)H dehydrogenase (quinone)	5	1.28351	-1.03435	0.230165	-0.479327
A0A0M0EKB4	ribBAp	Multifunctional fusion protein	5	1.22661	-0.728222	0.399243	-0.897627
A0A0M0EL01	pgl2p	6-phosphogluconolactonase	5	1.32286	-0.600521	0.199427	-0.921764
A0A0M0EL07	fixK1p	Nitrogen fixation regulation protein FixK	5	1.29499	-0.662184	0.268535	-0.901338
A0A0M0EL53	cysNCp	Adenylyl-sulfate kinase	5	0.341698	-0.647478	1.25227	-0.946488
A0A0M0EL74	unregistered	Uncharacterized protein	5	0.647501	-0.488238	0.999647	-1.15891
A0A0M0ELZ2	clpAp	ATP-dependent Clp protease ATP-binding sub. ClpA	5	0.368926	-0.312225	1.1474	-1.20411
A0A0M0EM24	rpoBp	DNA-directed RNA polymerase sub. beta	5	0.296996	-0.539179	1.25946	-1.01727
A0A0M0EMH8	trmDp	tRNA (guanine-N(1)-)-methyltransferase	5	0.108135	-0.614498	1.36729	-0.860932
A0A0M0EML4	leuBp	3-isopropylmalate dehydrogenase	5	0.474687	-0.521121	1.1417	-1.09527
A0A0M0ENF9	leuCp	3-isopropylmalate dehydratase large sub.	5	0.323667	-0.870031	1.27044	-0.724072
A0A0D6PVE5	fabZp	3-hydroxyacyl dehydratase FabZ	6	-0.169148	-0.0607625	-1.09774	1.32765
A0A0D6PVV9	mtnDp	Acireductone dioxygenase	6	-0.376397	-0.053694	-0.960316	1.39041
A0A0D6PVY6	unregistered	Cytochrome oxidase sub. I	6	0.95684	0.66699	-1.21265	-0.411183
A0A0D6PW21	nadKp	NAD kinase	6	0.357168	-0.221608	-1.25398	1.11842
A0A0D6PW29	unregistered	ABC transporter HlyD/EmrA/FusE	6	1.00331	-0.27982	-1.27096	0.547473
A0A0D6PW39	unregistered	Thioredoxin reductase	6	-0.19952	-0.139446	-1.0312	1.37017
A0A0D6PW40	unregistered	Lactoylglutathione lyase	6	-0.172784	0.782466	-1.34696	0.737281
A0A0D6PWR6	unregistered	DNA gyrase modulator TldD	6	0.241953	1.1969	-1.20611	-0.232741
A0A0D6PWT7	unregistered	Uncharacterized protein	6	0.628924	0.304092	-1.48551	0.552492
A0A0D6PWU5	rplAp	50S ribosomal protein L1	6	0.83416	-0.153417	-1.35253	0.671788
A0A0D6PWV4	rplDp	50S ribosomal protein L4	6	0.528414	0.271553	-1.47865	0.678688
A0A0D6PWW2	yidCp	Membrane protein insertase YidC	6	1.07718	0.0932305	-1.34219	0.171786
A0A0D6PWY2	unregistered	Transcriptional regulator LysR	6	1.22682	-0.0196571	-1.22242	0.0152596
A0A0D6PWZ0	rplUp	50S ribosomal protein L21	6	0.615729	-0.134256	-1.35585	0.874374
A0A0D6PX12	unregistered	Mitochondrial import inner mem. translocase Tim44	6	0.48703	-0.530939	-1.09159	1.13549
A0A0D6PX82	unregistered	Multidrug resistance efflux pump	6	0.654057	0.455569	-1.48997	0.380342
A0A0D6PXB7	rpsKp	30S ribosomal protein S11	6	0.414738	0.0237046	-1.38783	0.949392
A0A0D6PXD5	unregistered	Outer membrane protein OmpA	6	0.680117	-0.454625	-1.18637	0.960878
A0A0D6PXN5	unregistered	Parvulin-like PPIase	6	1.2676	0.0896175	-1.16034	-0.196879
A0A0D6PXQ2	rpsEp	30S ribosomal protein S5	6	1.48215	-0.400072	-0.710958	-0.371115
A0A0D6PXU1	uppp	Uracil phosphoribosyltransferase	6	0.0330391	0.0328524	-1.2568	1.19091
A0A0D6PXU3	unregistered	Cell filamentation cAMP-inducing protein Fic	6	-0.424626	0.71438	-1.20962	0.91987
A0A0D6PXX4	gloBp	Hydroxyacylglutathione hydrolase	6	0.930994	0.394405	-1.4041	0.078703
A0A0D6PY39	pqqBp	Coenzyme PQQ synthesis protein B	6	0.348928	0.515303	-1.49024	0.626011
A0A0D6PYA3	unregistered	Trehalose 6-phosphate phosphatase	6	0.156394	0.337677	-1.41739	0.923319
A0A0D6PYF0	unregistered	Transcriptional regulator Lrp/AsnC	6	-0.09777	1.02774	-1.33152	0.401552
A0A0D6PYH0	rpsQp	30S ribosomal protein S17	6	-0.458622	0.529775	-1.15506	1.0839
A0A0D6PYI1	rplOp	50S ribosomal protein L15	6	0.850689	-0.281956	-1.2931	0.72437
A0A0D6PYI4	unregistered	Oxidoreductase/short-chain SDR	6	1.27446	-0.204381	-1.15206	0.0819814
A0A0D6PYJ4	unregistered	Enoyl-(acyl carrier protein) reductase	6	1.33703	-1.07477	-0.237984	-0.0242674
A0A0D6PYK3	unregistered	ABC transporter permease	6	0.250921	1.05625	-1.34894	0.0417673
A0A0D6PYN9	cysQp	3'(2'),5'-bisphosphate nucleotidase CysQ	6	1.4872	-0.428206	-0.678074	-0.380918
A0A0D6PYU1	rpoHp	RNA polymerase sigma factor RpoH	6	-0.197444	0.0700115	-1.15037	1.2778
A0A0D6PYZ3	infCp	Translation initiation factor IF-3	6	-0.350338	0.0436132	-1.03582	1.34255
A0A0D6PZ09	dnaQp	DNA polymerase III sub. epsilon	6	1.05023	0.588111	-1.14248	-0.495861
A0A0D6PZ12	unregistered	Periplasmic serine endoprotease DegP-like	6	-0.388238	0.425036	-1.17337	1.13658
A0A0D6PZ85	rplQp	50S ribosomal protein L17	6	0.576092	0.32035	-1.48834	0.591896
A0A0D6PZE7	thiGp	Thiazole synthase	6	0.237936	-0.239754	-1.20032	1.20214
A0A0D6PZI8	unregistered	Transcriptional regulator CarD	6	0.00948999	-0.115971	-1.16758	1.27406
A0A0D6PZK9	unregistered	Transcriptional regulator TetR	6	0.0686099	-0.237134	-1.12505	1.29357
A0A0D6Q0D0	unregistered	Kinase inhibitor protein	6	0.323474	1.01495	-1.36547	0.0270424
A0A0D6Q0P4	unregistered	Cobyrinic acid a,c-diamide synthase ParA/MinD	6	-0.38021	0.76627	-1.24035	0.854288
A0A0D6Q0T5	rpiAp	Ribose-5-phosphate isomerase A	6	-0.497196	0.77504	-1.16691	0.889064
A0A0D6Q153	unregistered	Deoxyguanosinetriphosphate-like protein	6	0.632756	0.744396	-1.42926	0.0521057
A0A0D6Q1D4	unregistered	Uncharacterized protein	6	0.0472637	1.21018	-1.23808	-0.0193611
A0A0D6Q1M9	atpGp	ATP synthase gamma chain	6	0.947208	0.299307	-1.40949	0.162972
A0A0D6Q1Q5	unregistered	Phosphoglycolate phosphatase	6	-0.0829707	0.0260067	-1.19439	1.25135
A0A0D6Q1Q7	unregistered	Heat shock protein DnaJ	6	0.358038	0.716333	-1.48099	0.406621
A0A0D6Q1R2	dldp	Quinone-dependent D-lactate dehydrogenase	6	-0.0301989	0.11848	-1.26503	1.17675
A0A0D6Q206	unregistered	Lipopolysaccharide biogenesis periplasmic protein	6	-0.360621	0.509437	-1.21444	1.06563
A0A0D6Q2I6	ftsYp	Signal recognition particle receptor FtsY	6	0.975551	0.590434	-1.26958	-0.296406
A0A0D6Q2P5	unregistered	Two component transcriptional regulator	6	-0.356262	0.578722	-1.23226	1.0098
A0A0D6Q2T8	unregistered	PNP_UDP_1 domain-containing protein	6	0.3506	-0.463884	-1.09563	1.20892
A0A0D6Q3Z4	ahpDp	Alkyl hydroperoxide reductase AhpD	6	0.134315	0.117974	-1.3378	1.08551
A0A0M0EBZ7	tnpR2p	Transposon Tn3 resolvase	6	1.14126	0.323776	-1.24218	-0.222856
A0A0M0ECS4	soj3p	Chromosome-partitioning ATPase Soj	6	0.874698	0.243222	-1.43955	0.32163
A0A0M0ED31	unregistered	Uncharacterized protein	6	1.21386	0.256056	-1.17122	-0.298691
A0A0M0EDJ4	rpsDp	30S ribosomal protein S4	6	0.931549	-1.07216	-0.627116	0.767729
A0A0M0EDK4	unregistered	Outer membrane protein	6	0.423745	-0.622041	-0.999452	1.19775
A0A0M0EDL5	unregistered	DUF815 domain-containing protein	6	1.17975	-1.06677	-0.538053	0.425078
A0A0M0EDN9	purL2p	Phosphoribosylformylglycinamidine synthase 2	6	0.663862	-1.31445	-0.231435	0.882019
A0A0M0EE50	cirA5p	Colicin I receptor	6	0.367546	0.29977	-1.46335	0.796031
A0A0M0EED1	sphRp	Alkaline phosphatase synthesis SphR	6	0.76846	-0.228797	-1.32138	0.781716
A0A0M0EEI8	unregistered	Uncharacterized protein	6	0.479585	-0.905756	-0.750966	1.17714
A0A0M0EEK9	ggt2p	Gamma-glutamyltranspeptidase	6	-0.125325	-0.11805	-1.0909	1.33428
A0A0M0EEN6	ros3p	Transcriptional regulatory protein ros	6	1.32473	-0.25807	-1.08542	0.0187653
A0A0M0EEQ3	gcvHp	Glycine cleavage system H protein	6	0.4947	1.01692	-1.2937	-0.217928
A0A0M0EFT7	minD2p	Cell division inhibitor MinD	6	1.11012	0.500786	-1.13662	-0.47428
A0A0M0EFU3	unregistered	Ferredoxin--NADP reductase	6	1.27659	0.121883	-1.13375	-0.264714
A0A0M0EGP9	minCp	Probable septum site-determining protein MinC	6	1.23498	-0.506086	-1.05476	0.325863
A0A0M0EH69	dadA4p	D-amino acid dehydrogenase	6	1.02331	0.371361	-1.34633	-0.0483381
A0A0M0EHK4	mexAp	Multidrug resistance protein MexA	6	0.316211	0.516918	-1.48562	0.65249
A0A0M0EHY7	unregistered	Uncharacterized protein	6	-0.145479	0.223743	-1.24862	1.17035
A0A0M0EHZ0	cbf2p	Parvulin-like PPIase	6	1.33904	-0.889186	-0.621882	0.172033
A0A0M0EI31	clpP2p	ATP-dependent Clp protease proteolytic sub.	6	1.13144	0.340391	-1.24622	-0.225614
A0A0M0EI61	unregistered	Polymer-forming cytoskeletal	6	-0.0185762	-0.340326	-1.00786	1.36676
A0A0M0EIJ7	nqo2p	NADH-quinone oxidoreductase chain 2	6	1.35342	-1.05933	-0.184796	-0.109295
A0A0M0EJE7	unregistered	SCO1/SenC	6	-0.159657	0.356833	-1.28765	1.09047
A0A0M0EJN7	nusBp	Transcription antitermination protein NusB	6	0.0611016	0.240467	-1.35348	1.05191
A0A0M0EJT6	ompR1p	Transcriptional regulatory protein OmpR	6	0.371805	0.787607	-1.46552	0.306105
A0A0M0EJU7	unregistered	dITP/XTP pyrophosphatase	6	-0.200751	0.0247164	-1.12516	1.30119
A0A0M0EJU9	rbfAp	Ribosome-binding factor A	6	-0.27522	-0.00401029	-1.06148	1.34071
A0A0M0EJV2	pqiB1p	Paraquat-inducible protein B	6	-0.479725	0.0933791	-0.965816	1.35216
A0A0M0EJZ3	folD2p	Bifunctional protein FolD	6	1.27017	-1.1708	-0.123734	0.0243596
A0A0M0EK00	qorA1p	Quinone oxidoreductase 1	6	0.487453	-0.851667	-0.810548	1.17476
A0A0M0EK27	entA1p	2,3-dihydro-2,3-dihydroxybenzoate dehydrogenase	6	0.341391	0.520224	-1.48949	0.627878
A0A0M0EK37	etfBp	Electron transfer flavoprotein sub. beta	6	-0.456118	0.199168	-1.03756	1.29451
A0A0M0EK70	ros2p	Transcriptional regulatory protein ros	6	-0.421967	0.736009	-1.21318	0.899134
A0A0M0EK95	unregistered	3 beta-hydroxysteroid dehydrogenase	6	1.05716	0.547191	-1.1869	-0.417454
A0A0M0EKC4	unregistered	Bacterial SH3 domain protein	6	1.48005	-0.610468	-0.606123	-0.263454
A0A0M0EKD9	cusC2p	Cation efflux system protein CusC	6	0.442774	-0.431281	-1.14984	1.13834
A0A0M0EL47	unregistered	Uncharacterized protein	6	0.139006	-0.447185	-1.01493	1.32311
A0A0M0ELX3	rpsGp	30S ribosomal protein S7	6	1.11994	-0.412157	-1.16795	0.460168
A0A0M0ELX5	unregistered	EVE domain protein	6	-0.0516467	1.08258	-1.31981	0.288877
A0A0M0ELZ5	rpsLp	30S ribosomal protein S12	6	0.394088	-0.0746919	-1.3404	1.021
A0A0M0EM05	rpsCp	30S ribosomal protein S3	6	0.247262	-0.307175	-1.16225	1.22216
A0A0M0EM39	rplK1p	50S ribosomal protein L11	6	-0.52463	0.153786	-0.961825	1.33267
A0A0M0EM43	rpsHp	30S ribosomal protein S8	6	0.352396	-0.331739	-1.18624	1.16559
A0A0M0EM49	rplCp	50S ribosomal protein L3	6	0.966999	-0.914529	-0.809552	0.757083
A0A0M0EM60	rplNp	50S ribosomal protein L14	6	0.338732	0.389688	-1.47509	0.746669
A0A0M0EM61	rlmEp	Ribosomal RNA large sub. methyltransferase E	6	1.01407	-0.300683	-1.25858	0.545197
A0A0M0EM83	hslVp	ATP-dependent protease sub. HslV	6	-0.493588	0.621948	-1.15076	1.0224
A0A0M0EMB5	rplSp	50S ribosomal protein L19	6	0.0134188	-0.275579	-1.0709	1.33306
A0A0M0ENF5	ffhp	Signal recognition particle protein	6	0.14089	0.442041	-1.43489	0.851961
A0A0D6PUM4	unregistered	Competence-damage protein	7	-0.522632	-0.796689	-0.121953	1.44127
A0A0D6PV31	hisAp	1-imidazole-4-carboxamide isomerase	7	-0.817163	-0.201068	-0.432537	1.45077
A0A0D6PV77	unregistered	Oxidoreductase/short-chain SDR	7	-0.268287	-0.953797	-0.186313	1.4084
A0A0D6PVD6	unregistered	Uncharacterized protein	7	-0.510986	-0.493297	-0.49567	1.49995
A0A0D6PVM7	unregistered	Uncharacterized protein	7	-0.700522	0.509681	-0.960819	1.15166
A0A0D6PVT2	pirp	Iron-binding nuclear protein Pirin	7	-0.565464	-0.433583	-0.498777	1.49782
A0A0D6PVW1	secBp	Protein-export protein SecB	7	-0.501138	-0.361464	-0.628455	1.49106
A0A0D6PVY0	unregistered	Alcohol dehydrogenase cytochrome c	7	-1.30579	0.0810218	0.0935754	1.13119
A0A0D6PW35	purSp	Phosphoribosylformylglycinamidine synthase sub. PurS	7	-0.60383	-0.570003	-0.313512	1.48735
A0A0D6PWG7	unregistered	M20_dimer domain-containing protein	7	-0.788713	-0.787516	0.280424	1.29581
A0A0D6PWK8	rpmAp	50S ribosomal protein L27	7	-0.674109	-0.641501	-0.138636	1.45425
A0A0D6PWN9	unregistered	Cys-tRNA(Pro)/Cys-tRNA(Cys) deacylase	7	-0.521429	-0.757774	-0.177623	1.45683
A0A0D6PWW3	rplXp	50S ribosomal protein L24	7	-0.576116	-0.73856	-0.135893	1.45057
A0A0D6PWW9	rplRp	50S ribosomal protein L18	7	-0.584751	-0.433697	-0.47854	1.49699
A0A0D6PWZ2	sh3yl1p	Ysc84 domain-containing protein	7	-0.371579	-0.701072	-0.411075	1.48373
A0A0D6PX21	groSp	10 kDa chaperonin (GroES protein)	7	-0.230409	-0.6977	-0.543277	1.47139
A0A0D6PXA6	unregistered	Oxidoreductase	7	-0.346249	-0.492565	-0.649631	1.48845
A0A0D6PXA7	rpsNp	30S ribosomal protein S14	7	-0.680172	-0.232281	-0.560417	1.47287
A0A0D6PXD4	yfeXp	Iron-dependent peroxidase	7	-0.544701	-0.0750359	-0.809424	1.42916
A0A0D6PXM6	rplJp	50S ribosomal protein L10	7	-0.45671	-0.97496	0.0770743	1.3546
A0A0D6PXN0	moaCp	Cyclic pyranopterin monophosphate synthase	7	-0.778448	0.0610563	-0.67401	1.3914
A0A0D6PXU2	groLp	60 kDa chaperonin (GroEL protein)	7	-0.642168	0.0979772	-0.830163	1.37435
A0A0D6PXV1	rpsFp	30S ribosomal protein S6	7	-0.478591	-0.675008	-0.331474	1.48507
A0A0D6PXW5	unregistered	Glutathione S-transferase	7	-0.210434	-0.928579	-0.280429	1.41944
A0A0D6PY12	pdxHp	Pyridoxine/pyridoxamine 5'-phosphate oxidase	7	-0.0637355	-0.403498	-0.933426	1.40066
A0A0D6PY14	ppap	Inorganic pyrophosphatase	7	-0.776194	-0.316471	-0.375733	1.4684
A0A0D6PY16	tsfp	Elongation factor Ts	7	-0.559548	-0.892751	0.0798852	1.37241
A0A0D6PY33	unregistered	Aldehyde dehydrogenase large sub.	7	-1.32219	0.0690032	0.146054	1.10713
A0A0D6PY42	unregistered	Linocin M18 bacteriocin protein	7	-0.791003	-0.728486	0.172717	1.34677
A0A0D6PY46	unregistered	Uncharacterized protein	7	-0.821916	-0.310525	-0.324514	1.45696
A0A0D6PY58	ribHp	6,7-dimethyl-8-ribityllumazine synthase	7	-0.837537	-0.414903	-0.192952	1.44539
A0A0D6PYC6	unregistered	Chromosome segregation-condensation protein ScpB	7	-0.830711	0.517037	-0.841511	1.15518
A0A0D6PYG8	unregistered	Endoribonuclease L-PSP	7	-0.750698	-0.724699	0.0962693	1.37913
A0A0D6PYH8	rpmGp	50S ribosomal protein L33	7	-0.664678	-0.32079	-0.499668	1.48514
A0A0D6PYL1	unregistered	Small heat shock protein C1	7	-0.698261	0.521894	-0.966451	1.14282
A0A0D6PYM9	rplIp	50S ribosomal protein L9	7	-0.617382	-0.138423	-0.69775	1.45356
A0A0D6PYT4	unregistered	Outer membrane protein OmpW	7	-0.630296	-0.0536509	-0.745674	1.42962
A0A0D6PYV9	unregistered	Metallo-beta-lactamase	7	-0.560154	-0.104639	-0.775372	1.44017
A0A0D6PYZ8	unregistered	Endopeptidase DegP/Do	7	-0.177941	-0.745847	-0.534439	1.45823
A0A0D6PZ65	rplVp	50S ribosomal protein L22	7	-0.141553	-0.618904	-0.693963	1.45442
A0A0D6PZ88	unregistered	Phosphohydrolase	7	-0.81129	0.117534	-0.674725	1.36848
A0A0D6PZC4	lexAp	LexA repressor	7	-0.639619	-0.411501	-0.441168	1.49229
A0A0D6PZL9	rpsPp	30S ribosomal protein S16	7	-0.832063	-0.586275	0.0170304	1.40131
A0A0D6PZP0	rpmBp	50S ribosomal protein L28	7	-0.837303	-0.088411	-0.50219	1.4279
A0A0D6PZT8	rplTp	50S ribosomal protein L20	7	-0.389632	-0.554057	-0.551857	1.49555
A0A0D6PZU6	bamBp	Dehydrogenase PQQ	7	-0.416763	-0.308911	-0.747924	1.4736
A0A0D6PZV9	corCp	Hemolysin/magnesium/cobalt transporter CorC/HlyC	7	-0.76317	-0.631003	-0.0266359	1.42081
A0A0D6PZX5	unregistered	Peptidyl-prolyl cis-trans isomerase	7	-0.529258	-0.875006	0.00633421	1.39793
A0A0D6Q030	unregistered	Ankyrin repeat protein	7	-0.976213	0.055267	-0.439495	1.36044
A0A0D6Q087	unregistered	Beta sliding clamp	7	-0.660467	0.375092	-0.948727	1.2341
A0A0D6Q0P8	unregistered	ABM domain-containing protein	7	-0.4241	-1.01865	0.112387	1.33036
A0A0D6Q0Y6	unregistered	Thioredoxin	7	-0.723788	-0.512486	-0.233127	1.4694
A0A0D6Q120	ompAp	Outer membrane protein OmpA [like-domain]	7	-0.556397	-0.472546	-0.469846	1.49879
A0A0D6Q123	unregistered	Uncharacterized protein	7	-0.885862	0.59153	-0.807304	1.10164
A0A0D6Q1F0	unregistered	Probable transcriptional regulatory protein	7	-0.737206	0.185293	-0.789382	1.34129
A0A0D6Q1K2	nusGp	Transcription termination/antitermination protein NusG	7	-0.514919	-0.500339	-0.484628	1.49989
A0A0D6Q1M1	efpp	Elongation factor P	7	-0.596134	-0.0988979	-0.746401	1.44143
A0A0D6Q1S3	metZp	O-succinylhomoserine sulfhydrylase	7	-0.847378	-0.604962	0.0699204	1.38242
A0A0D6Q236	unregistered	Uncharacterized protein	7	-0.505705	-0.0947439	-0.830045	1.43049
A0A0D6Q2D5	unregistered	Uncharacterized protein	7	-0.492762	-0.826432	-0.116309	1.4355
A0A0D6Q2T5	unregistered	Mannose-1-phosphate guanylyltransferase	7	-0.72508	-0.295619	-0.455559	1.47626
A0A0D6Q2U4	unregistered	Thioredoxin	7	-0.78039	-0.0295229	-0.610459	1.42037
A0A0D6Q350	tolBp	Tol-Pal system protein TolB	7	-0.172954	-0.446245	-0.826017	1.44522
A0A0D6Q361	nifUp	Nitrogen fixing thioredoxin-like protein	7	-0.518286	-0.489242	-0.492345	1.49987
A0A0D6Q3N8	unregistered	DUF2272 domain-containing protein	7	-0.495331	-0.150526	-0.800331	1.44619
A0A0D6Q3S2	palp	Peptidoglycan-associated protein	7	-0.140807	-0.377748	-0.903269	1.42182
A0A0D6Q488	prfBp	Peptide chain release factor 2	7	-0.872627	0.328532	-0.723585	1.26768
A0A0D6Q4V3	rphp	Ribonuclease PH	7	-0.530251	-0.641226	-0.314674	1.48615
A0A0D6Q512	unregistered	Uncharacterized protein	7	-0.705764	0.0991145	-0.770934	1.37758
A0A0M0EBJ0	tufAp	Elongation factor Tu	7	-0.788238	-0.478131	-0.187859	1.45423
A0A0M0EBV8	hin5p	DNA-invertase hin	7	-0.0954502	-0.925909	-0.387094	1.40845
A0A0M0ECQ5	unregistered	Uncharacterized protein	7	-0.475072	-0.430602	-0.590898	1.49657
A0A0M0EDP0	nocp	Nucleoid occlusion protein	7	-0.487526	-0.692069	-0.301168	1.48076
A0A0M0EDT4	mdaBp	Modulator of drug activity B	7	-0.726065	-0.244374	-0.500234	1.47067
A0A0M0EDX7	unregistered	PINc domain-containing protein	7	-1.10482	-0.199321	-0.014735	1.31887
A0A0M0EEH8	moaEp	MPT synthase sub. 2	7	-1.16692	-0.211029	0.121349	1.2566
A0A0M0EEM0	ppiBp	Peptidyl-prolyl cis-trans isomerase	7	-0.632179	-0.183718	-0.648876	1.46477
A0A0M0EF69	pncCp	Nicotinamide-nucleotide amidohydrolase PncC	7	-0.769726	-0.174195	-0.510812	1.45473
A0A0M0EF83	ridAp	Endoribonuclease L-PSP	7	-0.574795	-0.415529	-0.50648	1.4968
A0A0M0EFC8	rplYp	50S ribosomal protein L25	7	-0.952774	-0.555003	0.1849	1.32288
A0A0M0EFJ0	ssb1p	Single-stranded DNA-binding protein	7	-0.781378	-0.2028	-0.473318	1.4575
A0A0M0EFJ6	edap	2-dehydro-3-deoxy-phosphogluconate aldolase	7	-0.619155	-0.227813	-0.626771	1.47374
A0A0M0EFK2	nudG2p	CTP pyrophosphohydrolase	7	-0.899433	-0.624797	0.196867	1.32736
A0A0M0EFV1	bcsBp	Cyclic di-GMP-binding protein	7	-0.29723	-0.180904	-0.93665	1.41478
A0A0M0EG34	unregistered	Uncharacterized protein	7	-0.0660928	-0.844453	-0.51116	1.42171
A0A0M0EG64	epmAp	Elongation factor P--(R)-beta-lysine ligase	7	-1.15488	-0.175445	0.0525404	1.27778
A0A0M0EG97	degP13p	Periplasmic serine endoprotease DegP-like	7	-0.703863	-0.249781	-0.520039	1.47368
A0A0M0EGA6	unregistered	Virulence protein	7	-1.33354	0.300167	-0.0299525	1.06333
A0A0M0EGA8	otsA2p	Alpha,alpha-trehalose-phosphate synthase	7	-1.42207	0.323436	0.182154	0.916478
A0A0M0EGD6	rsfSp	Ribosomal silencing factor RsfS	7	-0.922683	-0.254507	-0.24537	1.42256
A0A0M0EGJ2	yqjI2p	Transcriptional regulator YqjI	7	-0.678202	-0.539221	-0.259684	1.47711
A0A0M0EGJ6	gno3p	Gluconate 5-dehydrogenase	7	-1.12424	0.223304	-0.349657	1.25059
A0A0M0EH01	cusRp	Transcriptional regulatory protein CusR	7	-0.60156	-0.20979	-0.658507	1.46986
A0A0M0EH13	infAp	Translation initiation factor IF-1	7	-0.615021	-0.600529	-0.264673	1.48022
A0A0M0EH52	dcdp	dCTP deaminase	7	-1.01965	-0.345823	0.00876181	1.35671
A0A0M0EHH3	unregistered	HTH merR-type domain-containing protein	7	-0.648754	-0.418053	-0.42454	1.49135
A0A0M0EHJ9	tigp	Trigger factor	7	-0.765946	0.331707	-0.833836	1.26808
A0A0M0EHN0	unregistered	Uncharacterized protein	7	-0.380763	-0.525762	-0.587819	1.49434
A0A0M0EHW7	unregistered	Uncharacterized protein	7	-0.927653	-0.35963	-0.124986	1.41227
A0A0M0EI08	unregistered	ABC trans domain-containing protein	7	-0.422909	-0.425492	-0.643557	1.49196
A0A0M0EI25	ompR2p	Transcriptional regulatory protein OmpR	7	-0.474009	-0.558336	-0.466352	1.4987
A0A0M0EI81	atpCp	ATP synthase epsilon chain	7	-0.270275	-0.184963	-0.953296	1.40853
A0A0M0EI92	unregistered	Uncharacterized protein	7	-0.309429	-0.614487	-0.5627	1.48662
A0A0M0EID5	yvyDp	Ribosome hibernation promoting factor HPF	7	-0.642399	-0.268082	-0.569691	1.48017
A0A0M0EIG2	ibpA1p	Small heat shock protein IbpA	7	-0.907009	0.363167	-0.702133	1.24597
A0A0M0EIH0	mltAp	Murein hydrolase A	7	-0.469843	-0.0748158	-0.873385	1.41804
A0A0M0EIJ2	hup2p	DNA-binding protein HU	7	-0.618941	-0.490937	-0.383139	1.49302
A0A0M0EIK8	cspA1p	Cold shock protein CspA	7	-0.477296	-0.552475	-0.469174	1.49894
A0A0M0EIM6	unregistered	Uncharacterized protein	7	-0.391616	-0.382549	-0.708506	1.48267
A0A0M0EIN9	purEp	N5-carboxyaminoimidazole ribonucleotide mutase	7	-1.25507	0.282301	-0.173899	1.14667
A0A0M0EIP1	ndkp	Nucleoside diphosphate kinase	7	-0.577964	-0.575163	-0.3373	1.49043
A0A0M0EIU4	unregistered	Uncharacterized protein	7	-1.22923	0.0529255	-0.0420585	1.21837
A0A0M0EJ94	catEp	Glyoxalase resistance protein	7	-0.4481	-0.316708	-0.714509	1.47932
A0A0M0EJB9	bamAp	Outer membrane protein assembly factor BamA	7	-0.419837	-0.375266	-0.690295	1.4854
A0A0M0EJC8	isdGp	Heme-degrading monooxygenase	7	-0.853223	-0.41889	-0.166256	1.43837
A0A0M0EJF0	gshBp	Glutathione synthetase	7	-0.471533	-0.645663	-0.373258	1.49045
A0A0M0EJJ2	pepA2p	Cytosol aminopeptidase	7	-0.82239	-0.425156	-0.202281	1.44983
A0A0M0EJM2	exbB1p	Biopolymer transport protein ExbB	7	-0.39315	-0.21143	-0.841819	1.4464
A0A0M0EJT2	hrcAp	Heat-inducible transcription repressor HrcA	7	-0.566092	-0.650945	-0.26189	1.47893
A0A0M0EJV5	accB1p	Biotin carboxyl carrier protein	7	-0.322604	-0.273214	-0.851826	1.44764
A0A0M0EJV7	rimPp	Ribosome maturation factor RimP	7	-0.452263	-0.440292	-0.603311	1.49587
A0A0M0EK23	grpEp	Protein GrpE	7	-0.390778	-0.860185	-0.188435	1.4394
A0A0M0EK91	unregistered	Uncharacterized protein	7	-0.865425	-0.376419	-0.197081	1.43893
A0A0M0EKS4	unregistered	Uncharacterized protein	7	-0.452801	-0.612455	-0.429788	1.49504
A0A0M0EKS5	yqjI1p	Transcriptional regulator YqjI	7	-0.329896	-0.72723	-0.421055	1.47818
A0A0M0EKU6	fur1p	Ferric uptake regulation protein	7	-0.5885	-0.209061	-0.671713	1.46927
A0A0M0EKV0	aroQp	3-dehydroquinate dehydratase	7	-0.656394	-0.0559066	-0.719102	1.4314
A0A0M0EKX1	yvdDp	Cytokinin riboside 5'-monophosphate P-oribohydrolase	7	-0.759868	-0.204695	-0.496368	1.46093
A0A0M0EKX4	cspEp	Cold shock-like protein CspE	7	-0.521405	-0.386696	-0.58669	1.49479
A0A0M0EL10	lysCp	Aspartokinase	7	-0.251333	-1.0031	-0.129039	1.38347
A0A0M0EL12	prfAp	Peptide chain release factor 1	7	-0.58397	-0.321902	-0.582694	1.48857
A0A0M0EL24	unregistered	Membrane-bound aldehyde dehydrogenase	7	-1.25782	-0.0408608	0.114111	1.18457
A0A0M0EL36	hemBp	Delta-aminolevulinic acid dehydratase	7	-1.30698	0.663945	-0.246037	0.889072
A0A0M0EL38	osmCp	Peroxiredoxin OsmC	7	-0.850137	-0.528749	-0.0340987	1.41299
A0A0M0EL86	pdxHp	Pyridoxine/pyridoxamine 5'-phosphate oxidase	7	-0.694685	-0.000368308	-0.719212	1.41427
A0A0M0ELA2	ilvHp	Acetolactate synthase	7	-0.469428	-0.230287	-0.7641	1.46382
A0A0M0ELE4	dutp	Deoxyuridine 5'-triphosphate nucleotidohydrolase	7	-0.798941	-0.0966223	-0.539979	1.43554
A0A0M0ELS5	hprA1p	Glycerate dehydrogenase	7	-1.21353	-0.138813	0.131342	1.221
A0A0M0ELT8	cmkp	Cytidylate kinase	7	-0.000150122	-0.577476	-0.829153	1.40678
A0A0M0ELX6	rplWp	50S ribosomal protein L23	7	-0.467654	-0.64355	-0.379748	1.49095
A0A0M0ELY0	ggt1p	Gamma-glutamyltranspeptidase	7	-1.16974	0.151018	-0.228889	1.24761
A0A0M0ELY1	rplPp	50S ribosomal protein L16	7	-0.085108	-0.98596	-0.315067	1.38614
A0A0M0ELZ4	rpsMp	30S ribosomal protein S13	7	-0.357308	-0.796258	-0.31005	1.46362
A0A0M0EM17	oprM1p	Outer membrane protein [OprM]	7	-0.473547	-0.415752	-0.60594	1.49524
A0A0M0EM18	unregistered	YciI-like protein	7	-0.819825	-0.331315	-0.306347	1.45749
A0A0M0EM29	rpsJp	30S ribosomal protein S10	7	-0.631569	-0.373024	-0.486988	1.49158
A0A0M0EM42	rpsRp	30S ribosomal protein S18	7	-1.08301	-0.21602	-0.0348435	1.33387
A0A0M0EM64	rplFp	50S ribosomal protein L6	7	-0.346111	-0.646568	-0.495995	1.48867
A0A0M0EML1	rimMp	Ribosome maturation factor RimM	7	-0.768597	0.367004	-0.846564	1.24816
A0A0M0EN48	greAp	Transcription elongation factor GreA	7	-0.711472	-0.243889	-0.516797	1.47216
O30328	aldGp	Aldehyde dehydrogenase sub. III	7	-0.863879	-0.0232675	-0.520703	1.40785
