# Supplementary material for: Unraveling the Role of Acetic Acid Bacteria Comparing Two Acetification Profiles From Natural Raw Materials: A Quantitative Approach in Komagataeibacter europaeus
Source: Front Microbiol. 2022 Apr 29;13:840119. doi: 10.3389/fmicb.2022.840119 (PMC9100681; doi:10.3389/fmicb.2022.840119)
Supplement: Supplementary file 5 [file Table_4.XLSX]

## Sheet: Table S4
Table S4. List of abbreviations whose proteins participate in the molecular strategy of K. europaeus proposed in Fig. 5. The protein name, accession number (Uniprot), the highest quantification value, and its corresponding phase are given.
Abbreviation	Protein name	Registered name	Accesion number	Quantification value (phase)
ADH-PQQ	Alcohol dehydrogenase PQQ-bound	unregistered	A0A0D6PX31	1.21 (B_UL)
ALDH	Membrane-bound aldehyde dehydrogenase	unregistered	A0A0M0EL24	1.18 (FW_UL)
UB	Ubiquinone	unregistered	-	-
TO	Terminal oxidase	unregistered	-	-
ADH-NAD	Alcohol dehydrogenase (NAD dependent)	adhp	A0A0M0EF95	1.36 (B_UL)
ALDH-NADP	Aldehyde dehydrogenase (NAD(P) dependent)	unregistered	A0A0D6Q167	1.05 (B_UL)
ACS	Acetyl-coenzyme A synthetase	acsAp	A0A0M0EEL9	1.01 (B_EL)
PDH	Pyruvate dehydrogenase	acoA1p	A0A0M0EG25	1.04 (B_EL)
PDC	Pyruvate decarboxylase	unregistered	A0A0D6Q324	1.45 (FW_EL)
PYK	Pyruvate kinase	unregistered	A0A0D6Q2N4	1.49 (B_UL)
PGM	Phosphoglycerate mutase	gpmIp	A0A0D6PZB3	1.29 (B_UL)
GAPDH	Glyceraldehyde-3-phosphate dehydrogenase	gapp	A0A0M0EEL6	1.31 (B_UL)
PGK	Phosphoglycerate kinase	pgkp	A0A0M0EEN4	1.29 (B_UL)
TPI	Triosephosphate isomerase	tpiA2p	A0A0M0EF24	0.90 (B_UL)
FBA	Fructose-bisphosphate aldolase I, II	fbap, fda2p	A0A0M0EI49, A0A0M0EIY7	1.25 (B_UL), 1.16 (B_UL)
FBP	Fructose-1,6-bisphosphatase	unregistered	A0A0D6Q0Z5	1.16 (B_UL)
PHM	Phosphoglucomutase	pgmp	A0A0M0EKW8	1.14 (B_UL)
GPDH	Glucose-6-phosphate dehydrogenase	zwfp	A0A0D6Q3I1	1.30 (FW_EL)
GLPDH	6-phosphogluconate dehydrogenase	gntZp	A0A0M0EGA4	1.40 (B.EL)
TKT1, TKT2	Transketolase	unregistered	A0A0D6Q1Y5	1.07 (B_EL)
CS	Citrate synthase	unregistered	A0A0D6Q535	1.44 (FW_EL)
ACO	Aconitate hydratase	acnAp	A0A0M0EJW2	1.45 (FW_EL)
ICDH	Isocitrate dehydrogenase [NADP]	unregistered	A0A0D6Q3K3	0.66 (FW_EL)
αKDH	Alpha-ketoglutarate dehydrogenase	unregistered	A0A0D6Q2M2	1.50 (FW_EL)
αKDC	Alpha-ketoglutarate decarboxylase	unregistered	not found	not found
SUCS	Succinyl-coenzyme A transferase	cat1p	A0A0M0EHH9	1.29 (B_EL)
SSADH	Succinoylsemialdehyde dehydrogenase	aldp	A0A0M0EGE6	1.48 (FW_EL)
THIC	Phospho-methylpyrimidine synthase	thiCp	A0A0M0EJN0	1.46 (FW_EL)
SDH	Succinate dehydrogenase	sdhAp	A0A0M0EKR3	1.28 (B_EL)
FH	Fumarate hydratase II	fumCp	A0A0D6PUS9	1.14 (FW_EL)
MDH	Malate dehydrogenase	unregistered	A0A0D6Q1J4	1.42 (FW_EL)
PEPC	Phosphoenolpyruvate carboxylase	unregistered	A0A0D6PXS9	1.27 (B_UL)
ALS	Acetolactate synthase [large subunit]	unregistered	A0A0D6Q255	1.45 (FW_EL)
ILVH	Acetolactate synthase	ilvHp	A0A0M0ELA2	1.46 (FW_UL)
PURQ	Phosphoribosylformylglycinamidine synthase subunit I	purQp	A0A0M0EF57	1.04 (B_EL)
PURL	Phosphoribosylformylglycinamidine synthase subunit II	purLp	A0A0D6PY07	1.37 (FW_EL)
PURS	Phosphoribosylformylglycinamidine synthase subunit III	purSp	A0A0D6PW35	1.49 (FW_UL)
L-PSP	Endoribonuclease L-PSP	ridAp	A0A0M0EF83	1.50 (FW_UL)
RPH	Ribonuclease PH	rphp	A0A0D6Q4V3	1.49 (FW_UL)
HPF	Ribosome hibernation promoting factor HPF	yvyDp	A0A0M0EID5	1.48 (FW_UL)
CSPA	Cold shock protein CspA	cspA1p	A0A0M0EIK8	1.50 (FW_UL)
RPS	30S ribosomal protein	rpsp (many subunits)
RPL	50S ribosomal protein	rplp (many subunits)
RPOD	RNA polymerase sigma factor RpoD	rpoDp	A0A0M0EN54	0.72 (B_EL)
MLTA	Murein hydrolase A	mltAp	A0A0M0EIH0	1.42 (FW_UL)
OMPA	Outer membrane protein OmpA [like-domain]	ompAp	A0A0D6Q120	1.50 (FW_UL)
ABC	ABC trans domain-containing protein	unregistered	A0A0M0EI08	1.49 (FW_UL)
OPRM	Outer membrane protein [OprM]	oprM1p	A0A0M0EM17	1.50 (FW_UL)
