# Supplementary material for: Unraveling the Role of Acetic Acid Bacteria Comparing Two Acetification Profiles From Natural Raw Materials: A Quantitative Approach in Komagataeibacter europaeus
Source: Front Microbiol. 2022 Apr 29;13:840119. doi: 10.3389/fmicb.2022.840119 (PMC9100681; doi:10.3389/fmicb.2022.840119)
Supplement: Supplementary file 6 [file Data_Sheet_1.XLSX]

## Sheet: Starter Inoculum
File S1. List of raw data containing the total proteins identified in the LC/MS-MS analysis for the vinegar samples of fine wine and beer in at least 50% out of the total in at least one sampling time, as well as those of the starter inoculum used. Several parameters of each protein are included as accession number (Uniprot), quantification value of each sample, organism, score, emPAI, protein na…
Accession (Uniprot)	UL_1	UL_2	UL_3	Organism	Sum PEP Score	Coverage	# Peptides	# PSMs	# Unique Peptides	# AAs	MW [kDa]	calc. pI	emPAI	Score	Gene names	Protein names
A0A1U9KJU2				Acetobacter aceti	274.596	35.2756	32	894	0	635	67.052	5.01	22.556	2369.65	dnaK	Chaperone protein DnaK (HSP70) (Heat shock 70 kDa protein) (Heat shock protein 70)
A0A0D6MV25				Acetobacter aceti NBRC 14818	60.1313	15.4734	11	87	2	433	47.347	5.83	3.125	250.385	ahcY	Adenosylhomocysteinase (EC 3.3.1.1) (S-adenosyl-L-homocysteine hydrolase) (AdoHcyase)
A0A0D6MS73		2200000		Acetobacter aceti NBRC 14818	17.4623	21.9124	4	26	1	251	28.488	5.77	1.154	69.5703		Two component transcriptional regulator ChvI
A0A0D6MRC4			2100000	Acetobacter aceti NBRC 14818	11.596	9.31174	3	25	1	494	52.178	5.95	0.359	56.4827	gatA	Glutamyl-tRNA(Gln) amidotransferase subunit A (Glu-ADT subunit A) (EC 6.3.5.7)
A0A0D6MSG6				Acetobacter aceti NBRC 14818	9.16059	4.62671	4	16	1	951	103.324	6.61	0.163	42.7036	tal	Transaldolase (EC 2.2.1.2)
A0A0D6MTI0				Acetobacter aceti NBRC 14818	7.49633	6.90141	2	14	1	710	75.684	6.19	0.184	24.4235		Transketolase (EC 2.2.1.1)
A0A1Y0UZ58	1200000			Acetobacter ascendens	422.783	48.5348	34	1238	1	546	58.127	5.68	275.17	3520.52	groL	60 kDa chaperonin (GroEL protein) (Protein Cpn60)
A0A1D8QW63	37000000	11000000	10000000	Acetobacter ascendens	413.976	45.8564	33	1186	1	543	57.894	5.77	240.186	3368.1	groL	60 kDa chaperonin (GroEL protein) (Protein Cpn60)
A0A1D8QY15				Acetobacter ascendens	165.301	30.4416	22	499	0	634	67.468	5.01	7.031	1367.12	dnaK	Chaperone protein DnaK (HSP70) (Heat shock 70 kDa protein) (Heat shock protein 70)
A0A1D8QVB9				Acetobacter ascendens	93.7314	33.0532	12	164	2	357	39.338	5.99	14.505	380.421		Alkene reductase
A0A1D8QZY0		2700000		Acetobacter ascendens	24.3473	19.7279	5	34	3	294	33.253	5.06	1.371	83.1924	glyQ	Glycine--tRNA ligase alpha subunit (EC 6.1.1.14) (Glycyl-tRNA synthetase alpha subunit) (GlyRS)
A0A1D8R0E7	6800000			Acetobacter ascendens	8.74715	11.1969	2	5	1	259	28.06	9.98	0.292	15.9802		HTH luxR-type domain-containing protein
A0A149QV99				Acetobacter cerevisiae	11.5746	12.7413	2	8	1	259	28.106	9.98	0.468	24.8745		HTH luxR-type domain-containing protein
A0A149QUL8				Acetobacter cerevisiae	8.43827	12.8821	3	11	1	458	50.878	5.97	0.318	26.1157		Uncharacterized protein
A0A1Z5YT00	26000000	23000000	12000000	Acetobacter cibinongensis	226.777	36.378	32	771	3	635	67.463	4.94	15.192	2132.19	dnaK	Chaperone protein DnaK (HSP70) (Heat shock 70 kDa protein) (Heat shock protein 70)
A0A1Z5YYW6		73000000	38000000	Acetobacter cibinongensis	136.666	37.046	16	130	1	413	45.459	5.87	6.356	457.126	argG	Argininosuccinate synthase (EC 6.3.4.5) (Citrulline--aspartate ligase)
A0A1Z5YX30				Acetobacter cibinongensis	64.5862	19.5688	10	102	1	603	65.648	6.4	1.943	304.149		Succinate dehydrogenase flavoprotein subunit (EC 1.3.5.1)
A0A1Z5YYU1				Acetobacter cibinongensis	36.8508	9.31734	7	69	1	1084	117.062	5.27	0.53	169.699	carB	Carbamoyl-phosphate synthase large chain (EC 6.3.5.5) (Carbamoyl-phosphate synthetase ammonia chain)
A0A0D6N260				Acetobacter cibinongensis 4H-1	191.755	26.1682	32	169	1	1391	154.35	7.39	1.836	544.916	rpoC	DNA-directed RNA polymerase subunit beta' (RNAP subunit beta') (EC 2.7.7.6) (RNA polymerase subunit beta') (Transcriptase subunit beta')
A0A0D6N1R9		44000000	26000000	Acetobacter cibinongensis 4H-1	30.0004	8.95857	8	59	1	893	96.148	8.28	0.477	137.288	infB	Translation initiation factor IF-2
A0A0D6N569			2300000	Acetobacter cibinongensis 4H-1	10.07	7.11297	2	7	1	478	53.314	6.32	0.145	26.4148	dnaA	Chromosomal replication initiator protein DnaA
A0A0D6N0Z5	1600000			Acetobacter cibinongensis 4H-1	7.30786	12.2936	3	11	1	545	60.486	6.62	0.359	28.5073		Choline dehydrogenase (Sorbitol dehydrogenase large subunit)
A0A0U5BGU6				Acetobacter ghanensis	251.852	35.8491	33	619	0	636	67.422	5.01	20.163	1676.46	dnaK	Chaperone protein DnaK (HSP70) (Heat shock 70 kDa protein) (Heat shock protein 70)
A0A0U5F6L9	20000000	38000000	34000000	Acetobacter ghanensis	47.9028	15.5844	6	93	2	462	50.02	5.31	0.968	283.287	attK	Succinate-semialdehyde dehydrogenase (NADP+) (EC 1.2.1.16)
A0A0U5F675				Acetobacter ghanensis	9.05727	4.10095	4	17	1	951	102.81	6.55	0.175	45.4191	tal	Transaldolase (EC 2.2.1.2)
A0A252AY90	7500000			Acetobacter indonesiensis	84.7299	29.3139	10	94	1	481	53.203	5.52	3.047	255.63	glnA	Glutamine synthetase (EC 6.3.1.2)
A0A252AYM8	41000000			Acetobacter indonesiensis	21.854	9.70018	6	35	1	567	60.832	5.39	0.743	101.572	ade	Adenine deaminase (Adenase) (Adenine aminase) (EC 3.5.4.2)
A0A0D6N8T2		6600000	1900000	Acetobacter indonesiensis 5H-1	30.4308	17.0778	7	30	1	527	58.089	5.58	0.874	87.8269		Deleted.
A0A0D6NDV7				Acetobacter indonesiensis 5H-1	27.1444	10.1545	4	25	2	453	47.681	9.29	0.557	126.455		Deleted.
A0A087PVL8	11000000		2900000	Acetobacter malorum	28.627	12.2744	4	43	1	277	30.425	6.23	1.818	95.5772		N-ethylmaleimide reductase
A0A149UQT7		5300000	24000000	Acetobacter malorum	26.2518	14.6465	2	34	1	198	21.763	9.69	1.276	113.817		Restriction endonuclease subunit S
A0A087PMM3			8700000	Acetobacter malorum	14.9659	10.7914	4	11	1	417	44.205	5.36	0.557	33.3367		Aspartokinase (EC 2.7.2.4)
A0A511X994	49000000		3900000	Acetobacter nitrogenifigens DSM 23921 = LMG 23498	47.2744	54.1667	9	55	2	144	16.138	10.87	24.119	153.054	rpsL	30S ribosomal protein S12
A0A511XM15				Acetobacter oeni	333.776	43.3286	28	377	2	697	76.815	5.39	27.61	1017.77	fusA	Elongation factor G (EF-G)
A0A511XHB2	2000000	8500000		Acetobacter oeni	115.717	33.9623	12	487	2	318	34.55	5.74	10.22	1513.04		Abhydrolase_3 domain-containing protein
A0A511XMJ6	2300000			Acetobacter oeni	64.6687	17.2708	8	85	1	469	50.013	5.44	2.981	304.267	leuC	3-isopropylmalate dehydratase large subunit (EC 4.2.1.33) (Alpha-IPM isomerase) (IPMI) (Isopropylmalate isomerase)
A0A511XL30	32000000			Acetobacter oeni	48.5891	14.2549	6	81	2	463	50.421	6.09	0.778	259.761		Succinate-semialdehyde dehydrogenase
A0A511XND9				Acetobacter oeni	22.0008	12.7921	7	31	2	813	89.385	6	0.425	81.4378	gyrB	DNA gyrase subunit B (EC 5.6.2.2)
A0A511XLS3				Acetobacter oeni	17.6454	10.1724	5	30	2	580	59.511	5.94	0.585	67.0874	lpdA	Dihydrolipoyl dehydrogenase (EC 1.8.1.4)
A0A511XQ93	30000000			Acetobacter oeni	14.3372	26.4	3	7	2	125	13.56	5.57	3.642	20.0991		Uncharacterized protein
A0A511XR45				Acetobacter oeni	9.30492	16.895	3	14	3	219	23.655	9.42	0.54	38.7091		Invertase
A0A511XNS6				Acetobacter oeni	4.61274	5.48446	2	10	1	547	57.37	5.85	0.155	30.1045		Dihydroxyacetone kinase
A0A252BYN9				Acetobacter okinawensis	313.625	31.0791	27	442	2	695	76.525	5.55	24.119	1196.8	fusA	Elongation factor G (EF-G)
A0A0K0KDP9			2200000	Acetobacter okinawensis	212.867	33.8129	22	635	1	417	44.498	6.76	41.622	1714.22	groEL	60 kDa chaperonin (Fragment)
A0A252BSL5				Acetobacter okinawensis	46.9746	28.1928	9	52	1	415	46.045	6.3	2.162	138.754		Oxidoreductase
A0A252BUL5				Acetobacter okinawensis	39.879	23.8938	6	62	1	339	36.667	6.25	1.994	177.617	ilvC	Ketol-acid reductoisomerase (NADP(+)) (KARI) (EC 1.1.1.86) (Acetohydroxy-acid isomeroreductase) (AHIR) (Alpha-keto-beta-hydroxylacyl reductoisomerase)
A0A252BYA0				Acetobacter okinawensis	25.2515	9.80392	4	23	1	408	44.242	6.95	0.905	67.911		Aminotransferase V
A0A252A014				Acetobacter orientalis	52.2897	11.9611	8	73	1	719	77.506	5.88	1.006	251.732	pnp	Polyribonucleotide nucleotidyltransferase (EC 2.7.7.8) (Polynucleotide phosphorylase) (PNPase)
A0A251ZYP9				Acetobacter orientalis	8.62654	4.98891	3	5	1	902	98.793	9.19	0.122	11.9756	topA	DNA topoisomerase 1 (EC 5.6.2.1) (DNA topoisomerase I)
A0A0D6NL03	140000000	45000000	64000000	Acetobacter orientalis 21F-2	71.7531	22.7083	10	145	3	480	52.385	5.99	1.412	435.977		Aldehyde dehydrogenase
A0A0D6NH04	45000000	12000000	6200000	Acetobacter orientalis 21F-2	20.3027	10.9195	3	33	1	348	37.617	6.55	1.154	103.018		Aldo/keto reductase
A0A0K0KE00	17000000	4400000	3100000	Acetobacter orleanensis	342.416	54.7059	35	1174	1	510	54.449	5.85	190.095	3152.15	groEL	60 kDa chaperonin (Fragment)
A0A0K0KDQ6	43000000		8300000	Acetobacter papayae	396.911	44.4867	32	1183	1	526	56.148	5.66	264.609	3263.69	groEL	60 kDa chaperonin (Fragment)
A0A0K0T9Y4	20000000	11000000	6900000	Acetobacter pasteurianus (Acetobacter turbidans)	28.329	22.8571	5	41	1	175	19.228	5.27	4.337	99.6058	ppa	Inorganic pyrophosphatase (EC 3.6.1.1) (Pyrophosphate phospho-hydrolase) (PPase)
C7JI56				Acetobacter pasteurianus (strain NBRC 3283 / LMG 1513 / CCTM 1153)	7.07732	5.82878	2	4	1	549	59.475	6.65	0.269	2.78866		Feruloyl esterase
A0A401WTI9	100000000	39000000	28000000	Acetobacter pasteurianus NBRC 3188	161.687	32.6772	21	248	1	508	57.538	6.09	11.253	641.959	hsdM	Site-specific DNA-methyltransferase (adenine-specific) (EC 2.1.1.72)
A0A401X4E6	5100000	47000000		Acetobacter pasteurianus NBRC 3278	54.4307	36.1635	8	308	4	318	34.844	5.57	2.548	668.612		Arylesterase
A0A401XDY1	58000000	37000000	43000000	Acetobacter pasteurianus NBRC 3299	74.0556	30.303	6	135	2	198	21.731	8.06	19.309	411.361		Uncharacterized protein
A0A401XG17		1800000		Acetobacter pasteurianus NBRC 3299	10.1348	11.8012	2	6	2	322	34.738	6.74	0.334	16.9353		Abi_C domain-containing protein
A0A401WMD5	5600000			Acetobacter pasteurianus subsp. pasteurianus LMG 1262 = NBRC 106471	6.70745	19.3798	2	4	2	129	14.686	6.52	0.668	13.0623	yrdN	Malonate semialdehyde decarboxylase
A0A4Y3TR10				Acetobacter peroxydans	58.3842	22.6107	11	84	1	429	46.78	5.6	3.365	239.988	ahcY	Adenosylhomocysteinase (EC 3.3.1.1) (S-adenosyl-L-homocysteine hydrolase) (AdoHcyase)
A0A4Y3TRZ2			1200000	Acetobacter peroxydans	14.655	23.2068	4	21	1	237	26.893	6.15	1.276	46.8428		DNA-binding response regulator
W8GVK0	38000000	6500000	6300000	Acetobacter persici	131.116	50	15	464	1	288	31.053	5.49	192.07	1098.34	groEL	60 kDa chaperonin (Fragment)
A0A346DVE4	13000000	6100000	8000000	Acetobacter pomorum	408.118	52.2727	28	890	2	396	43.226	5.45	2847.04	2595.77	tuf	Elongation factor Tu (EF-Tu)
F1YR90	490000000	86000000	130000000	Acetobacter pomorum DM001	361.259	82.6331	38	541	28	357	39.366	6.39	3897.6	1467.21	nemA	N-ethylmaleimide reductase
F1YT97				Acetobacter pomorum DM001	18.5769	7.67386	4	37	1	417	43.723	8.16	0.874	102.456	sucB	Dihydrolipoyllysine-residue succinyltransferase component of 2-oxoglutarate dehydrogenase complex (EC 2.3.1.61) (2-oxoglutarate dehydrogenase complex component E2)
F1YWR1				Acetobacter pomorum DM001	15.6892	10.2236	5	17	1	313	33.512	5.41	1.239	32.4233	tsf	Elongation factor Ts (EF-Ts)
F1YU44				Acetobacter pomorum DM001	12.0079	49.5935	4	14	2	123	13.448	8.46	2.162	39.0848	groS	10 kDa chaperonin (GroES protein) (Protein Cpn10)
F1YU46				Acetobacter pomorum DM001	6.13845	57.3171	3	3	3	82	8.986	9.52	1.683	4.68224	cspG	Putative cold shock protein Y4cH
A0A0U5ES25		9500000	3700000	Acetobacter senegalensis	18.2994	6.58915	4	43	1	774	83.249	8.25	0.271	99.0637		Aldehyde oxidase and xanthine dehydrogenase (EC 1.2.99.3)
A0A368A7G4	11000000	32000000	17000000	Acetobacter sp. BCRC 14118	50.3227	49.2754	8	54	8	207	23.787	5.94	14.199	173.451		Deleted.
A0A368A9G8	71000000			Acetobacter sp. BCRC 14118	12.8525	22.449	2	6	2	98	11.258	7.53	5.31	17.2474		Deleted.
R5YBX7				Acetobacter sp. CAG:267	11.2797	8.02348	3	9	1	511	56.074	5.17	0.374	30.923	atpD	ATP synthase subunit beta (EC 7.1.2.2) (ATP synthase F1 sector subunit beta) (F-ATPase subunit beta)
R5Q0U7				Acetobacter sp. CAG:977	45.3617	15.6863	7	61	2	510	55.492	5.53	1.264	183.876	atpA	ATP synthase subunit alpha (EC 7.1.2.2) (ATP synthase F1 sector subunit alpha) (F-ATPase subunit alpha)
A0A1Y3FZI3				Acetobacter sp. DmW_043	211.612	29.3314	35	188	1	1391	154.637	7.49	2.279	586.354	rpoC	DNA-directed RNA polymerase subunit beta' (RNAP subunit beta') (EC 2.7.7.6) (RNA polymerase subunit beta') (Transcriptase subunit beta')
A0A1Y3G1S2	190000000		130000000	Acetobacter sp. DmW_043	82.012	17.9245	15	236	3	742	81.914	6.77	2.529	543.424		Alcohol dehydrogenase
A0A1Y3FZJ5				Acetobacter sp. DmW_043	37.0815	62.6016	8	40	1	123	13.766	11.36	22.714	119.636	rpsL	30S ribosomal protein S12
A0A1Y3FY16	320000000	450000000	72000000	Acetobacter sp. DmW_043	23.4798	16.6667	4	61	2	180	20.008	5.16	1.371	121.192		Alkyl hydroperoxide reductase C (Peroxiredoxin) (Thioredoxin peroxidase)
A0A1Y3FZZ4	23000000	660000		Acetobacter sp. DmW_043	18.1878	17.2589	3	12	2	197	21.117	6.34	2.594	31.6454	hslV	ATP-dependent protease subunit HslV (EC 3.4.25.2)
A0A252C566	110000000			Acetobacter sp. DsW_063	19.3809	10.2941	4	37	1	340	35.958	6.55	0.931	89.8503	gapA	Glyceraldehyde-3-phosphate dehydrogenase (EC 1.2.1.-)
A0A252C2A7				Acetobacter sp. DsW_063	8.63331	5.6338	2	9	1	426	46.928	5.55	0.318	21.4928	serS	Serine--tRNA ligase (EC 6.1.1.11) (Seryl-tRNA synthetase) (SerRS) (Seryl-tRNA(Ser/Sec) synthetase)
A0A252B5Y5				Acetobacter sp. DsW_54	15.892	18.1985	4	9	1	544	59.963	6.09	0.346	24.5347	pyrG	CTP synthase (EC 6.3.4.2) (Cytidine 5'-triphosphate synthase) (Cytidine triphosphate synthetase) (CTP synthetase) (CTPS) (UTP--ammonia ligase)
A0A0P0HYC5	110000000	25000000	20000000	Acetobacter sp. LMG 1506	107.256	33.0986	11	366	1	284	30.369	5.47	53.117	974.578	groEL	60 kDa chaperonin (Fragment)
A0A0P0I7X9	32000000	9200000	2900000	Acetobacter sp. LMG 1636	148.491	27.0548	11	471	4	292	31.453	5.48	99	1461.35	groEL	60 kDa chaperonin (Fragment)
A0A0K0KDP1	98000000			Acetobacter tropicalis	337.862	44.3992	28	1158	1	491	52.47	5.64	173.333	3197.4	groEL	60 kDa chaperonin (Fragment)
A0A094YJW4				Acetobacter tropicalis	49.3095	33.1395	9	117	1	172	19.255	6.96	49.119	213.846	ndk	Nucleoside diphosphate kinase (NDK) (NDP kinase) (EC 2.7.4.6) (Nucleoside-2-P kinase)
A0A094YUY3	1200000000	130000000	270000000	Acetobacter tropicalis	46.9781	15.2941	6	101	2	340	36.007	6.55	2.34	287.562		Glyceraldehyde-3-phosphate dehydrogenase (EC 1.2.1.-)
A0A252A1M5	210000000	99000000	110000000	Acetobacter tropicalis	35.019	16.1616	2	65	1	198	21.687	8.27	2.455	189.914		Uncharacterized protein
A0A095AXC9				Acetobacter tropicalis	17.1475	7.99508	5	25	1	813	89.602	5.91	0.298	67.1201	gyrB	DNA gyrase subunit B (EC 5.6.2.2)
A0A095B1J2		4100000	3200000	Acetobacter tropicalis	15.5212	8.061	3	30	1	459	50.584	6.35	0.509	64.2103	dhs	Phospho-2-dehydro-3-deoxyheptonate aldolase (EC 2.5.1.54)
A0A511FRL8				Acetobacter tropicalis	7.07627	27.3684	2	2	1	95	10.849	6.54	0.778	6.56204		Uncharacterized protein
F7V9K9	64000000	19000000	14000000	Acetobacter tropicalis NBRC 101654	53.8291	54.6218	8	65	8	119	13.622	10.81	14.199	148.76	rplT	50S ribosomal protein L20
A0A4P7W8G5				Acetobacteraceae bacterium	83.4005	15.554	19	89	1	1453	160.968	6.21	0.698	235.021	rpoC	DNA-directed RNA polymerase subunit beta' (RNAP subunit beta') (EC 2.7.7.6) (RNA polymerase subunit beta') (Transcriptase subunit beta')
A0A354V9I2				Acetobacteraceae bacterium	65.0282	30.7692	10	306	1	260	27.402	5.17	6.743	681.627	groEL	Molecular chaperone GroEL (Fragment)
A0A4P7WB79	21000000			Acetobacteraceae bacterium	32.1316	21.8274	7	41	2	197	21.903	9.39	2.831	120.409		CarD family transcriptional regulator
A0A4P7WAW5				Acetobacteraceae bacterium	28.2233	21.7557	4	40	1	262	28.662	5.92	1.955	78.4348	rpsB	30S ribosomal protein S2
A0A354UZ00				Acetobacteraceae bacterium	6.0136	12.8571	2	29	1	280	29.764	5.96	0.292	71.627	groEL	60 kDa chaperonin (Fragment)
A0A4Q4BYI7			18000000	Acetobacteraceae bacterium	5.57854	5.10441	2	4	2	431	46.284	7.01	0.089	7.89203	glyA	Serine hydroxymethyltransferase (SHMT) (Serine methylase) (EC 2.1.2.1)
G9ZUM3				Acetobacteraceae bacterium AT-5844	21.5401	3.26209	2	34	1	889	96.272	5.52	0.326	76.1909		Pyruvate, phosphate dikinase (EC 2.7.9.1)
A0A327MGT6				Acetobacteraceae bacterium DB1506	45.7354	14.7595	8	63	1	603	65.864	6.57	1.154	186.908		Succinate dehydrogenase flavoprotein subunit (EC 1.3.5.1)
A0A327MB17				Acetobacteraceae bacterium DB1506	5.50909	20.3279	2	5	2	305	32.093	5.57	0.136	16.2706		Polyprenyl synthetase family protein
A0A1E4LGH9	3800000	10000000	10000000	Acetobacteraceae bacterium SCN 69-10	52.2988	9.95763	6	159	1	472	50.17	5.72	1.154	441.474		60 kDa chaperonin (Fragment)
A0A1E4LI52				Acetobacteraceae bacterium SCN 69-10	17.0551	11.67	4	24	1	497	54.708	5.48	0.45	69.7357		Fe-S cluster assembly protein SufB
A0A1E4LZV6				Acetobacteraceae bacterium SCN 69-10	13.2484	13.5945	3	32	1	434	47.579	6.16	0.823	76.469	ahcY	Adenosylhomocysteinase (EC 3.3.1.1) (S-adenosyl-L-homocysteine hydrolase) (AdoHcyase)
F0IX55				Acidiphilium multivorum (strain DSM 11245 / JCM 8867 / NBRC 100883 / AIU301)	66.095	22.6087	12	106	2	575	62.982	5.33	1.728	268.518	rpsA	30S ribosomal protein S1
A0A1N6YPH6		10000000	8300000	Acidiphilium rubrum	100.016	17.7294	14	206	1	643	68.394	5.06	2.849	688.922		Deleted.
A0A257UVX0				Acidiphilium sp. 37-64-53	33.8639	13.4647	8	82	1	609	66.849	5.82	0.833	229.139	bipA	50S ribosomal subunit assembly factor BipA (EC 3.6.5.-) (GTP-binding protein BipA)
A0A257V1R9				Acidiphilium sp. 37-64-53	6.27699	2.82723	2	9	1	955	107.316	5.82	0.087	30.4833	ileS	Isoleucine--tRNA ligase (EC 6.1.1.5) (Isoleucyl-tRNA synthetase) (IleRS)
A0A066PNM3	100000000	16000000	14000000	Acidiphilium sp. JA12-A1	29.918	56.7164	7	23	7	67	8.188	11.12	561.341	48.8332	rpsU	30S ribosomal protein S21
A0A066PW50				Acidiphilium sp. JA12-A1	8.24479	3.85144	3	10	1	727	81.271	6.27	0.151	26.1221	ppk	Polyphosphate kinase (EC 2.7.4.1) (ATP-polyphosphate phosphotransferase) (Polyphosphoric acid kinase)
F7S3K3				Acidiphilium sp. PM	15.202	14.4201	4	31	1	319	34.99	5.55	1.154	73.6899	pdhA	Pyruvate dehydrogenase E1 component subunit alpha (EC 1.2.4.1)
A0A0D6P5S0	380000000	13000000	30000000	Acidisphaera rubrifaciens HS-AP3	43.7652	51.9608	6	62	6	102	11.767	9.98	22.714	189.44	rpsJ	30S ribosomal protein S10
A0A0D6PB91	8200000			Acidisphaera rubrifaciens HS-AP3	8.03438	11.8012	3	19	1	322	34.953	5.22	0.413	34.3126	prfB	Peptide chain release factor 2 (RF-2)
A0A0D6P968	13000000		3200000	Acidisphaera rubrifaciens HS-AP3	5.47017	20.1923	2	13	1	104	11.301	6.15	0.778	33.1444	groS	10 kDa chaperonin (GroES protein) (Protein Cpn10)
A0A257Q0J9				Acidocella sp. 20-57-95	7.03924	8.92857	2	4	1	224	23.272	8.79	0.54	9.14015		Pyridoxal phosphate homeostasis protein (PLP homeostasis protein)
A0A257PA90	31000000		20000000	Acidocella sp. 20-61-6	21.5239	17.1429	5	63	3	140	15.054	5.87	12.895	117.925	ndk	Nucleoside diphosphate kinase (NDK) (NDP kinase) (EC 2.7.4.6) (Nucleoside-2-P kinase)
A0A257NWB8	64000000	49000000	56000000	Acidocella sp. 20-61-6	19.3837	7.42857	2	49	1	350	36.981	4.69	0.492	176.846		Phosphopyruvate hydratase (EC 4.2.1.11) (Fragment)
A0A257PKI6				Acidocella sp. 20-61-6	6.9675	17.8947	2	6	1	190	20.399	5.66	1.154	13.3033	hslV	ATP-dependent protease subunit HslV (EC 3.4.25.2)
A0A257NMF8				Acidocella sp. 20-63-7	7.32238	5.36313	3	5	1	895	100.072	5.3	0.134	10.8065	secA	Protein translocase subunit SecA (EC 7.4.2.8)
K5YJZ2				Acidocella sp. MX-AZ02	198.957	19.9426	30	285	1	1394	154.838	5.44	2.047	840.594	rpoB	DNA-directed RNA polymerase subunit beta (RNAP subunit beta) (EC 2.7.7.6) (RNA polymerase subunit beta) (Transcriptase subunit beta)
A0A023D5W7	110000000	6600000	18000000	Acidomonas methanolica NBRC 104435	83.2757	61.4754	12	123	12	122	13.37	10.55	52.367	351.166	rplN	50S ribosomal protein L14
A0A023D4P5				Acidomonas methanolica NBRC 104435	22.1613	8.52503	6	30	1	739	83.014	7.91	0.442	73.4582	ppk	Polyphosphate kinase (EC 2.7.4.1) (ATP-polyphosphate phosphotransferase) (Polyphosphoric acid kinase)
A0A023D5R7	33000000	14000000	9600000	Acidomonas methanolica NBRC 104435	21.5189	50	6	32	6	138	15.188	11.44	9	71.7583	rplP	50S ribosomal protein L16
A0A0P0YGM0				Asaia bogorensis NBRC 16594	16.8765	14.1805	4	11	1	543	59.839	6.4	0.334	29.4525	pyrG	CTP synthase (EC 6.3.4.2) (Cytidine 5'-triphosphate synthase) (Cytidine triphosphate synthetase) (CTP synthetase) (CTPS) (UTP--ammonia ligase)
A0A060QBJ4	1100000			Asaia platycodi SF2.1	596.643	52.6508	43	1698	1	547	57.959	5.34	2350.95	5059.91	groL	60 kDa chaperonin (GroEL protein) (Protein Cpn60)
A0A060QE47				Asaia platycodi SF2.1	30.4555	15.2406	7	71	1	374	40.57	5.19	1.994	164.36		Beta sliding clamp
A0A433WSF0		5700000	4200000	Asaia sp. W19	39.7805	19.7619	6	48	1	420	44.308	6.21	1.089	148.179	murA	UDP-N-acetylglucosamine 1-carboxyvinyltransferase (EC 2.5.1.7) (Enoylpyruvate transferase) (UDP-N-acetylglucosamine enolpyruvyl transferase) (EPT)
A0A1G6U4V2	42000000			Belnapia rosea	63.3739	12.2655	7	86	1	693	76.589	5.62	0.974	227.281	fusA	Elongation factor G (EF-G)
A0A1G6NVX8	850000			Belnapia rosea	43.6017	15.0106	6	46	1	473	52.469	5.66	1.154	111.981		Glutamine synthetase (EC 6.3.1.2)
A0A1S8GN89	25000000	13000000	6500000	Bombella intestini	93.4675	20.7278	14	205	2	632	67.917	5.02	2.082	590.35	dnaK	Chaperone protein DnaK (HSP70) (Heat shock 70 kDa protein) (Heat shock protein 70)
A0A1S8GR10	30000000	320000000	500000000	Bombella intestini	22.4206	51.0417	4	74	1	96	10.348	5.54	9	173.135	groS	10 kDa chaperonin (GroES protein) (Protein Cpn10)
A0A251ZWS5	380000000			Commensalibacter intestini	435.234	37.1377	28	1119	1	552	58.372	5.35	168.267	3469.72	groEL	60 kDa chaperonin (GroEL protein) (Protein Cpn60)
A0A251ZTQ8				Commensalibacter intestini	5.38328	4.29363	2	6	2	722	78.666	5.74	0.108	18.0149	pnp	Polyribonucleotide nucleotidyltransferase (EC 2.7.7.8) (Polynucleotide phosphorylase) (PNPase)
G6F1E0				Commensalibacter intestini A911	23.7728	7.87037	6	34	1	432	47.379	5.96	1.089	84.2915	ahcY	Adenosylhomocysteinase (EC 3.3.1.1) (S-adenosyl-L-homocysteine hydrolase) (AdoHcyase)
A0A318MZK2				Commensalibacter sp. ESL0284	249.815	24.0288	18	354	1	695	76.75	5.41	10.659	958.791	fusA	Elongation factor G (EF-G)
A0A318N1G3	29000000			Commensalibacter sp. ESL0284	20.7164	18.3544	3	9	2	158	17.399	6.76	5.813	34.2988	ribH	6,7-dimethyl-8-ribityllumazine synthase (DMRL synthase) (LS) (Lumazine synthase) (EC 2.5.1.78)
A0A318MV49	50000000			Commensalibacter sp. ESL0284	19.4438	8.28877	3	24	1	374	40.358	7.03	0.73	33.4936	ispG	4-hydroxy-3-methylbut-2-en-1-yl diphosphate synthase (flavodoxin) (EC 1.17.7.3) (1-hydroxy-2-methyl-2-(E)-butenyl 4-diphosphate synthase)
A0A318N1N9	99000000		19000000	Commensalibacter sp. ESL0284	14.9393	17.5676	3	43	2	148	16.186	5.33	1.371	117.061		Peptidyl-prolyl cis-trans isomerase (PPIase) (EC 5.2.1.8)
A0A318MWJ0	120000000	13000000	22000000	Commensalibacter sp. ESL0284	13.123	7.44681	3	32	1	376	42.411	4.91	0.445	69.3212	prfB	Peptide chain release factor 2 (RF-2)
A0A318MYM4				Commensalibacter sp. ESL0284	3.70588	5.23416	2	22	1	363	40.507	7.65	0.245	46.8029		Alkene reductase
W7DLM3	7700000		880000	Commensalibacter sp. MX01	342.198	49.7475	23	826	2	396	43.295	5.31	1114.88	2370.39	tuf	Elongation factor Tu (EF-Tu)
W7DUM4		3900000	1800000	Commensalibacter sp. MX01	222.547	30.8294	26	646	1	639	68.506	5.01	12.242	1835.41	dnaK	Chaperone protein DnaK (HSP70) (Heat shock 70 kDa protein) (Heat shock protein 70)
W7DUS3				Commensalibacter sp. MX01	17.0749	6.62577	5	21	1	815	90.559	5.92	0.318	55.9291	gyrB	DNA gyrase subunit B (EC 5.6.2.2)
A0A4R5QBL5	21000000	12000000	7800000	Dankookia rubra	94.7925	21.0608	15	339	2	641	69.125	5.48	2.511	836.801	dnaK	Chaperone protein DnaK (HSP70) (Heat shock 70 kDa protein) (Heat shock protein 70)
D1GL38		3000000		Gluconacetobacter azotocaptans	105.214	48.5232	11	353	1	237	25.281	5.03	33.551	1281.41	dnaK	DnaK protein (Fragment)
A9HA40				Gluconacetobacter diazotrophicus (strain ATCC 49037 / DSM 5601 / PAl5)	20.7915	11.5385	3	21	1	624	65.782	6.24	0.413	68.8216	ilvD	Dihydroxy-acid dehydratase (DAD) (EC 4.2.1.9)
A0A318Q7H1	9100000000	23000000000	13000000000	Gluconacetobacter entanii	971.091	96.8553	49	7074	38	318	34.67	5.76	8.9615e+07	17668.6		Arylesterase
A0A318PT58	170000000	150000000	290000000	Gluconacetobacter entanii	343.12	39.1304	34	545	2	897	97.282	6.62	16.013	1540.1	acnA	Aconitate hydratase (Aconitase) (EC 4.2.1.3)
A0A318Q1K8				Gluconacetobacter entanii	19.1587	37.2093	6	35	1	172	18.089	9.79	2.162	92.2626	rplJ	50S ribosomal protein L10
D1GLC8	840000000	130000000	12000000	Gluconacetobacter johannae	271.234	52.0505	21	906	2	317	33.779	5.31	3161.28	2535.23	groEL	60 kDa chaperonin (Fragment)
A0A370G4E1	600000000	690000000	400000000	Gluconacetobacter liquefaciens (Acetobacter liquefaciens)	173.701	22.9932	25	471	2	735	80.6	6.55	9.55	1152.04		Alcohol dehydrogenase (Cytochrome c) (PQQ-dependent dehydrogenase, methanol/ethanol family) (EC 1.1.2.-)
A0A370G9H0				Gluconacetobacter liquefaciens (Acetobacter liquefaciens)	161.3	20.2532	12	141	1	395	42.483	5.44	15.876	404.095	metK	S-adenosylmethionine synthase (AdoMet synthase) (EC 2.5.1.6) (MAT) (Methionine adenosyltransferase)
A0A370FXN1			1200000	Gluconacetobacter liquefaciens (Acetobacter liquefaciens)	149.479	24.7232	17	564	1	542	57.21	5.4	5.236	1529.43	groL	60 kDa chaperonin (GroEL protein) (Protein Cpn60)
A0A370G6W3				Gluconacetobacter liquefaciens (Acetobacter liquefaciens)	48.5059	19.5688	11	70	1	603	66.407	5.64	1.285	180.982	aspS	Aspartate--tRNA(Asp/Asn) ligase (EC 6.1.1.23) (Aspartyl-tRNA synthetase) (AspRS) (Non-discriminating aspartyl-tRNA synthetase) (ND-AspRS)
A0A370G0S6				Gluconacetobacter liquefaciens (Acetobacter liquefaciens)	18.989	10.8824	3	30	1	340	35.898	6.54	0.585	106.532	gap	Glyceraldehyde-3-phosphate dehydrogenase (EC 1.2.1.-)
A0A370G205				Gluconacetobacter liquefaciens (Acetobacter liquefaciens)	13.1738	8.77193	4	6	1	513	58.652	6.77	0.374	18.1561	hpnR	Hopanoid C-3 methylase HpnR
A0A370FSR4	40000000			Gluconacetobacter liquefaciens (Acetobacter liquefaciens)	3.88868	5.43807	2	23	1	331	35.26	5.39	0.292	51.6548	glpX	Fructose-1,6-bisphosphatase
F3S4G4				Gluconacetobacter sp. SXCC-1	181.613	40.6475	12	198	1	278	30.239	5.97	165.81	505.964		Phosphatase yidA
F3SF87				Gluconacetobacter sp. SXCC-1	109.382	41.3302	15	134	1	421	45.742	6.61	12.689	346.091		D-3-phosphoglycerate dehydrogenase
F3S5C6	2900000			Gluconacetobacter sp. SXCC-1	77.7673	56.7164	12	131	1	201	21.59	5.45	120.153	354.909	grpE	Protein GrpE (HSP-70 cofactor)
F3S5E2				Gluconacetobacter sp. SXCC-1	75.0004	26.7148	13	65	0	554	60.852	6.24	2.065	205.331		Electron transfer flavoprotein-ubiquinone oxidoreductase (ETF-QO) (EC 1.5.5.1)
F3SB72	100000000		8600000	Gluconacetobacter sp. SXCC-1	62.2698	39.2523	9	29	1	214	23.727	7.31	9	92.8552	hpf	Ribosome hibernation promoting factor (HPF)
F3SEV7	110000000	4600000	3100000	Gluconacetobacter sp. SXCC-1	31.8772	62.6866	7	45	7	67	7.495	11.77	99	117.76	rpmI	50S ribosomal protein L35
F3S6U9	5000000	1600000	1600000	Gluconacetobacter sp. SXCC-1	23.7693	14.7541	6	37	1	305	32.605	8.98	1.738	105.353		Parvulin-like PPIase (Peptidyl-prolyl cis-trans isomerase plp) (Rotamase plp)
F3SB47				Gluconacetobacter sp. SXCC-1	23.2315	27.3657	7	35	2	391	41.632	5.6	0.859	82.3745	dxr	1-deoxy-D-xylulose 5-phosphate reductoisomerase (DXP reductoisomerase) (EC 1.1.1.267) (1-deoxyxylulose-5-phosphate reductoisomerase) (2-C-methyl-D-erythritol 4-phosphate synthase)
F3SBB0	560000000	24000000	38000000	Gluconacetobacter sp. SXCC-1	18.6614	25.3807	4	30	4	197	21.535	4.53	2.594	73.9689	secB	Protein-export protein SecB
F3S5L2	13000000			Gluconacetobacter sp. SXCC-1	13.2905	15.1515	2	9	2	99	10.68	5.39	2.162	18.0086		Uncharacterized protein
F3S4Z8	11000000	12000000	10000000	Gluconacetobacter sp. SXCC-1	12.0807	22.8261	3	13	3	184	19.856	5.3	1.683	41.0688	aroQ	3-dehydroquinate dehydratase (3-dehydroquinase) (EC 4.2.1.10) (Type II DHQase)
F3SF41	4100000			Gluconacetobacter sp. SXCC-1	11.73	10.6122	2	5	2	245	26.782	10.92	0.501	11.9774		DUF4167 domain-containing protein
F3S2P2	29000000			Gluconacetobacter sp. SXCC-1	6.928	32.7434	2	2	2	113	12.896	9.82	0.931	3.20897		Uncharacterized protein
F3S9U8		1700000		Gluconacetobacter sp. SXCC-1	5.99958	9.19881	2	10	1	337	35.693	5.15	0.359	37.8706		Uncharacterized protein
F3SA95	4200000			Gluconacetobacter sp. SXCC-1	5.03193	20.5128	2	2	2	78	8.633	5.39	1.154	5.51421		Antitoxin
A0A149TMG0	25000000	2000000	13000000	Gluconobacter albidus	79.9853	73.4597	11	80	2	211	22.468	6.34	27.943	203.464		Phosphopantetheine--protein transferase
A0A1U9KWT3		64000000	44000000	Gluconobacter albidus	30.6317	23.7458	11	36	4	598	66.17	5.63	0.604	84.033	aspS	Aspartate--tRNA(Asp/Asn) ligase (EC 6.1.1.23) (Aspartyl-tRNA synthetase) (AspRS) (Non-discriminating aspartyl-tRNA synthetase) (ND-AspRS)
A0A149TKD1				Gluconobacter albidus	6.15591	8.5	2	6	1	400	43.238	5.49	0.259	17.7638		Aminotransferase (EC 2.6.1.-)
A0A1B6VH41	45000000	19000000	16000000	Gluconobacter cerinus	80.2817	12.4668	14	216	1	754	82.343	6.84	2.248	595.682		Alcohol dehydrogenase
A0A0D6PRV2			15000000	Gluconobacter frateurii M-2	20.2012	13.8672	4	31	2	512	54.841	5.52	0.52	91.2137	gpmI	2,3-bisphosphoglycerate-independent phosphoglycerate mutase (BPG-independent PGAM) (Phosphoglyceromutase) (iPGM) (EC 5.4.2.12)
A0A0S6TKB3				Gluconobacter frateurii NBRC 103465	63.7163	17.5758	8	126	1	495	54.013	5.87	1.412	381.694		NAD-dependent aldehyde dehydrogenase
A0A0S6TM48		2200000		Gluconobacter frateurii NBRC 103465	22.062	30.2469	5	26	1	162	18.914	5.08	2.162	61.4849		Bacterioferritin
A0A511B7R1	13000000	4800000	5200000	Gluconobacter kanchanaburiensis NBRC 103587	24.396	19.5946	4	35	1	296	32.624	6.54	1.069	90.3046		Oxidoreductase
A0A511BA70	47000000		42000000	Gluconobacter kanchanaburiensis NBRC 103587	10.2205	11.2903	3	18	1	496	52.47	6.67	0.179	36.494	guaB	Inosine-5'-monophosphate dehydrogenase (IMP dehydrogenase) (IMPD) (IMPDH) (EC 1.1.1.205)
A0A149RV62	130000000		3800000	Gluconobacter oxydans (Gluconobacter suboxydans)	23.1884	27.8261	3	28	2	115	12.605	10.4	9	66.2025	rpsP	30S ribosomal protein S16
Q5HXW8				Gluconobacter oxydans (strain 621H) (Gluconobacter suboxydans)	11.0451	14.6288	4	16	2	458	51.35	5.45	0.445	35.8334		Uncharacterized protein
A0A067Z1P6		23000000		Gluconobacter oxydans DSM 3504	318.369	30.8915	44	441	1	1447	161.341	5.34	5.842	1268.92	rpoB	DNA-directed RNA polymerase subunit beta (RNAP subunit beta) (EC 2.7.7.6) (RNA polymerase subunit beta) (Transcriptase subunit beta)
A0A067Z6H4				Gluconobacter oxydans DSM 3504	252.891	30.7692	23	992	1	546	57.673	5.3	38.811	2896.71	groL	60 kDa chaperonin (GroEL protein) (Protein Cpn60)
A0A252BLY0				Gluconobacter sp. DsW_058	41.8621	14.0086	10	73	1	928	99.998	8.62	0.563	212.507	infB	Translation initiation factor IF-2
A0A4Y3QCL4	81000000	14000000	20000000	Gluconobacter sphaericus NBRC 12467	23.7182	24.1573	4	29	4	178	19.843	5.15	3.642	93.3986		Polyketide cyclase
A0A149SUR5	24000000	4700000	3200000	Gluconobacter thailandicus	72.7045	69.5	13	60	13	200	21.225	5.07	12.594	178.164		Isochorismatase
A0A149SRN3	33000000	17000000	23000000	Gluconobacter thailandicus	42.2494	36.2264	7	51	2	265	28.726	7.12	4.623	167.831		Transcriptional initiation protein Tat
A0A149SS25	31000000	3100000	14000000	Gluconobacter thailandicus	37.0995	40.9884	11	40	11	344	37.322	6.64	5.494	60.8619		Glycine/betaine ABC transporter substrate-binding protein
A0A511B3H0	360000000			Gluconobacter wancherniae NBRC 103581	24.1431	32.9004	5	50	1	231	24.15	9.48	1.976	117.706	rplA	50S ribosomal protein L1
A0A1L3RI52				Granulibacter bethesdensis	25.788	7.35294	3	27	1	476	52.948	5.53	0.638	52.6835		Glutamine synthetase (EC 6.3.1.2)
A0A1L3RUI5				Granulibacter bethesdensis	13.6279	7.04545	3	34	1	440	48.268	5.72	0.778	78.8484	ahcY	Adenosylhomocysteinase (EC 3.3.1.1) (S-adenosyl-L-homocysteine hydrolase) (AdoHcyase)
Q0BUQ2	11000000			Granulibacter bethesdensis (strain ATCC BAA-1260 / CGDNIH1)	202.155	38.3838	18	617	1	396	42.981	5.53	89.063	1535.51	tuf	Elongation factor Tu (EF-Tu)
Q0BVU3				Granulibacter bethesdensis (strain ATCC BAA-1260 / CGDNIH1)	3.70979	2.85714	2	2	2	525	58.466	7.15	0.066	5.24549	dnaA	Chromosomal replication initiator protein DnaA
A0A2W7I3E2				Humitalea rosea	215.743	26.6285	34	295	2	1397	155.218	5.49	2.624	856.743	rpoB	DNA-directed RNA polymerase subunit beta (RNAP subunit beta) (EC 2.7.7.6) (RNA polymerase subunit beta) (Transcriptase subunit beta)
A0A2W7IHH5				Humitalea rosea	6.76344	7.92541	2	3	1	429	44.366	5.25	0.101	2.87504	hisD	Histidinol dehydrogenase (HDH) (EC 1.1.1.23)
A0A2W7IRT6				Humitalea rosea	6.3369	7.69231	3	7	1	403	44.375	6.1	0.259	14.9969		Isocitrate dehydrogenase [NADP] (EC 1.1.1.42)
A0A365YSF7	16000000	8600000	15000000	Komagataeibacter cocois	112.822	74.375	11	194	3	160	17.729	6.77	250.189	575.044		MSMEG_0572 family nitrogen starvation response protein
A0A365YQ50	30000000	17000000	17000000	Komagataeibacter cocois	86.0149	79.6296	12	95	12	216	22.718	5.72	21.758	301.37		Chromosome partitioning protein ParA
A0A4P5NYU2	1200000000	190000000	210000000	Komagataeibacter diospyri	1347.13	90.3461	80	3615	6	549	58.057	5.53	9999999	10424.7	groEL	60 kDa chaperonin (GroEL protein) (Protein Cpn60)
A0A4P5P4W1				Komagataeibacter diospyri	894.448	83.8305	82	2420	0	637	67.58	5.01	13788.1	6921.91	dnaK	Chaperone protein DnaK (HSP70) (Heat shock 70 kDa protein) (Heat shock protein 70)
A0A4V0WNG1	5400000000	720000000	1300000000	Komagataeibacter diospyri	765.889	97.9798	52	1663	21	396	43.04	5.36	3.16228e+06	4817.93	tuf	Elongation factor Tu (EF-Tu)
A0A4P5P519	32000000			Komagataeibacter diospyri	341.89	81.7722	30	371	2	395	42.536	5.36	547.442	1173.94	metK	S-adenosylmethionine synthase (AdoMet synthase) (EC 2.5.1.6) (MAT) (Methionine adenosyltransferase)
A0A4P5P1E7				Komagataeibacter diospyri	299.128	56.6337	28	295	3	505	54.603	6.9	236.137	883.761	aarC	Acetyl-CoA hydrolase
A0A4P5NRU9				Komagataeibacter diospyri	246.851	74.4	33	353	0	500	53.717	6.92	115.591	1017.2	guaB	Inosine-5'-monophosphate dehydrogenase (IMP dehydrogenase) (IMPD) (IMPDH) (EC 1.1.1.205)
A0A4P5NWT0	65000000	38000000	33000000	Komagataeibacter diospyri	184.036	82.9268	29	228	29	205	23.832	9.99	4392.97	675.374	rpsD	30S ribosomal protein S4
A0A4P5NS64	590000000	280000000	190000000	Komagataeibacter diospyri	178.211	95.4286	19	270	15	175	19.156	5.3	4327.76	791.365	ppa	Inorganic pyrophosphatase (EC 3.6.1.1) (Pyrophosphate phospho-hydrolase) (PPase)
A0A4P5NWD4			1600000	Komagataeibacter diospyri	169.709	72.2359	23	226	1	407	43.095	5.27	32.113	673.644	pgk	Phosphoglycerate kinase (EC 2.7.2.3)
A0A4P5NT33				Komagataeibacter diospyri	149.318	50.1094	18	122	1	457	47.143	7.24	19.893	350.978		Amidase
A0A4P5NZ50				Komagataeibacter diospyri	147.6	66.0241	24	160	0	415	45.825	6.48	18.783	462.081		Deleted.
A0A4P5NYS2	100000000	23000000	44000000	Komagataeibacter diospyri	139.858	79.7468	20	147	20	158	17.932	10.56	999	424.506	rpsG	30S ribosomal protein S7
A0A4V0WNB4	120000000	100000000	63000000	Komagataeibacter diospyri	134.356	71.9665	18	157	18	239	26.583	5.81	84.77	526.4	mtrA	Two component response regulator
A0A4P5PB80	130000000	43000000	46000000	Komagataeibacter diospyri	131.146	73.3696	16	158	4	184	20.61	5.91	1231.85	498.772	dcd	dCTP deaminase (EC 3.5.4.13) (Deoxycytidine triphosphate deaminase)
A0A4P5NXV9				Komagataeibacter diospyri	127.28	44.7266	20	112	1	512	57.408	5.85	7.697	349.061	metG	Methionine--tRNA ligase (EC 6.1.1.10) (Methionyl-tRNA synthetase) (MetRS)
A0A4P5P2K6		2000000		Komagataeibacter diospyri	124.74	41.1111	15	163	1	450	46.564	7.12	9.826	515.203		Deleted.
A0A4P5P539	120000000	14000000	35000000	Komagataeibacter diospyri	95.019	64.5299	12	95	1	234	25.699	5.26	9	295.754	phoU	Phosphate-specific transport system accessory protein PhoU
A0A4P5PDC0	320000000	450000000	330000000	Komagataeibacter diospyri	91.8153	51.6667	11	167	2	180	19.866	5.22	25.827	428.758	ahpC	Alkyl hydroperoxide reductase C (Peroxiredoxin) (Thioredoxin peroxidase)
A0A4P5P193				Komagataeibacter diospyri	90.9078	36.129	17	104	1	620	65.438	6.06	4.908	298.031	ilvD	Dihydroxy-acid dehydratase (DAD) (EC 4.2.1.9)
A0A4P5NKZ0		8800000		Komagataeibacter diospyri	89	50.7901	16	124	1	443	48.453	8.72	4.055	405.504		Oxidoreductase
A0A4P5NYG3	420000000	62000000	73000000	Komagataeibacter diospyri	84.5857	93.8144	9	114	9	97	10.986	7.39	6308.57	309.804		YCII domain-containing protein
A0A4P5P200	230000000	5300000	9300000	Komagataeibacter diospyri	80.0669	73.7374	9	76	9	99	10.949	11.6	463.159	244.317	rpmB	50S ribosomal protein L28
A0A4P5NYC5		2700000		Komagataeibacter diospyri	77.6259	33.2061	13	63	1	524	56.265	9.01	3.175	169.564		Deleted.
A0A4P5NPK0	180000000	26000000	18000000	Komagataeibacter diospyri	76.5757	64	14	103	14	125	14.097	10.62	55.234	285.062	rpsM	30S ribosomal protein S13
A0A4P5P355	24000000			Komagataeibacter diospyri	76.3517	29.5039	9	58	2	383	41.056	6.27	11.743	179.442		Deleted.
A0A4P5NRJ5	700000000	57000000	36000000	Komagataeibacter diospyri	67.8462	87.8981	9	60	9	157	16.679	5.27	58.948	188.848	aldG	Membrane-bound aldehyde dehydrogenase small subunit
A0A4P5P5H9		16000000		Komagataeibacter diospyri	65.727	40	6	43	1	125	13.438	7.05	30.623	133.127		Adenosine 5'-monophosphoramidase
A0A4P5PDF7				Komagataeibacter diospyri	63.5442	60.6452	7	88	1	155	15.908	5.91	30.623	304.995	yjgF	Translation initiation inhibitor YjgF
A0A4P5P679	54000000	19000000	31000000	Komagataeibacter diospyri	60.3828	51.2077	10	90	9	207	21.819	6.96	14.199	308.006		NAD(P)H dehydrogenase (quinone) (EC 1.6.5.2) (NAD(P)H:quinone oxidoreductase) (NQO)
A0A4P5NQG9	35000000	26000000	57000000	Komagataeibacter diospyri	53.3474	23.8274	10	57	1	533	58.973	7.62	2.562	159.011		Flavin-containing amine oxidase
A0A4P5NK43	17000000			Komagataeibacter diospyri	46.6264	31.1404	4	32	1	228	24.437	5.06	3.924	98.5302		L-isoaspartyl protein carboxyl methyltransferase (Protein L-isoaspartyl methyltransferase) (Protein-L-isoaspartate O-methyltransferase) (Protein-beta-aspartate methyltransferase)
A0A4P5PCJ0				Komagataeibacter diospyri	42.8426	33.1269	11	56	1	323	35.51	6.38	2.548	155.606		Nucleotide-binding protein MSKU9_2184
A0A4P5NVK2				Komagataeibacter diospyri	40.6816	41.0405	5	116	1	173	18.434	5.14	4.623	353.513		Uncharacterized protein
A0A4P5NXM1				Komagataeibacter diospyri	39.4166	34.5205	10	46	2	365	40.154	6.92	2.548	120.931		NADH:flavin oxidoreductase
A0A4P5NPJ2	21000000			Komagataeibacter diospyri	37.002	16.0745	9	34	1	591	62.311	6.35	1.548	82.8995	ggt1	Glutathione hydrolase proenzyme (EC 2.3.2.2) (EC 3.4.19.13) [Cleaved into: Glutathione hydrolase large chain; Glutathione hydrolase small chain]
A0A4P5P212	23000000	35000000	28000000	Komagataeibacter diospyri	35.316	14.8718	5	51	2	390	42.17	6.8	1.31	168.417		Deleted.
A0A4P5NPB9	120000000	4700000	5100000	Komagataeibacter diospyri	33.79	60	6	31	6	120	13.008	11.27	9	96.2284	rplR	50S ribosomal protein L18
A0A4V0WM98				Komagataeibacter diospyri	33.6936	70.2703	5	15	1	111	12.165	5.14	9	44.117		Glutaredoxin
A0A4P5NRG1	7900000			Komagataeibacter diospyri	33.1657	34.296	6	49	1	277	28.761	5.36	2.415	171.547	trpA	Tryptophan synthase alpha chain (EC 4.2.1.20)
A0A4P5NTY0	45000000	6300000	5400000	Komagataeibacter diospyri	31.7024	52.2727	8	51	8	132	14.583	10.36	11.915	112.152	rpsH	30S ribosomal protein S8
A0A4P5NW31	5400000	8500000	11000000	Komagataeibacter diospyri	28.9501	24.2857	5	51	2	210	22.173	6.81	1.512	164.609	iojap	Ribosomal silencing factor RsfS
A0A4P5NLD4				Komagataeibacter diospyri	28.6186	30.4054	7	28	2	296	32.196	6.04	1.637	71.2971		Aldo/keto reductase
A0A4P5PCT5	2200000			Komagataeibacter diospyri	28.5829	31.405	5	30	1	242	25.762	7.31	2.415	77.6871	rph	Ribonuclease PH (RNase PH) (EC 2.7.7.56) (tRNA nucleotidyltransferase)
A0A4P5NTE6				Komagataeibacter diospyri	27.2218	31.2883	3	9	1	163	17.786	5.83	2.511	31.0224		Oxidoreductase
A0A4P5NU52			1600000	Komagataeibacter diospyri	25.9021	38.3803	6	19	1	284	30.984	7.47	1.929	55.281		Sugar phosphotransferase
A0A4P5NVE1	41000000	8300000	13000000	Komagataeibacter diospyri	24.7114	21.3759	5	21	1	407	42.644	6.95	1.512	62.3526	dfp	Coenzyme A biosynthesis bifunctional protein CoaBC (DNA/pantothenate metabolism flavoprotein) (Phosphopantothenoylcysteine synthetase/decarboxylase) (PPCS-PPCDC) [Includes: Phosphopantothenoylcysteine decarboxylase (PPC decarboxylase) (PPC-DC) (EC 4.1.1.36) (CoaC); Phosphopantothenate--cysteine ligase (EC 6.3.2.5) (CoaB) (Phosphopantothenoylcysteine synthetase) (PPC synthetase) (PPC-S)]
A0A4P5NMV0	28000000	16000000	11000000	Komagataeibacter diospyri	22.633	36.5854	3	22	3	164	17.808	6.18	1.512	71.3089		Phosphohydrolase
A0A4P5P5L7		6000000	6400000	Komagataeibacter diospyri	16.5053	14.5882	5	23	5	425	46.069	6.48	0.557	45.8607		Deleted.
A0A4P5NVX8		10000000	11000000	Komagataeibacter diospyri	15.8296	28.7938	6	34	1	257	27.037	8.28	1.154	76.5749		Oxidoreductase
A0A4P5P3A8	8300000			Komagataeibacter diospyri	15.805	42.1687	5	20	1	166	18.48	6.77	2.511	32.8475	rnhA	Ribonuclease H (RNase H) (EC 3.1.26.4)
A0A4P5NST4				Komagataeibacter diospyri	14.8861	31.2715	5	20	1	291	29.902	7.56	1.254	38.6129		3-hydroxyisobutyrate dehydrogenase
A0A4P5NUI3	27000000			Komagataeibacter diospyri	13.7924	9.52381	2	10	2	315	32.549	5.44	0.778	30.1977	rbsK	Ribokinase (RK) (EC 2.7.1.15)
A0A4P5NQ34	10000000			Komagataeibacter diospyri	12.5163	27.7174	2	9	2	184	20.297	5.95	3.217	23.4997	proP	Fe2+ high-affinity transporter
A0A4P5NUH5	20000000	5000000	3000000	Komagataeibacter diospyri	10.9496	25.2688	3	11	1	186	19.494	9.64	1.31	29.6346		Uncharacterized protein
A0A4P5P0L1	5600000			Komagataeibacter diospyri	10.2393	12.5749	2	3	2	167	17.943	5.8	1.371	5.03929		Uncharacterized protein
A0A4P5NMS2				Komagataeibacter diospyri	6.99327	6.86695	3	6	1	466	49.166	6.4	0.292	12.9698	murD	UDP-N-acetylmuramoylalanine--D-glutamate ligase (EC 6.3.2.9) (D-glutamic acid-adding enzyme) (UDP-N-acetylmuramoyl-L-alanyl-D-glutamate synthetase)
A0A4P5NWB4				Komagataeibacter diospyri	6.1337	16.7598	2	4	2	179	19.819	7.69	0.468	6.64516	coaD	Phosphopantetheine adenylyltransferase (EC 2.7.7.3) (Dephospho-CoA pyrophosphorylase) (Pantetheine-phosphate adenylyltransferase) (PPAT)
A0A4P5P4B1				Komagataeibacter diospyri	5.97215	28.4211	2	2	1	95	10.838	7.14	0.778	6.11857		Deleted.
A0A4V0WMH9	25000000	16000000	11000000	Komagataeibacter diospyri	5.25786	17.3913	2	9	2	92	9.102	7.81	2.162	20.459		Uncharacterized protein
A0A4P5NTT0	2200000			Komagataeibacter diospyri	3.59804	6.26866	2	2	1	335	35.081	7.14	0.292	4.39318		Oxidoreductase
A0A0M0EL04	240000000	220000000	99000000	Komagataeibacter europaeus (Gluconacetobacter europaeus)	1230.93	98.5871	110	3068	1	637	67.553	5.01	307872	9038.18	dnaK1	Chaperone protein DnaK (HSP70) (Heat shock 70 kDa protein) (Heat shock protein 70)
A0A0M0EJW2	78000000	61000000	55000000	Komagataeibacter europaeus (Gluconacetobacter europaeus)	1179	87.5139	103	1525	10	897	97.324	6.57	21857.6	4542.12	acnA	Aconitate hydratase (Aconitase) (EC 4.2.1.3)
A0A0M0EM24	22000000	95000000	59000000	Komagataeibacter europaeus (Gluconacetobacter europaeus)	979.837	81.5827	111	1141	32	1390	154.159	5.34	167.761	3550.32	rpoB	DNA-directed RNA polymerase subunit beta (RNAP subunit beta) (EC 2.7.7.6) (RNA polymerase subunit beta) (Transcriptase subunit beta)
A0A0M0EG91	18000000	180000000	730000000	Komagataeibacter europaeus (Gluconacetobacter europaeus)	866.578	89.1807	111	1092	55	952	103.774	5.94	928.51	3380.77	tal2	Transaldolase (EC 2.2.1.2)
A0A0M0EM44	11000000	84000000	55000000	Komagataeibacter europaeus (Gluconacetobacter europaeus)	816.407	71.1016	106	803	68	1398	155.144	7.59	68.783	2547.87	rpoC	DNA-directed RNA polymerase subunit beta' (RNAP subunit beta') (EC 2.7.7.6) (RNA polymerase subunit beta') (Transcriptase subunit beta')
A0A0M0EIH2	45000000	98000000	84000000	Komagataeibacter europaeus (Gluconacetobacter europaeus)	769.385	88.2014	73	897	39	695	76.715	5.38	2781.56	2623.63	fusA	Elongation factor G (EF-G)
A0A0M0EJR5	16000000	76000000	74000000	Komagataeibacter europaeus (Gluconacetobacter europaeus)	677.915	69.697	71	758	41	957	104.892	6.14	543.313	2329.56	sucA	Alpha-ketoglutarate dehydrogenase (EC 1.2.4.2)
A0A0M0EJI5	42000000	34000000	17000000	Komagataeibacter europaeus (Gluconacetobacter europaeus)	559.27	53.3153	63	1433	2	739	80.902	6.05	532.67	3892.46	adhA1	Alcohol dehydrogenase [cytochrome c] (EC 1.1.2.8)
A0A0M0EDB5	910000000	870000000	1100000000	Komagataeibacter europaeus (Gluconacetobacter europaeus)	558.503	95.9119	42	1136	29	318	34.679	5.59	89124.1	3102.07	nlhH3	Carboxylesterase NlhH (EC 3.1.1.1)
A0A0M0EHJ9	2500000000	310000000	520000000	Komagataeibacter europaeus (Gluconacetobacter europaeus)	503.743	79.1011	58	772	45	445	49.459	4.75	2927.64	2327.45	tig	Trigger factor (TF) (EC 5.2.1.8) (PPIase)
O30329	25000000	39000000	24000000	Komagataeibacter europaeus (Gluconacetobacter europaeus)	476.24	73.9974	51	796	2	773	84.053	7.3	170.413	2265.06	aldH	Aldehyde dehydrogenase
A0A0M0EI60	67000000	190000000	140000000	Komagataeibacter europaeus (Gluconacetobacter europaeus)	471.251	87.3147	54	648	38	607	67.042	5.45	427.133	1944.8	bipA	50S ribosomal subunit assembly factor BipA (EC 3.6.5.-) (GTP-binding protein BipA)
A0A0M0EIY7	94000000	190000000	130000000	Komagataeibacter europaeus (Gluconacetobacter europaeus)	467.778	89.2617	32	646	13	298	32.566	7.14	5335.7	2166.93	fda2	Fructose-bisphosphate aldolase class I (EC 4.1.2.13)
A0A0M0EG97	330000000	6700000	23000000	Komagataeibacter europaeus (Gluconacetobacter europaeus)	454.808	64.2722	37	316	10	529	55.344	6.04	474.794	1206.52	degP13	Periplasmic serine endoprotease DegP-like (EC 3.4.21.107)
A0A0M0EKB1	9900000	46000000	65000000	Komagataeibacter europaeus (Gluconacetobacter europaeus)	451.921	66.4132	43	467	27	789	88.082	6.51	89.063	1359.68	xpkA	Probable phosphoketolase (EC 4.1.2.-)
A0A0M0EI65	320000000	190000000	300000000	Komagataeibacter europaeus (Gluconacetobacter europaeus)	448.429	80.6517	41	675	7	491	52.301	5.07	773.264	2265.43	atpD	ATP synthase subunit beta (EC 7.1.2.2) (ATP synthase F1 sector subunit beta) (F-ATPase subunit beta)
A0A0M0EKT8	58000000	120000000	110000000	Komagataeibacter europaeus (Gluconacetobacter europaeus)	444.846	70.6992	58	490	48	901	96.931	8.22	38.194	1606.65	infB	Translation initiation factor IF-2
P0A389	3800000000	510000000	610000000	Komagataeibacter europaeus (Gluconacetobacter europaeus)	440.105	89.7436	39	813	25	468	49.726	6.46	3018.95	2541.95	adhB	Alcohol dehydrogenase (quinone), cytochrome c subunit (ADH) (EC 1.1.5.5) (Alcohol dehydrogenase (quinone), subunit II) (Cytochrome c-553) (Cytochrome c553) (Ethanol:Q2 reductase) (G3-ADH subunit II) (Quinohemoprotein-cytochrome c complex) (Ubiquinol oxidase)
A0A0M0EGT7	100000000	41000000	33000000	Komagataeibacter europaeus (Gluconacetobacter europaeus)	427.659	68.2952	62	386	62	962	106.935	6.39	85.596	1127.06	rne2	Ribonuclease E (RNase E) (EC 3.1.26.12)
A0A0M0EJW9	400000000	92000000	160000000	Komagataeibacter europaeus (Gluconacetobacter europaeus)	424.689	78.2779	45	521	28	511	57.26	4.72	780.371	1791.94	nusA	Transcription termination/antitermination protein NusA
A0A0M0EKM6	21000000			Komagataeibacter europaeus (Gluconacetobacter europaeus)	387.159	85.8736	30	346	1	269	29.394	5.73	9999	973.171	yidA1	Sugar phosphatase YidA (EC 3.1.3.23)
A0A0M0EJR3	250000000	26000000	27000000	Komagataeibacter europaeus (Gluconacetobacter europaeus)	383.792	46.5394	26	571	23	419	44.197	6.61	17781.8	1581.73	sucB	Dihydrolipoyllysine-residue succinyltransferase component of 2-oxoglutarate dehydrogenase complex (EC 2.3.1.61) (2-oxoglutarate dehydrogenase complex component E2)
A0A0M0ELT0	6100000	75000000	89000000	Komagataeibacter europaeus (Gluconacetobacter europaeus)	383.548	68.5746	48	458	47	891	96.392	5.52	47.438	1358.07	ppdK	Pyruvate, phosphate dikinase (EC 2.7.9.1)
A0A0M0EF24	840000000	47000000	43000000	Komagataeibacter europaeus (Gluconacetobacter europaeus)	383.006	96.3563	26	371	19	247	26.027	5.44	170124	1233.39	tpiA2	Triosephosphate isomerase (TIM) (TPI) (EC 5.3.1.1) (Triose-phosphate isomerase)
A0A0M0ECL5	150000000	200000000	110000000	Komagataeibacter europaeus (Gluconacetobacter europaeus)	375.469	82.716	32	411	23	486	53.736	5.6	208.618	1356.37	glnA	Glutamine synthetase (EC 6.3.1.2)
A0A0M0EK49	7400000		1600000	Komagataeibacter europaeus (Gluconacetobacter europaeus)	372.021	83.2911	31	402	3	395	42.565	5.36	739.568	1290.81	metK	Methionine adenosyltransferase (EC 2.5.1.6)
A0A0M0EKR3	20000000	82000000	68000000	Komagataeibacter europaeus (Gluconacetobacter europaeus)	369.952	72.8027	42	519	30	603	65.716	6.43	325.803	1352.41	sdhA	Succinate dehydrogenase flavoprotein subunit (EC 1.3.5.1)
A0A0M0EJR0	20000000	34000000	39000000	Komagataeibacter europaeus (Gluconacetobacter europaeus)	364.68	74.9507	47	458	47	507	56.246	5.43	137.95	1457.39	zwf2	Glucose-6-phosphate 1-dehydrogenase (G6PD) (EC 1.1.1.49)
A0A0M0EHH9	35000000	18000000	24000000	Komagataeibacter europaeus (Gluconacetobacter europaeus)	363.378	62.9703	33	366	8	505	54.517	7.05	1099.69	1116.09	cat1	Succinyl-CoA:coenzyme A transferase (EC 2.8.3.-)
A0A0M0EGB0	320000000	99000000	130000000	Komagataeibacter europaeus (Gluconacetobacter europaeus)	362.603	80.6982	39	461	13	487	52.988	5.41	258.294	1591.21	por2	Polyol:NADP oxidoreductase (EC 1.1.1.-)
A0A0M0EM25	410000000	70000000	110000000	Komagataeibacter europaeus (Gluconacetobacter europaeus)	350.505	81.1321	44	466	44	530	55.917	6.77	224.393	1330.93	ctpB	Carboxy-terminal processing protease CtpB (EC 3.4.21.102)
A0A0M0EES2	370000000	45000000	72000000	Komagataeibacter europaeus (Gluconacetobacter europaeus)	345.981	95.1977	37	437	37	354	37.966	5.94	1466.8	1301.58	nemA1	N-ethylmaleimide reductase (EC 1.-.-.-)
A0A0M0EEL6	2400000000	180000000	220000000	Komagataeibacter europaeus (Gluconacetobacter europaeus)	336.894	91.4706	37	477	16	340	35.882	6.79	2510.89	1474.84	gap	Glyceraldehyde-3-phosphate dehydrogenase (EC 1.2.1.-)
A0A0M0EJ26	13000000		4200000	Komagataeibacter europaeus (Gluconacetobacter europaeus)	327.209	76.4706	36	379	6	340	35.776	6.55	1244.2	1303.58	cysK1	Cysteine synthase (EC 2.5.1.47)
A0A0M0EKS4	620000000	160000000	130000000	Komagataeibacter europaeus (Gluconacetobacter europaeus)	324.84	67.4672	30	319	30	458	48.45	9.04	149.859	1139.46		Uncharacterized protein
A0A0M0EJ69	180000000	150000000	170000000	Komagataeibacter europaeus (Gluconacetobacter europaeus)	322.044	76.3672	44	479	39	512	55.346	5.66	122.285	1511.91	atpA	ATP synthase subunit alpha (EC 7.1.2.2) (ATP synthase F1 sector subunit alpha) (F-ATPase subunit alpha)
A0A0M0ELR3	3800000	63000000	59000000	Komagataeibacter europaeus (Gluconacetobacter europaeus)	321.385	71.1618	37	359	37	482	53.405	5.25	231.631	1137.09	gatB	Aspartyl/glutamyl-tRNA(Asn/Gln) amidotransferase subunit B (Asp/Glu-ADT subunit B) (EC 6.3.5.-)
A0A0M0EJQ4	310000000	92000000	73000000	Komagataeibacter europaeus (Gluconacetobacter europaeus)	319.904	66.3778	37	398	9	577	59.729	5.77	73.989	1322.88	lpd3	Dihydrolipoyl dehydrogenase (EC 1.8.1.4)
A0A0M0EH65	11000000	96000000	54000000	Komagataeibacter europaeus (Gluconacetobacter europaeus)	318.718	74.5491	32	384	17	499	54.374	5.8	123.094	1255.75	glpK1	Glycerol kinase (EC 2.7.1.30) (ATP:glycerol 3-phosphotransferase) (Glycerokinase) (GK)
A0A0M0EJJ2	620000000	200000000	180000000	Komagataeibacter europaeus (Gluconacetobacter europaeus)	317.877	84.3424	29	468	29	479	50.09	5.88	435.516	1490.49	pepA2	Cytosol aminopeptidase (EC 3.4.11.1) (EC 3.4.11.10)
A0A0M0EJ94	2600000000	110000000	250000000	Komagataeibacter europaeus (Gluconacetobacter europaeus)	317.48	96.875	23	437	23	128	13.806	8.03	1.6681e+06	1329.83		Glyoxalase/bleomycin resistance protein/dioxygenase superfamily protein
A0A0M0EK68	4800000000	80000000	83000000	Komagataeibacter europaeus (Gluconacetobacter europaeus)	317.31	81.0897	24	436	24	312	31.944	4.89	4640.59	1445.21	etfA	Electron transfer flavoprotein subunit alpha
A0A0M0EK37	620000000	160000000	160000000	Komagataeibacter europaeus (Gluconacetobacter europaeus)	308.041	85.2941	33	599	9	272	29.4	9.48	5993.84	1701.66	etfB	Electron transfer flavoprotein subunit beta
A0A0M0EEG8	29000000	19000000	33000000	Komagataeibacter europaeus (Gluconacetobacter europaeus)	307.582	80.6	40	412	3	500	53.731	6.92	291.864	1221.96	guaB	Inosine-5'-monophosphate dehydrogenase (IMP dehydrogenase) (IMPD) (IMPDH) (EC 1.1.1.205)
A0A0M0EHV1	31000000	17000000	21000000	Komagataeibacter europaeus (Gluconacetobacter europaeus)	305.368	83.0153	36	349	36	524	56.857	5.78	106.461	1141.65	leuA	2-isopropylmalate synthase (EC 2.3.3.13) (Alpha-IPM synthase) (Alpha-isopropylmalate synthase)
A0A0M0EL19	28000000	14000000	8100000	Komagataeibacter europaeus (Gluconacetobacter europaeus)	299.369	91.9689	31	285	9	386	41.444	6.04	315.228	846.151	ispG	4-hydroxy-3-methylbut-2-en-1-yl diphosphate synthase (flavodoxin) (EC 1.17.7.3) (1-hydroxy-2-methyl-2-(E)-butenyl 4-diphosphate synthase)
A0A0M0EGE3		1800000	1900000	Komagataeibacter europaeus (Gluconacetobacter europaeus)	292.413	50.8982	50	269	8	1169	128.56	5.29	7.844	821.979	metH	Methionine synthase (EC 2.1.1.13) (5-methyltetrahydrofolate--homocysteine methyltransferase)
A0A0M0ELD5			540000	Komagataeibacter europaeus (Gluconacetobacter europaeus)	290.426	49.7213	48	375	1	897	100.818	5.72	21.122	945.473	valS	Valine--tRNA ligase (EC 6.1.1.9) (Valyl-tRNA synthetase) (ValRS)
A0A0M0EGZ9		43000000	43000000	Komagataeibacter europaeus (Gluconacetobacter europaeus)	289.73	53.605	46	321	34	957	106.142	5.66	18.188	1024.57	ileS	Isoleucine--tRNA ligase (EC 6.1.1.5) (Isoleucyl-tRNA synthetase) (IleRS)
A0A0M0EGA4	58000000	15000000	13000000	Komagataeibacter europaeus (Gluconacetobacter europaeus)	289.007	96.3855	33	410	17	332	35.637	6.25	748.894	1240.42	gntZ	6-phosphogluconate dehydrogenase, NAD(+)-dependent, decarboxylating (EC 1.1.1.343)
A0A0M0EEM0	1800000000	86000000	190000000	Komagataeibacter europaeus (Gluconacetobacter europaeus)	282.047	92.0245	19	459	18	163	17.812	6.96	199525	1327.5	ppiB	Peptidyl-prolyl cis-trans isomerase (PPIase) (EC 5.2.1.8)
A0A0M0EIR0	220000000	230000000	160000000	Komagataeibacter europaeus (Gluconacetobacter europaeus)	272.378	72.807	32	434	32	342	36.525	7.4	999	1185.94	hicd	Homoisocitrate dehydrogenase (EC 1.1.1.87)
A0A0M0EK70	1700000000	93000000	110000000	Komagataeibacter europaeus (Gluconacetobacter europaeus)	269.549	90.3614	22	265	22	166	18.206	9.36	359380	738.797	ros2	Transcriptional regulatory protein ros
A0A0M0EHZ8	170000000	79000000	74000000	Komagataeibacter europaeus (Gluconacetobacter europaeus)	266.076	82.793	28	342	16	401	42.635	6.9	150.991	1264.95	aruC	Acetylornithine aminotransferase (ACOAT) (EC 2.6.1.11)
A0A0M0EH24	63000000	22000000	29000000	Komagataeibacter europaeus (Gluconacetobacter europaeus)	263.71	84.5622	34	233	16	434	45.934	5.27	139.653	743.866	hisD1	Histidinol dehydrogenase (HDH) (EC 1.1.1.23)
A0A0M0EKX4	4400000000	150000000	280000000	Komagataeibacter europaeus (Gluconacetobacter europaeus)	257.263	91.5929	24	422	23	226	23.367	9.17	20308.2	1255.91	cspE	Cold shock-like protein CspE
A0A0M0EDK4	190000000	38000000	39000000	Komagataeibacter europaeus (Gluconacetobacter europaeus)	256.362	73.9011	25	287	8	364	39.058	7.02	1144.05	889.261		Outer membrane protein
A0A2Z5WGS3	410000000	220000000	180000000	Komagataeibacter europaeus (Gluconacetobacter europaeus)	254.653	66.8122	29	344	29	458	49.503	8.02	34.112	1116.68	metB	O-succinylhomoserine sulfhydrylase (OSH sulfhydrylase) (OSHS sulfhydrylase) (EC 2.5.1.-)
A0A0M0EIB6	3500000	22000000	26000000	Komagataeibacter europaeus (Gluconacetobacter europaeus)	248.081	53.2365	31	267	14	757	84.222	5.78	11.776	868.942	dosP4	Oxygen sensor protein DosP (EC 3.1.4.52)
A0A0M0EFX8		41000000	28000000	Komagataeibacter europaeus (Gluconacetobacter europaeus)	246.87	68.5619	40	272	22	598	65.862	5.64	30.623	812.861	aspS	Aspartate--tRNA(Asp/Asn) ligase (EC 6.1.1.23) (Aspartyl-tRNA synthetase) (AspRS) (Non-discriminating aspartyl-tRNA synthetase) (ND-AspRS)
A0A0M0EML4	2800000	39000000	27000000	Komagataeibacter europaeus (Gluconacetobacter europaeus)	245.654	72.8495	26	247	26	372	40.324	5.54	109.069	815.955	leuB	3-isopropylmalate dehydrogenase (EC 1.1.1.85) (3-IPM-DH) (Beta-IPM dehydrogenase) (IMDH)
A0A0M0EHW7	1500000000	27000000	42000000	Komagataeibacter europaeus (Gluconacetobacter europaeus)	244.478	87.3362	28	386	24	229	23.243	6.6	46414.9	1173.11		Uncharacterized protein
A0A0M0EEN4	95000000	31000000	51000000	Komagataeibacter europaeus (Gluconacetobacter europaeus)	243.245	89.1892	27	311	3	407	43.136	5.26	119.226	980.885	pgk	Phosphoglycerate kinase (EC 2.7.2.3)
A0A0M0EJ20	270000000	110000000	95000000	Komagataeibacter europaeus (Gluconacetobacter europaeus)	235.401	80.2444	27	331	27	491	51.933	5.45	42.94	1106.81	glmM1	Phosphoglucosamine mutase (EC 5.4.2.10)
A0A0M0ELW5	190000000	18000000	40000000	Komagataeibacter europaeus (Gluconacetobacter europaeus)	231.524	67.7778	26	300	1	450	46.536	7.37	41.987	1030.49	aroA	3-phosphoshikimate 1-carboxyvinyltransferase (EC 2.5.1.19) (5-enolpyruvylshikimate-3-phosphate synthase) (EPSP synthase) (EPSPS)
A0A0M0EKU7	18000000	16000000	21000000	Komagataeibacter europaeus (Gluconacetobacter europaeus)	226.859	68.8259	27	253	25	494	51.778	6.3	89.852	838.608	gatA	Glutamyl-tRNA(Gln) amidotransferase subunit A (Glu-ADT subunit A) (EC 6.3.5.7)
A0A0M0EL40	100000000	83000000	120000000	Komagataeibacter europaeus (Gluconacetobacter europaeus)	225.02	64.2032	29	288	29	433	46.262	6.7	121.168	858.187	glyA2	Serine hydroxymethyltransferase (SHMT) (Serine methylase) (EC 2.1.2.1)
A0A0M0EL81	84000000	12000000	14000000	Komagataeibacter europaeus (Gluconacetobacter europaeus)	223.223	77.1704	21	247	10	311	33.195	5.4	79.309	854.889		Farnesyl diphosphate synthase (EC 2.5.1.10)
A0A0M0EM79	130000000	50000000	88000000	Komagataeibacter europaeus (Gluconacetobacter europaeus)	222.371	72.7273	27	335	7	517	55.313	6	49.119	1021.57	gpmI	2,3-bisphosphoglycerate-independent phosphoglycerate mutase (BPG-independent PGAM) (Phosphoglyceromutase) (iPGM) (EC 5.4.2.12)
A0A0M0EJE5		10000000	6800000	Komagataeibacter europaeus (Gluconacetobacter europaeus)	220.905	64.9919	28	149	28	617	68.333	5.86	10.994	507.109	pepF1	Oligoendopeptidase F, plasmid (EC 3.4.24.-)
A0A0M0EFJ0	630000000	25000000	58000000	Komagataeibacter europaeus (Gluconacetobacter europaeus)	220.529	88.8268	25	254	16	179	19.059	5.73	3830.19	806.611	ssb1	Single-stranded DNA-binding protein (SSB)
A0A0M0EM65				Komagataeibacter europaeus (Gluconacetobacter europaeus)	213.402	53.8462	25	181	1	663	71.384	6.71	22.714	587.002	dxs1	1-deoxy-D-xylulose-5-phosphate synthase (EC 2.2.1.7) (1-deoxyxylulose-5-phosphate synthase) (DXP synthase) (DXPS)
A0A0M0EI36				Komagataeibacter europaeus (Gluconacetobacter europaeus)	212.429	56.0358	26	182	2	671	72.157	6.76	22.101	588.733	dxs2	1-deoxy-D-xylulose-5-phosphate synthase (EC 2.2.1.7) (1-deoxyxylulose-5-phosphate synthase) (DXP synthase) (DXPS)
A0A0M0EI40	2100000	10000000	9400000	Komagataeibacter europaeus (Gluconacetobacter europaeus)	209.649	69.8312	31	211	31	474	54.147	7.61	41.987	601.594	rimO2	Ribosomal protein S12 methylthiotransferase RimO
A0A0M0EH23	2100000000	100000000	120000000	Komagataeibacter europaeus (Gluconacetobacter europaeus)	208.776	80.3468	19	448	13	173	18.308	5.14	5335.7	1386.49		Uncharacterized protein
A0A0M0EKW8	62000000	29000000	44000000	Komagataeibacter europaeus (Gluconacetobacter europaeus)	207.34	66.6667	31	266	31	555	59.597	6.02	27.651	706.099	pgm	Phosphoglucomutase (EC 5.4.2.2)
A0A0M0EFY6		14000000	13000000	Komagataeibacter europaeus (Gluconacetobacter europaeus)	205.71	59.0682	29	171	2	601	64.988	5.55	14.118	455.624	argS	Arginine--tRNA ligase (EC 6.1.1.19) (Arginyl-tRNA synthetase) (ArgRS)
A0A0M0EG73	13000000	54000000	40000000	Komagataeibacter europaeus (Gluconacetobacter europaeus)	204.113	63.7755	33	225	33	588	63.23	9.42	9.537	712.223		Putative DEAD-box ATP-dependent RNA helicase (EC 3.6.4.13)
A0A0M0EL01	280000000	44000000	33000000	Komagataeibacter europaeus (Gluconacetobacter europaeus)	202.817	56.4792	14	229	14	409	43.448	6.57	77.476	716.037	pgl2	6-phosphogluconolactonase (EC 3.1.1.31)
A0A0M0EF95	550000000	200000000	210000000	Komagataeibacter europaeus (Gluconacetobacter europaeus)	202.16	70.6395	18	248	18	344	36.785	6.13	76.426	893.225	adh	Alcohol dehydrogenase (EC 1.1.1.1)
A0A0M0EJV7	440000000	41000000	44000000	Komagataeibacter europaeus (Gluconacetobacter europaeus)	201.191	66.9903	15	224	15	206	22.028	5	1700.25	627.142	rimP	Ribosome maturation factor RimP
A0A0M0EI31	330000000	56000000	76000000	Komagataeibacter europaeus (Gluconacetobacter europaeus)	197.925	72.0339	18	230	18	236	26.547	5.72	1424.1	734.78	clpP2	ATP-dependent Clp protease proteolytic subunit (EC 3.4.21.92) (Endopeptidase Clp)
A0A0M0EFU2	97000000	70000000	84000000	Komagataeibacter europaeus (Gluconacetobacter europaeus)	197.364	58.5082	26	242	26	429	46.373	6.39	41.622	660.132	purA	Adenylosuccinate synthetase (AMPSase) (AdSS) (EC 6.3.4.4) (IMP--aspartate ligase)
A0A0M0ECK7	260000000	47000000	61000000	Komagataeibacter europaeus (Gluconacetobacter europaeus)	194.247	75.4258	23	247	23	411	43.706	6.43	38.137	742.037	vgb	Virginiamycin B lyase
A0A0M0EJK7			7900000	Komagataeibacter europaeus (Gluconacetobacter europaeus)	193.001	62.3632	23	156	6	457	47.284	7.65	36.751	456.493	atzE	Biuret hydrolase (EC 3.5.1.84)
A0A0M0EGU5			2100000	Komagataeibacter europaeus (Gluconacetobacter europaeus)	191.99	58.309	38	202	2	686	74.214	5.83	15.577	584.124	glyS	Glycine--tRNA ligase beta subunit (EC 6.1.1.14) (Glycyl-tRNA synthetase beta subunit) (GlyRS)
A0A0M0EL38	1100000000	36000000	36000000	Komagataeibacter europaeus (Gluconacetobacter europaeus)	190.092	96.5035	18	208	18	143	14.897	6.79	12914.5	705.462	osmC	Peroxiredoxin OsmC (EC 1.11.1.15)
A0A0M0EFW9	39000000	7200000	21000000	Komagataeibacter europaeus (Gluconacetobacter europaeus)	186.959	61.9385	29	215	28	423	46.642	5.81	60.897	650.127	serS	Serine--tRNA ligase (EC 6.1.1.11) (Seryl-tRNA synthetase) (SerRS) (Seryl-tRNA(Ser/Sec) synthetase)
A0A0M0EM49	860000000	18000000	30000000	Komagataeibacter europaeus (Gluconacetobacter europaeus)	180.222	70.9251	20	196	18	227	24.183	9.99	340.455	584.546	rplC	50S ribosomal protein L3
A0A0M0EM64	860000000	52000000	98000000	Komagataeibacter europaeus (Gluconacetobacter europaeus)	179.907	90.9605	20	185	20	177	19.041	9.99	586.802	613.999	rplF	50S ribosomal protein L6
A0A0M0EKZ6	34000000	39000000	27000000	Komagataeibacter europaeus (Gluconacetobacter europaeus)	175.505	78.5924	23	233	15	341	37.855	5.94	42.652	692.844	cobS2	Aerobic cobaltochelatase subunit CobS (EC 6.6.1.2)
A0A0M0EFI3	81000000	16000000		Komagataeibacter europaeus (Gluconacetobacter europaeus)	174.983	46.1538	14	204	1	377	39.167	6.05	145.78	659.766	gcvT3	Glycine cleavage system T protein (EC 2.1.2.10)
A0A0M0EJU4	6900000	28000000	37000000	Komagataeibacter europaeus (Gluconacetobacter europaeus)	174.268	53.3881	22	186	22	487	53.419	7.65	32	589.97		Nitronate monooxygenase
A0A0M0EJE3				Komagataeibacter europaeus (Gluconacetobacter europaeus)	174.043	60.8434	20	238	2	332	36.832	6.38	37.312	796.601	yhdN2	General stress protein 69 (EC 1.1.1.-)
A0A0M0EFC8	1900000000	49000000	120000000	Komagataeibacter europaeus (Gluconacetobacter europaeus)	173.515	80.5825	18	226	13	206	22.395	6.32	1518.91	707.705	rplY	50S ribosomal protein L25 (General stress protein CTC)
A0A0M0EF30	270000000	170000000	110000000	Komagataeibacter europaeus (Gluconacetobacter europaeus)	173.09	84.1216	21	235	21	296	31.771	5.11	149.131	736.628	trpC	Indole-3-glycerol phosphate synthase (IGPS) (EC 4.1.1.48)
A0A0M0EM71	33000000	940000	8900000	Komagataeibacter europaeus (Gluconacetobacter europaeus)	171.714	76.3689	18	116	18	347	36.897	5.53	132.352	408.759		ATPase family associated with various cellular activities (AAA)
A0A0M0EFD4	15000000	22000000	11000000	Komagataeibacter europaeus (Gluconacetobacter europaeus)	169.596	60.4396	22	169	5	364	39.309	4.88	26.213	573.789	ychF	Ribosome-binding ATPase YchF
A0A0M0EF12	28000000	51000000	110000000	Komagataeibacter europaeus (Gluconacetobacter europaeus)	169.343	51.5947	26	155	16	533	58.758	8.28	20.544	496.715	rebO1	Flavin-dependent L-tryptophan oxidase RebO (EC 1.4.3.23)
A0A0M0EG19	64000000	100000000	59000000	Komagataeibacter europaeus (Gluconacetobacter europaeus)	168.871	52.1073	22	178	14	522	56.603	5.19	18.783	576.184	trpE	Anthranilate synthase component 1 (EC 4.1.3.27)
A0A0M0EEN6	440000000	14000000	28000000	Komagataeibacter europaeus (Gluconacetobacter europaeus)	167.919	61.5385	14	195	11	169	18.8	8.76	51793.7	533.907	ros3	Transcriptional regulatory protein ros
A0A0M0EEH6	8300000	58000000	45000000	Komagataeibacter europaeus (Gluconacetobacter europaeus)	166.599	95.679	20	217	3	162	19.005	4.93	824.404	629.261	bfr2	Bacterioferritin
A0A0M0EL53	830000	17000000	22000000	Komagataeibacter europaeus (Gluconacetobacter europaeus)	165.811	59.5541	26	165	26	628	67.931	6.19	9.642	507.155	cysNC	Adenylyl-sulfate kinase (EC 2.7.1.25) (APS kinase) (ATP adenosine-5'-phosphosulfate 3'-phosphotransferase) (Adenosine-5'-phosphosulfate kinase)
A0A0M0EL36	340000000	120000000	55000000	Komagataeibacter europaeus (Gluconacetobacter europaeus)	165.18	80.9091	20	240	18	330	35.93	5.34	272.842	709.476	hemB	Delta-aminolevulinic acid dehydratase (EC 4.2.1.24)
A0A0M0EIW0	1400000000	32000000	45000000	Komagataeibacter europaeus (Gluconacetobacter europaeus)	163.968	94.6429	18	171	18	168	17.486	8.29	27824.6	514.983	ybaK1	Cys-tRNA(Pro)/Cys-tRNA(Cys) deacylase (EC 4.2.-.-)
A0A0M0EEN3		21000000	8300000	Komagataeibacter europaeus (Gluconacetobacter europaeus)	163.862	44.4206	30	164	30	932	102.596	5.25	4.456	505.985	gyrA	DNA gyrase subunit A (EC 5.6.2.2)
A0A0M0ENF5	70000000	21000000	23000000	Komagataeibacter europaeus (Gluconacetobacter europaeus)	162.397	62.069	23	183	4	464	49.064	9.51	11.589	615.713	ffh	Signal recognition particle protein (Fifty-four homolog)
A0A0M0ELY0	380000000	28000000	32000000	Komagataeibacter europaeus (Gluconacetobacter europaeus)	162.267	49.577	24	151	16	591	62.056	6.33	23.709	456.27	ggt1	Glutathione hydrolase proenzyme (EC 2.3.2.2) (EC 3.4.19.13) [Cleaved into: Glutathione hydrolase large chain; Glutathione hydrolase small chain]
A0A0M0ELR9	42000000	60000000	44000000	Komagataeibacter europaeus (Gluconacetobacter europaeus)	162.234	47.6103	21	215	1	544	56.68	5.91	13.874	692.798	dhaK1	Dihydroxyacetone kinase (EC 2.7.1.29)
A0A0M0EKK2	190000000	40000000	31000000	Komagataeibacter europaeus (Gluconacetobacter europaeus)	160.888	76.5579	21	215	21	337	36.098	6.46	69.795	667.584	adhT1	Alcohol dehydrogenase (EC 1.1.1.1)
A0A0M0ENF9	34000000	4600000	13000000	Komagataeibacter europaeus (Gluconacetobacter europaeus)	157.967	52.0343	26	251	6	467	49.866	5.91	26.826	745.958	leuC	3-isopropylmalate dehydratase large subunit (EC 4.2.1.33) (Alpha-IPM isomerase) (IPMI) (Isopropylmalate isomerase)
A0A0M0EHJ7	420000000	63000000	77000000	Komagataeibacter europaeus (Gluconacetobacter europaeus)	157.681	81.8396	22	146	22	424	44.889	6.11	29.079	493.331	sufD	FeS cluster assembly protein SufD
A0A0M0EJJ6	140000000	7200000	35000000	Komagataeibacter europaeus (Gluconacetobacter europaeus)	156.885	60.3175	20	116	15	378	40.545	7.06	58.948	402.181	wbpE	UDP-2-acetamido-2-deoxy-3-oxo-D-glucuronate aminotransferase (EC 2.6.1.98)
A0A0M0EHL7	5300000	8000000	14000000	Komagataeibacter europaeus (Gluconacetobacter europaeus)	156.346	59.3182	20	175	2	440	49.39	6.02	45.416	542.712	proS	Proline--tRNA ligase (EC 6.1.1.15) (Prolyl-tRNA synthetase) (ProRS)
A0A0M0EG86	170000000	19000000	21000000	Komagataeibacter europaeus (Gluconacetobacter europaeus)	155.196	73.9837	17	137	10	246	26.765	6.15	1872.82	441.76	pgl3	6-phosphogluconolactonase (6PGL) (EC 3.1.1.31)
A0A0M0EKP8		10000000	7400000	Komagataeibacter europaeus (Gluconacetobacter europaeus)	154.474	44.1734	29	195	8	738	82.296	6.25	6.356	598.977	dosP1	Oxygen sensor protein DosP (EC 3.1.4.52)
A0A0M0EJU5	79000000	63000000		Komagataeibacter europaeus (Gluconacetobacter europaeus)	154.038	71.1429	17	203	1	350	37.177	6.8	49.802	738.14	curA	NADPH-dependent curcumin reductase (EC 1.3.1.-)
A0A0M0ELK1	67000000	3500000	1800000	Komagataeibacter europaeus (Gluconacetobacter europaeus)	153.375	66.1585	16	130	7	328	34.144	5.21	38.811	463.641	fabD	Malonyl CoA-acyl carrier protein transacylase (EC 2.3.1.39)
A0A0M0EKX5	21000000	43000000	20000000	Komagataeibacter europaeus (Gluconacetobacter europaeus)	152.7	95.679	19	204	2	162	18.976	5	561.341	568.5	bfr1	Bacterioferritin
A0A0M0ECC2		17000000	41000000	Komagataeibacter europaeus (Gluconacetobacter europaeus)	150.911	52.8646	30	159	30	768	84.329	6.6	5.713	452.374	fdhF	Formate dehydrogenase H (EC 1.1.99.33) (EC 1.2.1.2)
A0A0M0EM21	53000000	44000000	45000000	Komagataeibacter europaeus (Gluconacetobacter europaeus)	150.71	87.6712	22	226	15	219	24.248	7.71	371.759	660.492	adk	Adenylate kinase (AK) (EC 2.7.4.3) (ATP-AMP transphosphorylase) (ATP:AMP phosphotransferase) (Adenylate monophosphate kinase)
A0A0M0EEL0		14000000	14000000	Komagataeibacter europaeus (Gluconacetobacter europaeus)	150.564	37.7732	26	194	1	961	101.739	6.2	5.641	593.064	gcvP	Glycine dehydrogenase (decarboxylating) (EC 1.4.4.2) (Glycine cleavage system P-protein) (Glycine decarboxylase) (Glycine dehydrogenase (aminomethyl-transferring))
A0A0M0EIZ4		3200000	2900000	Komagataeibacter europaeus (Gluconacetobacter europaeus)	150.55	59.0361	24	116	18	581	64.082	6.14	10.406	328.953		Oleate hydratase (EC 4.2.1.53)
A0A0M0EK62	160000000	30000000	34000000	Komagataeibacter europaeus (Gluconacetobacter europaeus)	150.348	85.2321	17	254	11	237	25.303	5.58	152.993	721.639	yieH1	6-phosphogluconate phosphatase (EC 3.1.3.-)
A0A0M0ELZ2	630000	2400000	2800000	Komagataeibacter europaeus (Gluconacetobacter europaeus)	150.282	47.1649	31	110	31	776	85.642	6.05	5.026	262.332	clpA	ATP-dependent Clp protease ATP-binding subunit ClpA
A0A0M0EDB3	13000000	10000000	16000000	Komagataeibacter europaeus (Gluconacetobacter europaeus)	149.265	56.6129	23	147	7	620	65.631	5.97	13.03	431.035	ilvD	Dihydroxy-acid dehydratase (DAD) (EC 4.2.1.9)
A0A0M0EH58	140000000	30000000	42000000	Komagataeibacter europaeus (Gluconacetobacter europaeus)	148.959	66.9091	20	175	20	275	29.773	6.18	51.75	514.382	yidA3	Sugar phosphatase YidA (EC 3.1.3.23)
A0A0M0EGB4	52000000	110000000	92000000	Komagataeibacter europaeus (Gluconacetobacter europaeus)	148.29	62.1302	23	184	23	507	56.957	5.66	20.544	557.374	mdoD	Glucans biosynthesis protein D
A0A0M0EKZ4	16000000	15000000	12000000	Komagataeibacter europaeus (Gluconacetobacter europaeus)	147.918	66.0147	22	186	3	409	43.997	6.2	16.783	575.574	trpB	Tryptophan synthase beta chain (EC 4.2.1.20)
A0A0M0EMK2	180000000	36000000	43000000	Komagataeibacter europaeus (Gluconacetobacter europaeus)	145.913	87.4396	16	195	15	207	23.34	5.49	115.591	561.159	leuD	3-isopropylmalate dehydratase small subunit (EC 4.2.1.33) (Alpha-IPM isomerase) (IPMI) (Isopropylmalate isomerase)
A0A0M0EKZ9	41000000	59000000	51000000	Komagataeibacter europaeus (Gluconacetobacter europaeus)	144.866	74.3945	20	146	20	289	31.632	7.33	28.936	414.793	gtaB	UTP--glucose-1-phosphate uridylyltransferase (EC 2.7.7.9) (UDP-glucose pyrophosphorylase)
A0A0M0EJ81	120000000	16000000	6800000	Komagataeibacter europaeus (Gluconacetobacter europaeus)	142.433	61.2782	15	124	15	266	28.357	6.11	84.77	416.109	lvr	Levodione reductase (EC 1.1.1.-)
A0A0M0EFV2	100000000	32000000	51000000	Komagataeibacter europaeus (Gluconacetobacter europaeus)	142.372	41.4169	22	174	8	734	78.094	6.27	8.345	561.782	bglB2	Thermostable beta-glucosidase B (EC 3.2.1.21)
A0A0M0EIR3	3600000	25000000	31000000	Komagataeibacter europaeus (Gluconacetobacter europaeus)	142.124	57.5163	25	158	25	459	51.275	8.28	15.379	507.994	otsA1	Alpha,alpha-trehalose-phosphate synthase (EC 2.4.1.15)
A0A0M0ELM6	250000000	14000000	28000000	Komagataeibacter europaeus (Gluconacetobacter europaeus)	140.925	90.4382	19	136	19	251	25.47	7.46	99	499.785	fabG1	3-oxoacyl-[acyl-carrier-protein] reductase (EC 1.1.1.100)
A0A0M0EG74	85000000	200000000	120000000	Komagataeibacter europaeus (Gluconacetobacter europaeus)	140.769	80	13	225	4	180	19.911	5.25	70.969	732.042		Alkyl hydroperoxide reductase C (Peroxiredoxin) (Thioredoxin peroxidase)
A0A0M0EKC3	20000000	21000000	17000000	Komagataeibacter europaeus (Gluconacetobacter europaeus)	139.626	64.0199	16	149	16	403	42.645	6.71	22.101	470.307	ackA	Acetate kinase (EC 2.7.2.1) (Acetokinase)
A0A0M0EHW2	35000000	42000000	60000000	Komagataeibacter europaeus (Gluconacetobacter europaeus)	138.299	53.7383	18	145	18	428	46.15	8.13	13.678	442.468	fccB	Sulfide dehydrogenase [flavocytochrome c] flavoprotein chain (EC 1.8.2.3)
A0A0M0EIF6	10000000	9100000	10000000	Komagataeibacter europaeus (Gluconacetobacter europaeus)	137.631	69.2149	23	155	23	484	52.439	5.3	11.798	494.91	gltD2	Glutamate synthase [NADPH] small chain (EC 1.4.1.13)
A0A0M0EJ72	420000000	61000000	48000000	Komagataeibacter europaeus (Gluconacetobacter europaeus)	137.16	56.0345	20	180	18	348	37.925	7.14	73.989	582.533	yhdN1	General stress protein 69 (EC 1.1.1.-)
A0A0M0EHJ5	15000000	20000000	8700000	Komagataeibacter europaeus (Gluconacetobacter europaeus)	136.902	52.6923	23	93	11	520	55.99	9.01	7.577	278.953	rhlE2	ATP-dependent RNA helicase RhlE (EC 3.6.4.13)
A0A0M0EER1		26000000	17000000	Komagataeibacter europaeus (Gluconacetobacter europaeus)	136.846	59.432	21	171	19	493	55.293	5.85	7.733	467.628	zwf4	Glucose-6-phosphate 1-dehydrogenase (G6PD) (EC 1.1.1.49)
A0A0M0EI53	350000000	20000000	13000000	Komagataeibacter europaeus (Gluconacetobacter europaeus)	135.76	72.2727	15	80	15	220	23.506	8.16	141.51	266.993		Toluene tolerance, Ttg2
A0A0M0ECG7	320000000	31000000	39000000	Komagataeibacter europaeus (Gluconacetobacter europaeus)	135.199	79.0076	14	176	14	262	27.567	6.55	63.938	597.261	bdhA	D-beta-hydroxybutyrate dehydrogenase (EC 1.1.1.30)
A0A0M0ELF1		9700000	7100000	Komagataeibacter europaeus (Gluconacetobacter europaeus)	133.892	47.2817	22	124	22	607	65.418	5.94	7.161	394.22	nodM	Glutamine--fructose-6-phosphate aminotransferase [isomerizing] (EC 2.6.1.16) (D-fructose-6-phosphate amidotransferase) (GFAT) (Glucosamine-6-phosphate synthase) (Hexosephosphate aminotransferase) (L-glutamine--D-fructose-6-phosphate amidotransferase)
A0A0M0EH82		21000000	22000000	Komagataeibacter europaeus (Gluconacetobacter europaeus)	132.886	54.8057	20	152	1	489	52.204	6.37	10.788	520.414	gabD	Succinate-semialdehyde dehydrogenase [NADP(+)] GabD (EC 1.2.1.79)
A0A068Q6W1		19000000	20000000	Komagataeibacter europaeus (Gluconacetobacter europaeus)	132.586	42.9043	22	124	22	606	65.611	6.1	26.542	357.489	ilvI	Acetolactate synthase (EC 2.2.1.6)
A0A0M0EFG0	20000000	37000000	26000000	Komagataeibacter europaeus (Gluconacetobacter europaeus)	129.998	62.069	18	161	18	348	37.255	5.95	27.48	456.39	recA	Protein RecA (Recombinase A)
A0A0M0EJY2		8800000	9400000	Komagataeibacter europaeus (Gluconacetobacter europaeus)	129.598	56	22	124	21	450	49.487	6.04	16.013	349.567	accC1	Biotin carboxylase (EC 6.3.4.14) (EC 6.4.1.2)
A0A0M0EN54	1400000	6800000	2800000	Komagataeibacter europaeus (Gluconacetobacter europaeus)	128.461	39.6055	23	82	23	659	74.259	4.96	7.161	233.334	rpoD	RNA polymerase sigma factor RpoD (Sigma-70)
A0A0M0EI14	73000000	44000000	29000000	Komagataeibacter europaeus (Gluconacetobacter europaeus)	128.297	62.3037	9	104	6	191	20.495	6.52	99	410.028	yfkM	General stress protein 18 (EC 3.2.-.-)
A0A0M0EII8	17000000	7400000	8000000	Komagataeibacter europaeus (Gluconacetobacter europaeus)	127.793	48.505	16	178	11	301	33.055	6.44	41.813	490.204	mtnP	S-methyl-5'-thioadenosine phosphorylase (EC 2.4.2.28) (5'-methylthioadenosine phosphorylase) (MTA phosphorylase) (MTAP)
A0A0M0EIT9	110000000	76000000	44000000	Komagataeibacter europaeus (Gluconacetobacter europaeus)	127.747	54.6584	13	142	13	322	34.228	6.32	35.517	526.673	glk	Glucokinase (EC 2.7.1.2) (Glucose kinase)
A0A0M0EFX4		15000000	12000000	Komagataeibacter europaeus (Gluconacetobacter europaeus)	126.713	44.9679	19	141	17	467	51.674	6.4	9.798	387.639	aroH	Phospho-2-dehydro-3-deoxyheptonate aldolase (EC 2.5.1.54)
A0A0M0ELD4	260000000	4400000	6500000	Komagataeibacter europaeus (Gluconacetobacter europaeus)	126.47	87.1287	16	106	16	101	11.043	6.8	23712.7	195.984		Uncharacterized protein
A0A0M0EII7	15000000	17000000	22000000	Komagataeibacter europaeus (Gluconacetobacter europaeus)	124.225	48.1405	15	139	15	484	49.846	7.56	5.898	410.945	nnr	Bifunctional NAD(P)H-hydrate repair enzyme (Nicotinamide nucleotide repair protein) [Includes: ADP-dependent (S)-NAD(P)H-hydrate dehydratase (EC 4.2.1.136) (ADP-dependent NAD(P)HX dehydratase); NAD(P)H-hydrate epimerase (EC 5.1.99.6)]
A0A0M0EEI8	180000000	7000000	15000000	Komagataeibacter europaeus (Gluconacetobacter europaeus)	124.004	61.9792	18	89	18	384	41.677	7.39	20.544	264.699		Uncharacterized protein
A0A0M0EGQ8		5300000	2400000	Komagataeibacter europaeus (Gluconacetobacter europaeus)	123.598	39.3387	26	111	26	877	97.24	6.35	3.642	286.766	leuS	Leucine--tRNA ligase (EC 6.1.1.4) (Leucyl-tRNA synthetase) (LeuRS)
A0A0M0EK44	9400000	50000000	41000000	Komagataeibacter europaeus (Gluconacetobacter europaeus)	123.517	55.6391	23	162	23	665	71.482	5.47	5.739	485.51	ptpA	Prolyl tripeptidyl peptidase (EC 3.4.14.12)
A0A0M0EIP3	17000000	20000000	30000000	Komagataeibacter europaeus (Gluconacetobacter europaeus)	123.331	43.8983	15	124	15	590	64.095	5.87	3.084	472.646		Putative peptidase (EC 3.4.-.-)
A0A0M0EGF4	29000000	35000000	34000000	Komagataeibacter europaeus (Gluconacetobacter europaeus)	122.922	69.0141	21	143	18	426	43.833	5.3	12.043	432.883	purD	Phosphoribosylamine--glycine ligase (EC 6.3.4.13) (GARS) (Glycinamide ribonucleotide synthetase) (Phosphoribosylglycinamide synthetase)
A0A0M0EHM5	18000000	8000000	9200000	Komagataeibacter europaeus (Gluconacetobacter europaeus)	121.259	54.382	18	109	18	445	47.076	9.94	9.857	298.292	rhlE3	ATP-dependent RNA helicase RhlE (EC 3.6.4.13)
A0A0M0EFT0	150000000	23000000	33000000	Komagataeibacter europaeus (Gluconacetobacter europaeus)	120.43	72.2222	20	155	9	396	41.862	7.03	19.153	446.466	ispDF	Bifunctional enzyme IspD/IspF [Includes: 2-C-methyl-D-erythritol 4-phosphate cytidylyltransferase (EC 2.7.7.60) (4-diphosphocytidyl-2C-methyl-D-erythritol synthase) (MEP cytidylyltransferase) (MCT); 2-C-methyl-D-erythritol 2,4-cyclodiphosphate synthase (MECDP-synthase) (MECPP-synthase) (MECPS) (EC 4.6.1.12)]
A0A0M0EJB5	240000000	21000000	20000000	Komagataeibacter europaeus (Gluconacetobacter europaeus)	120.087	79.7872	22	136	22	188	20.821	6.93	99	372.113	frr	Ribosome-recycling factor (RRF) (Ribosome-releasing factor)
A0A0M0EJX0	210000000	45000000	37000000	Komagataeibacter europaeus (Gluconacetobacter europaeus)	118.964	88.0682	12	130	12	176	18.725	8.13	500.187	450.102	apt1	Adenine phosphoribosyltransferase (APRT) (EC 2.4.2.7)
A0A0M0EK91	850000000	760000000	600000000	Komagataeibacter europaeus (Gluconacetobacter europaeus)	118.647	57.1429	14	238	14	182	19.123	5.33	773.264	672.026		Uncharacterized protein
A0A0M0EH32	74000000	19000000	31000000	Komagataeibacter europaeus (Gluconacetobacter europaeus)	118.643	40.8072	16	158	2	446	48.69	7.17	19.806	422.051	allB	Allantoinase (EC 3.5.2.5)
A0A0M0EK57	190000000			Komagataeibacter europaeus (Gluconacetobacter europaeus)	116.709	50.1946	8	72	6	257	25.902	6.33	1332.52	236.451		Uncharacterized protein
A0A0M0EJ62	95000000	12000000	22000000	Komagataeibacter europaeus (Gluconacetobacter europaeus)	115.647	55.7875	19	142	19	527	55.874	6.16	8.183	417.213	ahpF	NADH dehydrogenase (EC 1.6.99.3)
A0A0M0EM94	120000000	7600000	9400000	Komagataeibacter europaeus (Gluconacetobacter europaeus)	115.321	68.9046	17	116	17	283	30.565	6.1	37.747	300.145		Putative oxidoreductase (EC 1.-.-.-)
A0A0M0EJM7	38000000	2900000		Komagataeibacter europaeus (Gluconacetobacter europaeus)	115.263	53.8869	21	143	3	566	60.234	5.39	4.946	474.474	ade1	Adenine deaminase (Adenase) (Adenine aminase) (EC 3.5.4.2)
A0A0M0EMB2	130000000	40000000	64000000	Komagataeibacter europaeus (Gluconacetobacter europaeus)	114.639	54.0206	19	149	19	485	51.74	5.44	8.237	466.666		Putative FAD-linked oxidoreductase (EC 1.-.-.-)
A0A0M0ELI8	41000000	7900000	11000000	Komagataeibacter europaeus (Gluconacetobacter europaeus)	113.297	78.6942	16	126	16	291	30.416	7.06	28.552	403.365	aroE	Shikimate dehydrogenase (NADP(+)) (SDH) (EC 1.1.1.25)
A0A0M0EK23	340000000	6400000	33000000	Komagataeibacter europaeus (Gluconacetobacter europaeus)	113.184	71.3615	18	176	7	213	23.016	5.47	344.511	474.85	grpE	Protein GrpE (HSP-70 cofactor)
A0A0M0EKS9	16000000	12000000	7800000	Komagataeibacter europaeus (Gluconacetobacter europaeus)	112.857	67.4576	19	120	19	295	32.48	6.04	16.302	354.666	ydbC	Putative oxidoreductase YdbC (EC 1.-.-.-)
A0A0M0EID6		3900000	3700000	Komagataeibacter europaeus (Gluconacetobacter europaeus)	112.275	24.0106	25	103	25	1516	163.223	5.52	1.087	262.619	smc	Chromosome partition protein Smc
A0A0M0EGL6	150000000	9800000	21000000	Komagataeibacter europaeus (Gluconacetobacter europaeus)	111.706	61.086	13	144	13	221	24.447	5.06	70.969	432.117	yieH2	6-phosphogluconate phosphatase (EC 3.1.3.-)
A0A0M0EI32	58000000	32000000	27000000	Komagataeibacter europaeus (Gluconacetobacter europaeus)	109.977	46.3566	20	146	20	645	70.425	6.15	6.627	396.407	yrrB	TPR repeat-containing protein YrrB
A0A0M0EEE4	17000000	29000000	24000000	Komagataeibacter europaeus (Gluconacetobacter europaeus)	109.017	49.4845	16	154	2	291	32.029	6.32	17.33	483.95	rhdA	Thiosulfate sulfurtransferase (EC 2.8.1.1)
A0A0M0EFJ6	1100000000	76000000	45000000	Komagataeibacter europaeus (Gluconacetobacter europaeus)	108.547	73.5294	12	126	12	204	20.516	6.16	45.416	413.327	eda	2-dehydro-3-deoxy-phosphogluconate aldolase (EC 4.1.2.14)
A0A0M0EI57	200000000	21000000	37000000	Komagataeibacter europaeus (Gluconacetobacter europaeus)	108.135	66.0079	11	96	10	253	27.079	7.02	25.827	395.355	hddC	D-glycero-alpha-D-manno-heptose 1-phosphate guanylyltransferase (EC 2.7.7.71)
A0A0M0EL51	2700000	5700000	6800000	Komagataeibacter europaeus (Gluconacetobacter europaeus)	108.013	59.6698	18	114	11	424	46.627	6.18	8.12	374.491	hisS	Histidine--tRNA ligase (EC 6.1.1.21) (Histidyl-tRNA synthetase) (HisRS)
A0A0M0EGT3	21000000			Komagataeibacter europaeus (Gluconacetobacter europaeus)	107.944	48.3204	14	87	1	387	41.345	5.72	17.33	269.555	rihA2	Pyrimidine-specific ribonucleoside hydrolase RihA (EC 3.2.-.-)
U3U3Q8	5500000	18000000	22000000	Komagataeibacter europaeus (Gluconacetobacter europaeus)	107.391	65.2174	15	101	15	253	27.636	6.7	18.684	323.768	pyrE	Orotate phosphoribosyltransferase (OPRT) (OPRTase) (EC 2.4.2.10)
A0A0M0EF89	120000000	10000000	24000000	Komagataeibacter europaeus (Gluconacetobacter europaeus)	107.112	64.539	14	130	14	282	29.935	5.78	50.795	351.898	sseA	3-mercaptopyruvate sulfurtransferase (EC 2.8.1.2)
A0A0M0EL10	72000000	25000000	14000000	Komagataeibacter europaeus (Gluconacetobacter europaeus)	106.542	59.2326	17	102	14	417	44.469	5.16	11.217	343.006	lysC	Aspartokinase (EC 2.7.2.4)
A0A0M0EII4	330000000	15000000	36000000	Komagataeibacter europaeus (Gluconacetobacter europaeus)	106.5	59.0078	14	97	7	383	40.95	6.76	21.387	307.918		Major royal jelly protein
A0A0M0ELN1	20000000			Komagataeibacter europaeus (Gluconacetobacter europaeus)	106.478	65.6489	14	115	1	262	27.365	5.1	38.811	373.032	suhB1	Inositol-1-monophosphatase (EC 3.1.3.25)
A0A0M0EK29		13000000	12000000	Komagataeibacter europaeus (Gluconacetobacter europaeus)	103.581	45.6422	18	116	18	436	48.196	6.35	8.152	344.533	rho	Transcription termination factor Rho (EC 3.6.4.-) (ATP-dependent helicase Rho)
A0A0M0EEJ4				Komagataeibacter europaeus (Gluconacetobacter europaeus)	102.727	49.9133	21	116	1	577	62.193	7.99	3.739	328.55	aroB	Multifunctional fusion protein [Includes: Shikimate kinase (SK) (EC 2.7.1.71); 3-dehydroquinate synthase (DHQS) (EC 4.2.3.4)]
A0A0M0EKN0	86000000	12000000	19000000	Komagataeibacter europaeus (Gluconacetobacter europaeus)	102.64	50.5226	13	122	13	287	30.411	8.5	24.119	398.196	nfrA1	FMN reductase (NADPH) (EC 1.5.1.38)
A0A0M0EF57	12000000		4800000	Komagataeibacter europaeus (Gluconacetobacter europaeus)	102.358	56.4103	8	84	3	234	25.135	6.05	40.246	276.559	purQ	Phosphoribosylformylglycinamidine synthase subunit PurQ (FGAM synthase) (EC 6.3.5.3) (Formylglycinamide ribonucleotide amidotransferase subunit I) (FGAR amidotransferase I) (FGAR-AT I) (Glutaminase PurQ) (EC 3.5.1.2) (Phosphoribosylformylglycinamidine synthase subunit I)
A0A0M0EGQ7	35000000	6800000	5900000	Komagataeibacter europaeus (Gluconacetobacter europaeus)	101.646	55.6136	17	120	11	383	40.465	5.3	22.357	335.599	hisZ	ATP phosphoribosyltransferase regulatory subunit
A0A0M0EI95	14000000	4100000	3800000	Komagataeibacter europaeus (Gluconacetobacter europaeus)	101.249	49.5702	14	81	1	349	37.39	6.32	14.199	231.863		Membrane dipeptidase (Peptidase family M19)
A0A0M0EG34	130000000	5700000	13000000	Komagataeibacter europaeus (Gluconacetobacter europaeus)	100.897	70.3911	10	63	7	179	19.143	8.5	718.686	245.713		Uncharacterized protein
A0A0M0EIE3	79000000	2100000	13000000	Komagataeibacter europaeus (Gluconacetobacter europaeus)	99.6086	48.7535	14	95	14	361	37.168	7.77	13.384	314.886	lpxD	UDP-3-O-acylglucosamine N-acyltransferase (EC 2.3.1.-)
A0A0M0ELL5	2500000	7300000	4900000	Komagataeibacter europaeus (Gluconacetobacter europaeus)	98.9498	59	16	89	16	400	42.798	6.15	7.185	275.894	bioF1	8-amino-7-oxononanoate synthase (EC 2.3.1.47)
A0A0M0EM27	76000000	17000000	38000000	Komagataeibacter europaeus (Gluconacetobacter europaeus)	98.0539	55.0964	16	144	16	363	39.126	7.18	12.689	456.178	aroC	Chorismate synthase (CS) (EC 4.2.3.5) (5-enolpyruvylshikimate-3-phosphate phospholyase)
A0A0M0EI59	180000000	40000000	31000000	Komagataeibacter europaeus (Gluconacetobacter europaeus)	97.7303	51.9174	11	95	11	339	35.749	6.19	21.758	280.166		Ferredoxin--NADP reductase (FNR) (Fd-NADP(+) reductase) (EC 1.18.1.2)
A0A0M0EEJ9	42000000			Komagataeibacter europaeus (Gluconacetobacter europaeus)	97.6489	43.2258	16	91	4	310	33.094	5.95	24.809	260.516	araB1	L-arabinolactonase (EC 3.1.1.15)
A0A0M0EIG8		13000000	12000000	Komagataeibacter europaeus (Gluconacetobacter europaeus)	97.525	51.9231	17	111	7	468	51.245	6.09	6.88	330.174	thrC	Threonine synthase (EC 4.2.3.1)
A0A0M0ELF3				Komagataeibacter europaeus (Gluconacetobacter europaeus)	97.0965	54.4118	16	116	1	476	49.97	7.03	8.12	377.058	glmU	Bifunctional protein GlmU [Includes: UDP-N-acetylglucosamine pyrophosphorylase (EC 2.7.7.23) (N-acetylglucosamine-1-phosphate uridyltransferase); Glucosamine-1-phosphate N-acetyltransferase (EC 2.3.1.157)]
A0A0M0EGN9	140000000	24000000	28000000	Komagataeibacter europaeus (Gluconacetobacter europaeus)	96.9574	83.2335	8	89	8	167	17.977	6.68	132.352	303.629	dfa1	Diflavin flavoprotein A 1 (EC 1.-.-.-)
A0A0M0EGX9		7000000	9200000	Komagataeibacter europaeus (Gluconacetobacter europaeus)	96.8888	30.6667	18	94	7	900	97.061	7.87	1.716	279.753	uvrA1	UvrABC system protein A
A0A0M0EI92	190000000	11000000	6000000	Komagataeibacter europaeus (Gluconacetobacter europaeus)	96.7844	53.9823	17	63	17	226	24.157	9.14	431.876	165.606		Uncharacterized protein
A0A0M0EIF9		2900000		Komagataeibacter europaeus (Gluconacetobacter europaeus)	96.4132	31.063	20	73	20	969	108.224	6.73	1.61	210.384	glnD	Bifunctional uridylyltransferase/uridylyl-removing enzyme (UTase/UR) (Bifunctional [protein-PII] modification enzyme) (Bifunctional nitrogen sensor protein) [Includes: [Protein-PII] uridylyltransferase (PII uridylyltransferase) (UTase) (EC 2.7.7.59); [Protein-PII]-UMP uridylyl-removing enzyme (UR) (EC 3.1.4.-)]
A0A0M0EGX1	65000000	12000000	7400000	Komagataeibacter europaeus (Gluconacetobacter europaeus)	96.1353	74.4	9	72	4	125	13.422	7.05	236.137	200.466		HIT-like protein (EC 3.-.-.-)
A0A0M0EL88	17000000	23000000	12000000	Komagataeibacter europaeus (Gluconacetobacter europaeus)	96.025	59.5469	14	121	14	309	33.498	6.6	17.957	319.172	mak	Fructokinase (EC 2.7.1.4)
A0A0M0EF67	52000000	1100000	3200000	Komagataeibacter europaeus (Gluconacetobacter europaeus)	94.7667	76.6871	12	78	12	163	16.822	7.59	198.526	208.797	moaC	Cyclic pyranopterin monophosphate synthase (EC 4.6.1.17) (Molybdenum cofactor biosynthesis protein C)
A0A0M0ELD1	190000000	22000000	17000000	Komagataeibacter europaeus (Gluconacetobacter europaeus)	94.6737	68.75	12	123	11	256	26.898	6.4	36.276	367.107	cpnA	Cyclopentanol dehydrogenase (EC 1.1.1.163)
A0A0M0EH49	190000000	15000000	15000000	Komagataeibacter europaeus (Gluconacetobacter europaeus)	94.6135	71.9368	14	98	14	253	26.19	5.78	30.623	324.457	xecD1	2-(R)-hydroxypropyl-CoM dehydrogenase (EC 1.1.1.268)
A0A0M0EH10	2700000			Komagataeibacter europaeus (Gluconacetobacter europaeus)	94.5351	35.1779	7	111	1	253	27.128	9.13	33.551	312.985		Uncharacterized protein
A0A0M0ENA9	140000000	1900000	3500000	Komagataeibacter europaeus (Gluconacetobacter europaeus)	93.9292	48.4018	13	85	13	219	24.751	9.23	20.544	218.242		Uncharacterized protein
A0A0M0EGX0			1400000	Komagataeibacter europaeus (Gluconacetobacter europaeus)	93.3415	34.2481	21	87	2	911	100.464	9.19	1.404	244.518	topA	DNA topoisomerase 1 (EC 5.6.2.1) (DNA topoisomerase I)
A0A0M0EM39	63000000	810000	2500000	Komagataeibacter europaeus (Gluconacetobacter europaeus)	92.9789	55.5556	9	89	7	144	15.215	9.85	36.276	235.383	rplK1	50S ribosomal protein L11
A0A0M0ELK9	7500000	21000000	19000000	Komagataeibacter europaeus (Gluconacetobacter europaeus)	92.6953	40.9699	20	125	20	598	64.945	5.81	4.623	346.895		Long-chain-fatty-acid--AMP ligase FadD26 (EC 6.2.1.-)
A0A0M0EFT7	14000000	32000000	26000000	Komagataeibacter europaeus (Gluconacetobacter europaeus)	91.6519	51.8519	14	87	14	270	29.055	6.83	16.783	301.991	minD2	Cell division inhibitor MinD (Septum site-determining protein MinD)
A0A0M0EDQ4	130000000	6100000	15000000	Komagataeibacter europaeus (Gluconacetobacter europaeus)	91.6242	44.1718	12	109	7	326	33.911	6.4	12.111	312.688	acr1	Fatty acyl-CoA reductase (EC 1.2.1.-)
A0A0M0EGA9	400000000	26000000	19000000	Komagataeibacter europaeus (Gluconacetobacter europaeus)	90.532	74.1463	17	50	17	205	22.06	8.66	99	149.75	mlaC	Putative phospholipid-binding protein MlaC
A0A0M0EI49	54000000	21000000	27000000	Komagataeibacter europaeus (Gluconacetobacter europaeus)	90.4461	42.663	12	107	12	368	39.08	6.13	7.962	329.493	fba	Fructose-bisphosphate aldolase (FBP aldolase) (EC 4.1.2.13)
A0A0M0EG25	18000000	9100000	6900000	Komagataeibacter europaeus (Gluconacetobacter europaeus)	90.2118	54.7619	17	125	14	336	36.791	5.92	18.307	344.169	acoA1	Pyruvate dehydrogenase E1 component subunit alpha (EC 1.2.4.1)
A0A0M0EKN4	170000000	13000000	27000000	Komagataeibacter europaeus (Gluconacetobacter europaeus)	90.0449	37.7143	15	119	15	350	37.235	4.97	17.957	385.135	yciC2	Putative metal chaperone YciC
A0A0M0EHZ0	29000000		3300000	Komagataeibacter europaeus (Gluconacetobacter europaeus)	89.3443	53.4426	15	83	10	305	32.56	9.14	33.145	247.191	cbf2	Parvulin-like PPIase (Peptidyl-prolyl cis-trans isomerase plp) (Rotamase plp)
A0A0M0EJV2	89000000		3900000	Komagataeibacter europaeus (Gluconacetobacter europaeus)	89.1708	52.6316	14	65	14	323	34.267	5.36	22.714	208.896	pqiB1	Paraquat-inducible protein B
A0A0M0ELY8	1600000		11000000	Komagataeibacter europaeus (Gluconacetobacter europaeus)	89.0421	31.8486	17	91	4	898	96.399	6.11	2.086	256.53	ptrA1	Protease 3 (EC 3.4.24.55)
A0A0M0ELH8	61000000	68000000	45000000	Komagataeibacter europaeus (Gluconacetobacter europaeus)	87.2073	40.0794	10	85	10	252	27.371	4.65	128.155	286.224		Substrate binding domain of ABC-type glycine betaine transport system
A0A0M0EF35		6900000	6000000	Komagataeibacter europaeus (Gluconacetobacter europaeus)	87.1373	47.7612	16	70	16	469	49.59	7.59	5.629	197.979	lpdC	Dihydrolipoyl dehydrogenase (EC 1.8.1.4)
A0A0M0EH51	250000000			Komagataeibacter europaeus (Gluconacetobacter europaeus)	85.2921	92.6606	8	25	8	109	11.763	4.54	999	97.621		Uncharacterized protein
A0A0M0EI77		12000000	10000000	Komagataeibacter europaeus (Gluconacetobacter europaeus)	84.9258	19.9497	18	103	18	1193	129.339	6.21	1.021	330.044	addA	DNA helicase (EC 3.6.4.12)
A0A0M0EHU2	59000000		6800000	Komagataeibacter europaeus (Gluconacetobacter europaeus)	83.1689	45.6674	12	54	12	427	45.364	6.32	7.962	135.328	pehA	Endo-polygalacturonase (EC 3.2.1.15)
A0A0M0EG96	9900000			Komagataeibacter europaeus (Gluconacetobacter europaeus)	82.9428	80.5714	9	81	2	175	18.497	6.52	52.367	230.763	ahpD	Alkyl hydroperoxide reductase AhpD (EC 1.11.1.28) (Alkylhydroperoxidase AhpD)
A0A0M0ECP8	710000	2600000	10000000	Komagataeibacter europaeus (Gluconacetobacter europaeus)	81.7882	47.5207	16	75	16	484	54.274	6.8	7.254	200.396	amn	AMP nucleosidase (EC 3.2.2.4)
A0A0M0EM30	24000000	7900000	15000000	Komagataeibacter europaeus (Gluconacetobacter europaeus)	81.4155	40.9548	12	94	12	398	42.087	5.73	7.859	301.564	tdcB	L-threonine dehydratase catabolic TdcB (EC 4.3.1.19)
A0A0M0EIN9	160000000	6600000	5100000	Komagataeibacter europaeus (Gluconacetobacter europaeus)	80.938	66.0819	10	59	10	171	17.395	8.88	76.426	214.912	purE	N5-carboxyaminoimidazole ribonucleotide mutase (N5-CAIR mutase) (EC 5.4.99.18) (5-(carboxyamino)imidazole ribonucleotide mutase)
A0A0M0EIF1	98000000		7200000	Komagataeibacter europaeus (Gluconacetobacter europaeus)	79.5403	44.5476	15	67	15	431	44.641	6.3	18.684	163.475	lptD2	LPS-assembly protein LptD
A0A0M0EJT0	35000000			Komagataeibacter europaeus (Gluconacetobacter europaeus)	79.1236	83.9286	10	45	10	112	11.299	6.51	315.228	109.656		Carboxymuconolactone decarboxylase family protein
A0A0M0ECC9		3700000	4200000	Komagataeibacter europaeus (Gluconacetobacter europaeus)	76.9396	36.5482	13	106	1	394	43.262	5.97	4.38	313.224	dosP13	Oxygen sensor protein DosP (EC 3.1.4.52)
A0A0M0EJ59		13000000	13000000	Komagataeibacter europaeus (Gluconacetobacter europaeus)	76.8836	26.9685	18	82	18	1016	108.687	5.62	1.346	230.94		PD-(D/E)XK nuclease superfamily protein
A0A0M0EJU7	190000000	35000000	30000000	Komagataeibacter europaeus (Gluconacetobacter europaeus)	75.9306	59.0244	9	112	9	205	21.79	5.78	14.399	299.828		dITP/XTP pyrophosphatase (EC 3.6.1.66) (Non-canonical purine NTP pyrophosphatase) (Non-standard purine NTP pyrophosphatase) (Nucleoside-triphosphate diphosphatase) (Nucleoside-triphosphate pyrophosphatase) (NTPase)
A0A0M0EDP0	89000000	5900000	16000000	Komagataeibacter europaeus (Gluconacetobacter europaeus)	75.7785	48.8055	13	59	13	293	32.668	6.1	6.743	159.409	noc	Nucleoid occlusion protein
A0A0M0EIM6	520000000	20000000	30000000	Komagataeibacter europaeus (Gluconacetobacter europaeus)	75.4219	65.2174	11	85	11	161	16.803	10.13	99	267.138		Uncharacterized protein
A0A0M0EIX2	29000000	33000000	17000000	Komagataeibacter europaeus (Gluconacetobacter europaeus)	75.0342	36.039	8	86	1	308	32.62	6.76	10.659	284.45	acs1	Acetyl-coenzyme A synthetase (EC 6.2.1.1)
A0A0M0EL58		11000000	19000000	Komagataeibacter europaeus (Gluconacetobacter europaeus)	74.8561	50.4255	17	81	2	470	51.625	6.43	5.105	210.554	egtA	Glutamate--cysteine ligase (EC 6.3.2.2)
A0A0M0EK95	26000000	19000000	15000000	Komagataeibacter europaeus (Gluconacetobacter europaeus)	74.8162	53.7764	12	62	12	331	35.95	7.01	6.943	196.523		3 beta-hydroxysteroid dehydrogenase/delta 5-->4-isomerase
A0A0M0EL52	41000000	5200000	10000000	Komagataeibacter europaeus (Gluconacetobacter europaeus)	73.9111	73.3577	14	58	14	274	28.607	5.72	14.013	179.525	moeZ	Putative adenylyltransferase/sulfurtransferase MoeZ
A0A0M0EGE0	22000000	35000000	11000000	Komagataeibacter europaeus (Gluconacetobacter europaeus)	71.9261	26.6667	10	92	4	360	37.686	5.66	7.66	314.709	pucA	Putative xanthine dehydrogenase subunit A (EC 1.17.1.4)
A0A0M0EEE1	7700000	3100000	1700000	Komagataeibacter europaeus (Gluconacetobacter europaeus)	71.9153	40.5028	13	84	13	358	38.89	5.19	7.111	225.738	ispB	Octaprenyl-diphosphate synthase (EC 2.5.1.90)
A0A0M0EFF8	170000000	16000000	14000000	Komagataeibacter europaeus (Gluconacetobacter europaeus)	71.5442	52.0548	8	66	8	219	23.614	6.07	42.288	143.354		Putative metallo-hydrolase (EC 3.-.-.-)
A0A0M0EMG6	91000000			Komagataeibacter europaeus (Gluconacetobacter europaeus)	71.5012	52.8796	10	38	9	191	20.857	6.1	78.433	126.316	gntK1	Gluconokinase (EC 2.7.1.12)
A0A0M0ELE4	260000000	20000000	19000000	Komagataeibacter europaeus (Gluconacetobacter europaeus)	71.1552	86.9281	8	62	7	153	15.837	6.29	38.811	183.629	dut	Deoxyuridine 5'-triphosphate nucleotidohydrolase (dUTPase) (EC 3.6.1.23) (dUTP pyrophosphatase)
A0A0M0EIS2		7500000	11000000	Komagataeibacter europaeus (Gluconacetobacter europaeus)	70.4684	29.8587	13	78	13	566	59.786	5.64	3.262	250.052	mdlC	Benzoylformate decarboxylase (EC 4.1.1.7)
A0A0M0EHN3	63000000	9700000	17000000	Komagataeibacter europaeus (Gluconacetobacter europaeus)	70.2283	56.6502	11	95	11	203	22.611	6.23	25.102	243.033	mhqN	Putative NAD(P)H nitroreductase MhqN (EC 1.-.-.-)
A0A0M0EI75				Komagataeibacter europaeus (Gluconacetobacter europaeus)	70.0025	53.2738	12	67	1	336	36.096	5.1	9	177.434	iolC	5-dehydro-2-deoxygluconokinase (EC 2.7.1.92)
A0A0M0EJN7	53000000		3300000	Komagataeibacter europaeus (Gluconacetobacter europaeus)	69.3874	59.8958	7	37	7	192	20.672	5.16	17.738	141.387	nusB	Transcription antitermination protein NusB (Antitermination factor NusB)
A0A0M0EL97	3400000	660000	1300000	Komagataeibacter europaeus (Gluconacetobacter europaeus)	69.2056	38.1625	9	55	8	283	30.747	7.14	6.356	180.557		2-oxoglutaramate amidase (EC 3.5.1.111)
A0A0M0EFE7		5100000	7000000	Komagataeibacter europaeus (Gluconacetobacter europaeus)	69.05	39.8176	11	65	11	329	35.532	6.18	6.743	210.557	prs2	Ribose-phosphate pyrophosphokinase (RPPK) (EC 2.7.6.1) (5-phospho-D-ribosyl alpha-1-diphosphate) (Phosphoribosyl diphosphate synthase) (Phosphoribosyl pyrophosphate synthase) (P-Rib-PP synthase) (PRPP synthase) (PRPPase)
A0A0M0EF87	9600000	27000000	24000000	Komagataeibacter europaeus (Gluconacetobacter europaeus)	68.8155	40.7273	11	70	11	275	30.024	6.04	23.245	231.392		Universal stress protein family protein
A0A0M0EM06	23000000	17000000	13000000	Komagataeibacter europaeus (Gluconacetobacter europaeus)	68.2867	39.7436	10	91	4	390	40.675	6.96	6.848	268.54	estB	Esterase EstB (EC 3.1.1.-)
A0A0M0EI38	3100000			Komagataeibacter europaeus (Gluconacetobacter europaeus)	68.215	41.5584	11	50	11	308	32.417	6.3	3.806	136.556	ispE	4-diphosphocytidyl-2-C-methyl-D-erythritol kinase (CMK) (EC 2.7.1.148) (4-(cytidine-5'-diphospho)-2-C-methyl-D-erythritol kinase)
A0A0M0EI08	93000000	37000000	34000000	Komagataeibacter europaeus (Gluconacetobacter europaeus)	68.1149	53.3333	9	73	9	225	24.5	9.23	16.013	243.2		ABC_trans_aux domain-containing protein
A0A0M0EI56	310000000	20000000	19000000	Komagataeibacter europaeus (Gluconacetobacter europaeus)	67.9454	49.5413	6	46	6	109	11.831	5.52	55.234	114.403	trxA1	Thioredoxin
A0A0M0EHY7	84000000	11000000	16000000	Komagataeibacter europaeus (Gluconacetobacter europaeus)	67.5342	72.6667	9	101	9	150	16.054	8.27	41.17	291.79		Uncharacterized protein
A0A0M0EH35				Komagataeibacter europaeus (Gluconacetobacter europaeus)	66.9772	46.4455	8	64	2	211	22.284	4.55	30.623	207.655	thiE2	Thiamine-phosphate synthase (TP synthase) (TPS) (EC 2.5.1.3) (Thiamine-phosphate pyrophosphorylase) (TMP pyrophosphorylase) (TMP-PPase)
A0A0M0EKB4	5800000		4700000	Komagataeibacter europaeus (Gluconacetobacter europaeus)	66.8206	47.2684	13	43	13	421	45.127	6.01	2.981	104.937	ribBA	Multifunctional fusion protein [Includes: GTP cyclohydrolase-2 (EC 3.5.4.25) (GTP cyclohydrolase II); 3,4-dihydroxy-2-butanone 4-phosphate synthase (DHBP synthase) (EC 4.1.99.12)]
A0A0M0EH60	4900000	14000000	16000000	Komagataeibacter europaeus (Gluconacetobacter europaeus)	66.7209	40.1869	12	70	12	428	46.094	7.39	2.914	197.69	ndh1	NADH dehydrogenase (EC 1.6.99.3)
A0A0M0EF86	64000000	25000000	17000000	Komagataeibacter europaeus (Gluconacetobacter europaeus)	64.9677	36.8902	9	74	5	328	35.26	6.06	4.817	248.341	adhT2	Alcohol dehydrogenase (EC 1.1.1.1)
A0A0M0EEL7	27000000	7400000	9200000	Komagataeibacter europaeus (Gluconacetobacter europaeus)	63.8947	20.2783	7	39	7	503	54.509	6.43	1.807	108.936	aldB	Aldehyde dehydrogenase B (EC 1.2.1.-)
A0A0M0EK27	1500000	6800000	7500000	Komagataeibacter europaeus (Gluconacetobacter europaeus)	63.8038	53.6741	10	57	10	313	33.8	10.68	2.981	188.274	entA1	2,3-dihydro-2,3-dihydroxybenzoate dehydrogenase (EC 1.3.1.28)
A0A0M0EI03	65000000	6700000	11000000	Komagataeibacter europaeus (Gluconacetobacter europaeus)	62.8825	77.6119	12	72	12	201	22.932	6.8	25.827	189.394	folE	GTP cyclohydrolase 1 (EC 3.5.4.16) (GTP cyclohydrolase I) (GTP-CH-I)
A0A0M0EFU0	30000000		9200000	Komagataeibacter europaeus (Gluconacetobacter europaeus)	62.7228	48.5531	9	73	1	311	32.682	6.68	5.952	197.977	argC	N-acetyl-gamma-glutamyl-phosphate reductase (AGPR) (EC 1.2.1.38) (N-acetyl-glutamate semialdehyde dehydrogenase) (NAGSA dehydrogenase)
A0A0M0EIL6			3000000	Komagataeibacter europaeus (Gluconacetobacter europaeus)	62.2355	27.0806	19	88	3	757	85.03	7.55	1.467	223.163	ppk	Polyphosphate kinase (EC 2.7.4.1) (ATP-polyphosphate phosphotransferase) (Polyphosphoric acid kinase)
A0A0M0EES4	42000000	11000000	5200000	Komagataeibacter europaeus (Gluconacetobacter europaeus)	62.1745	39.2971	11	55	11	313	33.094	5.38	9	149.397	ddlB	D-alanine--D-alanine ligase (EC 6.3.2.4) (D-Ala-D-Ala ligase) (D-alanylalanine synthetase)
A0A0M0EGZ0		7700000	5300000	Komagataeibacter europaeus (Gluconacetobacter europaeus)	61.9448	52.657	10	77	10	207	21.982	6.71	13.678	233.327	mtnB	Methylthioribulose-1-phosphate dehydratase (MTRu-1-P dehydratase) (EC 4.2.1.109)
A0A0M0EEK9	13000000	3600000	4600000	Komagataeibacter europaeus (Gluconacetobacter europaeus)	61.7644	36.8313	10	63	10	486	48.416	7.87	4.337	157.461	ggt2	Gamma-glutamyltranspeptidase (EC 2.3.2.2) (EC 3.4.19.13)
A0A0M0EM08	20000000			Komagataeibacter europaeus (Gluconacetobacter europaeus)	61.5023	71.8563	13	36	13	167	17.988	7.5	16.013	96.401	bcp1	Putative peroxiredoxin bcp (EC 1.11.1.15)
A0A0M0ELE7		3400000		Komagataeibacter europaeus (Gluconacetobacter europaeus)	61.3099	45.3725	14	66	13	443	48.141	5.52	2.562	189.751	tuaD1	UDP-glucose 6-dehydrogenase (EC 1.1.1.22)
A0A0M0EK00	48000000	14000000	8600000	Komagataeibacter europaeus (Gluconacetobacter europaeus)	61.017	62.5387	12	74	12	323	34.225	7.62	7.733	185.522	qorA1	Quinone oxidoreductase 1 (EC 1.6.5.5)
A0A0M0ELJ6	8100000			Komagataeibacter europaeus (Gluconacetobacter europaeus)	60.5623	61.5044	7	27	7	226	23.982	6.2	22.101	70.9011	cbbZC	Phosphoglycolate phosphatase, chromosomal (EC 3.1.3.18)
A0A0M0EGE6	15000000	19000000	22000000	Komagataeibacter europaeus (Gluconacetobacter europaeus)	57.4318	26.2397	10	68	10	484	52.229	5.44	2.775	184.639	ald	3-succinoylsemialdehyde-pyridine dehydrogenase (EC 1.2.1.83)
A0A0M0EIU6	57000000	2400000	3700000	Komagataeibacter europaeus (Gluconacetobacter europaeus)	57.3912	67.2727	10	58	10	165	17.529	9.86	34.112	165.779		Uncharacterized protein
A0A0M0EM86	31000000	13000000	16000000	Komagataeibacter europaeus (Gluconacetobacter europaeus)	56.8731	32.4094	10	58	10	469	51.907	5.81	1.829	184.825	surA	Parvulin-like PPIase (Peptidyl-prolyl cis-trans isomerase plp) (Rotamase plp)
A0A0M0EKD4	32000000	5700000	6900000	Komagataeibacter europaeus (Gluconacetobacter europaeus)	56.5364	37.7404	9	41	9	416	44.329	5.11	5.158	103.829	hyuC1	Hydantoin utilization protein C
A0A0M0EKE1		11000000		Komagataeibacter europaeus (Gluconacetobacter europaeus)	54.8926	43.7931	8	21	8	290	32.518	5.4	7.483	55.5368	arcA	Arginine deiminase (EC 3.5.3.6)
A0A0M0EKJ1	4500000	17000000	4600000	Komagataeibacter europaeus (Gluconacetobacter europaeus)	54.7072	44.6328	12	48	12	354	39.16	7.15	7.66	152.729	rmd	GDP-6-deoxy-D-mannose reductase (EC 1.1.1.281)
A0A0M0EM83	140000000	79000000	60000000	Komagataeibacter europaeus (Gluconacetobacter europaeus)	53.5211	81.5476	9	59	2	168	17.735	5.64	99	173.417	hslV	ATP-dependent protease subunit HslV (EC 3.4.25.2)
A0A0M0ENC8	30000000	13000000	14000000	Komagataeibacter europaeus (Gluconacetobacter europaeus)	53.1032	54.485	9	79	9	301	30.872	6.25	7.377	233.651	rihA1	Pyrimidine-specific ribonucleoside hydrolase RihA (EC 3.2.-.-)
A0A0M0EF64	20000000	10000000	10000000	Komagataeibacter europaeus (Gluconacetobacter europaeus)	52.385	23.5577	7	55	7	416	43	6.84	3.084	190.187	pdhC	Acetyltransferase component of pyruvate dehydrogenase complex (EC 2.3.1.12)
A0A0M0EK92	27000000	3900000	3400000	Komagataeibacter europaeus (Gluconacetobacter europaeus)	52.2278	43.883	12	45	12	376	40.264	8.02	3.217	114.926	ribD	Diaminohydroxyphosphoribosylaminopyrimidine deaminase (EC 3.5.4.26) (HTP reductase) (Riboflavin-specific deaminase)
A0A0M0EH01	12000000	50000000	32000000	Komagataeibacter europaeus (Gluconacetobacter europaeus)	51.9515	54.4248	11	59	11	226	25.377	6.55	7.733	163.43	cusR	Transcriptional regulatory protein CusR
A0A0M0EF88	1300000			Komagataeibacter europaeus (Gluconacetobacter europaeus)	51.9019	81.982	7	22	3	111	12.178	5.14	26.826	62.8668	grxD	Glutaredoxin
A0A0M0EGU7	44000000	19000000		Komagataeibacter europaeus (Gluconacetobacter europaeus)	51.8479	51.5556	5	30	5	225	23.916	6.46	5.579	125.514	rpe	Ribulose-phosphate 3-epimerase (EC 5.1.3.1)
A0A0M0EC84		6600000	6900000	Komagataeibacter europaeus (Gluconacetobacter europaeus)	51.8104	29.7645	14	86	14	467	51.041	6.33	2.162	238.392		Uncharacterized protein
A0A0M0EJZ5	1600000	710000	520000	Komagataeibacter europaeus (Gluconacetobacter europaeus)	51.8028	40.5109	8	57	1	274	29.018	5.33	6.356	150.441	parA	Chromosome partitioning protein ParA
A0A0M0EJQ2		3300000	2300000	Komagataeibacter europaeus (Gluconacetobacter europaeus)	51.7233	34.4887	14	49	14	577	64.336	6.73	1.543	142.355	gmr1	Cyclic di-GMP phosphodiesterase Gmr (EC 3.1.4.52)
A0A0M0EGD5	13000000			Komagataeibacter europaeus (Gluconacetobacter europaeus)	51.4541	30.5785	9	23	9	242	25.955	7.15	99	65.6536		Outer membrane protein (OmpH-like)
A0A0M0EDL5	18000000	12000000	7800000	Komagataeibacter europaeus (Gluconacetobacter europaeus)	51.2287	50.3448	11	49	11	290	31.969	6.89	5.158	137.791		DUF815 domain-containing protein
A0A0M0EEQ7	8800000	4700000	2900000	Komagataeibacter europaeus (Gluconacetobacter europaeus)	50.6798	38.7755	12	57	12	490	51.192	7.03	1.913	132.825	murE	UDP-N-acetylmuramoyl-L-alanyl-D-glutamate--2,6-diaminopimelate ligase (EC 6.3.2.13) (Meso-A2pm-adding enzyme) (Meso-diaminopimelate-adding enzyme) (UDP-MurNAc-L-Ala-D-Glu:meso-diaminopimelate ligase) (UDP-MurNAc-tripeptide synthetase) (UDP-N-acetylmuramyl-tripeptide synthetase)
A0A068Q7E3	310000000	42000000	44000000	Komagataeibacter europaeus (Gluconacetobacter europaeus)	49.9098	32.1101	8	85	8	218	23.213	9.83	6.356	239.285	ilvH	Acetolactate synthase (EC 2.2.1.6)
A0A0M0EEI9	44000000	3400000	7200000	Komagataeibacter europaeus (Gluconacetobacter europaeus)	49.6138	70	9	33	9	120	12.061	8.6	214.443	95.5886		Uncharacterized protein
A0A0M0EEV6	67000000	5000000	7300000	Komagataeibacter europaeus (Gluconacetobacter europaeus)	49.4993	51.5528	11	53	11	322	34.795	7.5	3.281	164.489		Helix-turn-helix protein
A0A0M0ELK3	22000000	4700000	12000000	Komagataeibacter europaeus (Gluconacetobacter europaeus)	49.4246	39.5131	11	49	10	534	57.534	6.89	2.039	138.395		Tannase and feruloyl esterase
A0A0M0EFU7	170000000	2400000	22000000	Komagataeibacter europaeus (Gluconacetobacter europaeus)	48.8449	27.4854	7	59	7	342	36.283	5.71	26.826	186.931		Uncharacterized protein
A0A0M0EEJ2	590000	7600000	3800000	Komagataeibacter europaeus (Gluconacetobacter europaeus)	48.2195	28.0899	10	48	6	534	58.877	7.43	2.039	120.922	rebO2	Flavin-dependent L-tryptophan oxidase RebO (EC 1.4.3.23)
A0A0M0EJ65				Komagataeibacter europaeus (Gluconacetobacter europaeus)	47.5964	38.9873	11	20	11	395	43.485	6.39	2.511	69.6774	rnd2	Ribonuclease D (RNase D) (EC 3.1.13.5)
A0A0M0EHC2	19000000			Komagataeibacter europaeus (Gluconacetobacter europaeus)	47.4216	32.1696	6	26	1	401	43.118	5.76	4.179	73.1258	mauB1	Methylamine dehydrogenase heavy chain (EC 1.4.9.1)
A0A0M0EI64	58000000			Komagataeibacter europaeus (Gluconacetobacter europaeus)	47.2196	64.9682	7	20	7	157	16.603	4.68	11.915	63.0331	tsaE	t(6)A37 threonylcarbamoyladenosine biosynthesis protein TsaE (tRNA threonylcarbamoyladenosine biosynthesis protein TsaE)
A0A0M0EL99	7100000	8700000	8300000	Komagataeibacter europaeus (Gluconacetobacter europaeus)	46.4597	35.9517	7	65	7	331	36.281	6.89	1.976	225.218	trpS	Tryptophan--tRNA ligase (EC 6.1.1.2) (Tryptophanyl-tRNA synthetase) (TrpRS)
A0A0M0EJF0	59000000	80000000	68000000	Komagataeibacter europaeus (Gluconacetobacter europaeus)	46.003	35.4167	10	54	10	336	36.982	6.07	2.899	150.443	gshB	Glutathione synthetase (EC 6.3.2.3) (GSH synthetase) (GSH-S) (GSHase) (Glutathione synthase)
A0A0M0EGD2	7900000		4400000	Komagataeibacter europaeus (Gluconacetobacter europaeus)	45.7811	41.3265	7	45	7	196	21.652	6.8	6.017	137.307	cobC2	Alpha-ribazole phosphatase (EC 3.1.3.73)
A0A0M0EML1	63000000		4300000	Komagataeibacter europaeus (Gluconacetobacter europaeus)	45.3538	54.3478	9	31	9	184	19.689	5.02	15.681	82.2155	rimM	Ribosome maturation factor RimM
A0A0M0EFA7	17000000	8000000	5500000	Komagataeibacter europaeus (Gluconacetobacter europaeus)	44.7062	33.4107	11	47	11	431	47.59	8.65	1.371	155.11	rsmB2	Ribosomal RNA small subunit methyltransferase B (EC 2.1.1.176)
A0A0M0ELV3			1300000	Komagataeibacter europaeus (Gluconacetobacter europaeus)	44.5333	40.9524	10	43	10	315	33.174	7.43	3.281	126.703		EcsC protein family protein
A0A0M0EK60				Komagataeibacter europaeus (Gluconacetobacter europaeus)	44.2351	34.2508	11	56	1	327	35.84	6.2	2.548	158.355		Nucleotide-binding protein KOEU_09230
A0A0M0EIU9	29000000	6600000	2100000	Komagataeibacter europaeus (Gluconacetobacter europaeus)	43.9641	51.25	5	34	5	80	8.576	8.59	62.096	105.792		Uncharacterized protein
A0A0M0EK79	88000000	24000000	30000000	Komagataeibacter europaeus (Gluconacetobacter europaeus)	43.2705	54.0373	8	41	7	161	17.282	5.49	20.544	150.743	ribE1	6,7-dimethyl-8-ribityllumazine synthase (DMRL synthase) (LS) (Lumazine synthase) (EC 2.5.1.78)
A0A0M0ELP2	28000000			Komagataeibacter europaeus (Gluconacetobacter europaeus)	42.9656	41.2214	4	20	4	131	13.074	5.06	45.416	67.0832		Uncharacterized protein
A0A0M0EIJ5	19000000	16000000	14000000	Komagataeibacter europaeus (Gluconacetobacter europaeus)	42.8026	35	10	52	10	360	38.563	7.47	1.424	153.582	hemC	Porphobilinogen deaminase (PBG) (EC 2.5.1.61) (Hydroxymethylbilane synthase) (HMBS) (Pre-uroporphyrinogen synthase)
A0A0M0EL07	21000000	15000000	9500000	Komagataeibacter europaeus (Gluconacetobacter europaeus)	42.627	48.0315	8	38	8	254	27.455	6	2.415	138.182	fixK1	Nitrogen fixation regulation protein FixK
A0A0M0EJT7	17000000	12000000	5400000	Komagataeibacter europaeus (Gluconacetobacter europaeus)	42.5272	73.0337	9	49	9	89	10.381	11.08	25.827	159.852	rpsO	30S ribosomal protein S15
A0A0M0EJQ1	8300000	1600000		Komagataeibacter europaeus (Gluconacetobacter europaeus)	42.3366	53.0516	7	17	7	213	22.199	5.87	4.878	46.5649	cobH	Precorrin-8X methylmutase (EC 5.4.99.61)
A0A0M0EL13	45000000	4800000	3300000	Komagataeibacter europaeus (Gluconacetobacter europaeus)	42.1371	55.8442	5	19	5	154	16.747	5.31	9	71.3588		Uncharacterized protein
A0A0M0EHW4	140000000	24000000	25000000	Komagataeibacter europaeus (Gluconacetobacter europaeus)	42.0369	47.6923	8	51	8	195	21.168	7.69	15.681	152.732	ydjA	Putative NAD(P)H nitroreductase (EC 1.-.-.-)
A0A0M0EL47	190000000			Komagataeibacter europaeus (Gluconacetobacter europaeus)	41.9662	54.6012	6	17	4	163	17.812	5.83	11.589	52.0741		Uncharacterized protein
A0A0M0EF69	51000000	3700000	4400000	Komagataeibacter europaeus (Gluconacetobacter europaeus)	41.8095	30.5389	5	36	5	167	16.836	6.67	397.107	65.3232	pncC	Nicotinamide-nucleotide amidohydrolase PncC (EC 3.5.1.42)
A0A0M0EGA8		15000000	3600000	Komagataeibacter europaeus (Gluconacetobacter europaeus)	41.7791	26	11	48	4	450	50.655	5.66	2.455	131.582	otsA2	Alpha,alpha-trehalose-phosphate synthase (EC 2.4.1.15)
A0A0M0EHE1		8000000	9300000	Komagataeibacter europaeus (Gluconacetobacter europaeus)	41.4432	25.6125	9	47	9	449	48.787	6.8	1.683	153.836	bauA	Beta-alanine--pyruvate aminotransferase (EC 2.6.1.18)
A0A0M0EIY0	8000000	14000000	9100000	Komagataeibacter europaeus (Gluconacetobacter europaeus)	41.26	35	10	67	9	400	42.5	5.95	2.34	168.664		Aminotransferase (EC 2.6.1.-)
A0A0M0EIH5		4700000	2400000	Komagataeibacter europaeus (Gluconacetobacter europaeus)	41.0851	16.0428	9	29	9	748	83.595	5.39	0.931	76.8316	uvrB	UvrABC system protein B (Protein UvrB) (Excinuclease ABC subunit B)
A0A0M0EL63		7400000	8900000	Komagataeibacter europaeus (Gluconacetobacter europaeus)	40.9794	24.7312	9	49	9	465	51.096	9.19	1.106	143.705	der	GTPase Der (GTP-binding protein EngA)
A0A0M0EHV8		9300000	5100000	Komagataeibacter europaeus (Gluconacetobacter europaeus)	40.2037	41.6667	8	42	8	300	33.7	7.39	2.162	136.246	purU2	Formyltetrahydrofolate deformylase (EC 3.5.1.10) (Formyl-FH(4) hydrolase)
A0A0M0EMC5	48000000	21000000	22000000	Komagataeibacter europaeus (Gluconacetobacter europaeus)	39.3952	56.5217	8	53	8	184	20.587	5.36	7.111	113.757	mrsA	Peptide methionine sulfoxide reductase MsrA (Protein-methionine-S-oxide reductase) (EC 1.8.4.11) (Peptide-methionine (S)-S-oxide reductase) (Peptide Met(O) reductase)
A0A0M0EIN0	21000000			Komagataeibacter europaeus (Gluconacetobacter europaeus)	39.3747	61.8644	5	12	5	118	12.605	6.28	20.544	40.8671	pucM	5-hydroxyisourate hydrolase (HIU hydrolase) (HIUHase) (EC 3.5.2.17)
A0A0M0EM10	10000000		7400000	Komagataeibacter europaeus (Gluconacetobacter europaeus)	39.0797	23.7557	7	54	3	442	47.763	6.52	1.462	160.328	nicB	Nicotinate dehydrogenase subunit B (EC 1.17.2.1)
A0A0M0EKX1	24000000	29000000	21000000	Komagataeibacter europaeus (Gluconacetobacter europaeus)	38.4748	29.3814	5	42	5	194	20.433	6.07	16.783	129.576	yvdD	Cytokinin riboside 5'-monophosphate phosphoribohydrolase (EC 3.2.2.n1)
A0A0M0EJZ3	2000000			Komagataeibacter europaeus (Gluconacetobacter europaeus)	38.4157	33.8816	8	27	8	304	32.005	7.53	2.34	53.2882	folD2	Bifunctional protein FolD [Includes: Methylenetetrahydrofolate dehydrogenase (EC 1.5.1.5); Methenyltetrahydrofolate cyclohydrolase (EC 3.5.4.9)]
A0A0M0ELB0	12000000	18000000	12000000	Komagataeibacter europaeus (Gluconacetobacter europaeus)	37.8283	28.0528	5	42	5	303	33.007	6.87	2.384	112.279	ygfZ	tRNA-modifying protein YgfZ
A0A0M0EL12	59000000	780000	12000000	Komagataeibacter europaeus (Gluconacetobacter europaeus)	37.4101	48.7252	11	27	11	353	39.455	5.26	2.981	65.2719	prfA	Peptide chain release factor 1 (RF-1)
A0A0M0EM61	14000000		410000	Komagataeibacter europaeus (Gluconacetobacter europaeus)	37.3081	40.1575	8	27	8	254	27.347	10.04	2.594	69.8993	rlmE	Ribosomal RNA large subunit methyltransferase E (EC 2.1.1.166) (23S rRNA Um2552 methyltransferase) (rRNA (uridine-2'-O-)-methyltransferase)
A0A0M0EGY2	18000000	1600000	3800000	Komagataeibacter europaeus (Gluconacetobacter europaeus)	37.2974	40.113	6	26	6	177	19.233	8.73	6.743	69.8755		Uncharacterized protein
A0A0M0EKG7	21000000	2400000	1900000	Komagataeibacter europaeus (Gluconacetobacter europaeus)	36.2947	32.1739	6	31	4	230	24.321	6.28	3.924	84.2247	nagK	Fumarylpyruvate hydrolase (EC 3.7.1.20)
A0A0M0EG16	76000000	11000000	19000000	Komagataeibacter europaeus (Gluconacetobacter europaeus)	36.1609	46.4052	5	24	5	153	16.785	6.62	22.714	75.4186		Uncharacterized protein
A0A0M0ELK2	70000000			Komagataeibacter europaeus (Gluconacetobacter europaeus)	35.7381	59.0909	5	18	5	132	13.615	5.44	18.307	55.1468	cdd	Cytidine deaminase (EC 3.5.4.5) (Cytidine aminohydrolase)
A0A0M0EEC5	40000000	23000000	19000000	Komagataeibacter europaeus (Gluconacetobacter europaeus)	35.2132	33.2061	6	49	6	262	28.739	5.87	4.179	115.867	phnP	Phosphoribosyl 1,2-cyclic phosphodiesterase (EC 3.1.4.55)
A0A0M0EIU4	370000000	12000000	15000000	Komagataeibacter europaeus (Gluconacetobacter europaeus)	34.613	56.5891	4	25	4	129	14.462	6.54	9	75.4336		Uncharacterized protein
A0A0M0EGY8		2300000	7100000	Komagataeibacter europaeus (Gluconacetobacter europaeus)	34.5318	31.348	9	49	9	319	35.154	8.53	1.848	121.101	ribF	Riboflavin biosynthesis protein [Includes: Riboflavin kinase (EC 2.7.1.26) (Flavokinase); FMN adenylyltransferase (EC 2.7.7.2) (FAD pyrophosphorylase) (FAD synthase)]
A0A0M0EK53	5800000	11000000	5600000	Komagataeibacter europaeus (Gluconacetobacter europaeus)	34.4947	37.751	7	62	4	249	28.467	7.5	2.652	153.878	baeR	Transcriptional regulatory protein BaeR
A0A0M0EI88	65000000		6400000	Komagataeibacter europaeus (Gluconacetobacter europaeus)	34.3539	44.4444	3	24	3	207	21.546	10.05	3.642	98.7495		GcrA cell cycle regulator
A0A0M0EFR3	2300000		810000	Komagataeibacter europaeus (Gluconacetobacter europaeus)	34.0989	22.57	11	41	1	607	64.954	6.84	1.031	104.651	nfdA2	N-substituted formamide deformylase (EC 3.5.1.91)
A0A0M0ECE7				Komagataeibacter europaeus (Gluconacetobacter europaeus)	33.8096	26.1845	8	50	1	401	40.799	8.54	2.008	129.605	moeA2	Molybdopterin molybdenumtransferase (EC 2.10.1.1)
A0A0M0EES5	14000000	11000000	2900000	Komagataeibacter europaeus (Gluconacetobacter europaeus)	33.5116	38.5507	8	29	8	345	37.602	6.05	1.462	67.7508	cgtA	GTPase Obg (EC 3.6.5.-) (GTP-binding protein Obg)
A0A0M0EK74	13000000			Komagataeibacter europaeus (Gluconacetobacter europaeus)	33.3419	78.2051	7	15	7	78	8.756	8.16	62.096	45.6749		Uncharacterized protein
A0A0M0ELM7	32000000	3900000	6400000	Komagataeibacter europaeus (Gluconacetobacter europaeus)	33.2363	24.812	8	24	8	399	42.345	7.77	2.36	70.6406		Uncharacterized protein
A0A0M0EGD6	15000000	3400000		Komagataeibacter europaeus (Gluconacetobacter europaeus)	32.9891	36.1905	6	37	3	210	22.231	7.44	1.738	126.34	rsfS	Ribosomal silencing factor RsfS
A0A0M0EIK1	150000000	7400000	4900000	Komagataeibacter europaeus (Gluconacetobacter europaeus)	32.3777	56.5217	7	24	7	138	15.349	10.48	9	84.9103	marR	Multiple antibiotic resistance protein MarR
A0A0M0EGP5	17000000	1500000	3700000	Komagataeibacter europaeus (Gluconacetobacter europaeus)	32.1755	17.4815	8	27	8	675	69.908	6.27	1.424	80.0849	bglB1	Thermostable beta-glucosidase B (EC 3.2.1.21)
A0A0M0EM26	61000000	6300000	7400000	Komagataeibacter europaeus (Gluconacetobacter europaeus)	31.8814	36.3112	9	14	9	347	36.742	6.33	1.994	39.5865	ssuA1	Putative aliphatic sulfonates-binding protein
A0A0M0EIJ7	28000000			Komagataeibacter europaeus (Gluconacetobacter europaeus)	31.8783	36.5741	9	43	9	216	23.592	5.19	4.412	121.156	nqo2	NADH-quinone oxidoreductase chain 2 (EC 1.6.5.11)
A0A0M0EL00		1400000		Komagataeibacter europaeus (Gluconacetobacter europaeus)	31.1573	19.958	7	27	7	476	53.695	5.86	0.968	54.7592	selO	Protein adenylyltransferase SelO (EC 2.7.7.n1)
A0A0M0EHF8		1600000	2800000	Komagataeibacter europaeus (Gluconacetobacter europaeus)	31.0159	42.2535	7	25	7	284	30.766	6.47	3.642	84.0452	fghA	S-formylglutathione hydrolase (EC 3.1.2.12)
A0A0M0EBJ0	11000000	2700000	3800000	Komagataeibacter europaeus (Gluconacetobacter europaeus)	30.7908	16.4975	4	81	3	394	43.131	5.38	0.738	253.824	tufA	Elongation factor Tu (EF-Tu)
A0A0M0EEU4	6600000		390000	Komagataeibacter europaeus (Gluconacetobacter europaeus)	30.5755	26.6667	7	20	7	465	48.57	7.31	1.154	59.343	murF	UDP-N-acetylmuramoyl-tripeptide--D-alanyl-D-alanine ligase (EC 6.3.2.10) (D-alanyl-D-alanine-adding enzyme)
A0A0M0EJC8	30000000	21000000	15000000	Komagataeibacter europaeus (Gluconacetobacter europaeus)	30.4367	42.3077	4	28	4	104	12.234	6.05	20.544	100.735	isdG	Heme-degrading monooxygenase (EC 1.14.99.3)
A0A0M0EM78	7200000		670000	Komagataeibacter europaeus (Gluconacetobacter europaeus)	30.356	51.9737	6	18	6	152	16.422	8.35	5.813	51.0252		Yqey-like protein
A0A0M0EIX9		12000000		Komagataeibacter europaeus (Gluconacetobacter europaeus)	30.2459	26.4615	5	21	5	325	37.693	4.94	1.069	62.2617	nrdB1	Ribonucleoside-diphosphate reductase subunit beta (EC 1.17.4.1)
A0A0M0EH22	21000000			Komagataeibacter europaeus (Gluconacetobacter europaeus)	30.0715	32.7801	6	35	1	241	26.026	7.59	4.337	96.214	hisG	ATP phosphoribosyltransferase (ATP-PRT) (ATP-PRTase) (EC 2.4.2.17)
A0A0M0EJQ6			1200000	Komagataeibacter europaeus (Gluconacetobacter europaeus)	29.9626	21.75	6	22	6	400	44.28	6.48	1.565	62.4728		AFG1-like ATPase
A0A0M0EEQ3	99000000	11000000	8800000	Komagataeibacter europaeus (Gluconacetobacter europaeus)	29.7056	34.7107	2	20	2	121	12.847	4.26	3.217	77.3542	gcvH	Glycine cleavage system H protein
A0A0M0EKC4	3600000	1900000	3600000	Komagataeibacter europaeus (Gluconacetobacter europaeus)	29.4425	25.7764	7	21	7	322	33.476	9.54	1.818	49.1238		Bacterial SH3 domain protein
A0A0M0EIA2	2400000	1900000	1700000	Komagataeibacter europaeus (Gluconacetobacter europaeus)	29.2263	30.6931	5	34	5	202	23.518	6.65	3.394	55.6404		NYN domain protein
A0A0M0EK31		1400000	1200000	Komagataeibacter europaeus (Gluconacetobacter europaeus)	29.0481	35.2185	8	29	8	389	41.364	6.54	1.424	78.119	ydbM1	Putative acyl-CoA dehydrogenase YdbM (EC 1.3.99.-)
A0A0M0EJ04	55000000	14000000	22000000	Komagataeibacter europaeus (Gluconacetobacter europaeus)	28.8499	24.0506	4	40	4	158	17.753	5.2	20.544	62.8732	apaG	Protein ApaG
A0A0M0EL05	43000000	4600000	5400000	Komagataeibacter europaeus (Gluconacetobacter europaeus)	28.8298	30.9804	5	24	5	255	27.553	6.92	0.968	80.0434	ubiG2	Ubiquinone biosynthesis O-methyltransferase (2-polyprenyl-6-hydroxyphenol methylase) (EC 2.1.1.222) (3-demethylubiquinone 3-O-methyltransferase) (EC 2.1.1.64)
A0A0M0EKA3	20000000	11000000	13000000	Komagataeibacter europaeus (Gluconacetobacter europaeus)	28.8032	26.8293	5	48	5	205	21.862	5.99	4.337	113	ribE2	Riboflavin synthase (EC 2.5.1.9)
A0A0M0EHH3	50000000	7500000	9500000	Komagataeibacter europaeus (Gluconacetobacter europaeus)	28.7764	27.2374	6	47	6	257	27.423	4.56	9	133.101		HTH merR-type domain-containing protein
A0A0M0EM95	21000000		1000000	Komagataeibacter europaeus (Gluconacetobacter europaeus)	28.6784	51.8797	6	19	6	133	14.089	7.05	30.623	44.1623	msrB	Peptide-methionine (R)-S-oxide reductase (EC 1.8.4.12)
A0A0M0EGA3	7600000	3000000	2900000	Komagataeibacter europaeus (Gluconacetobacter europaeus)	28.0268	18.0095	5	29	5	422	43.597	8.13	0.823	83.5359	minD1	Iron-sulfur cluster carrier protein
A0A0M0EIB4	1500000	8800000	3700000	Komagataeibacter europaeus (Gluconacetobacter europaeus)	27.9794	33.2237	6	23	6	304	33.573	7.52	1.976	52.3597	era	GTPase Era
A0A0M0EMM7	83000000			Komagataeibacter europaeus (Gluconacetobacter europaeus)	27.9175	41.2556	5	12	5	223	23.604	5.35	1.894	39.7663		Uncharacterized protein
A0A0M0EHI6	4400000	2000000	3300000	Komagataeibacter europaeus (Gluconacetobacter europaeus)	27.9113	15.5642	5	39	5	514	56.867	6.37	0.823	122.184	sacC	Levanase (EC 3.2.1.80)
A0A0M0EMC2			1400000	Komagataeibacter europaeus (Gluconacetobacter europaeus)	27.7574	20.1527	7	25	7	655	69.755	5.58	0.655	72.5798		Histidine kinase (EC 2.7.13.3)
A0A0M0EJG4				Komagataeibacter europaeus (Gluconacetobacter europaeus)	27.6425	25.387	7	22	7	323	32.832	8.13	1.581	66.422	gpsA	Glycerol-3-phosphate dehydrogenase [NAD(P)+] (EC 1.1.1.94) (NAD(P)H-dependent glycerol-3-phosphate dehydrogenase)
A0A0M0EJT2		5000000		Komagataeibacter europaeus (Gluconacetobacter europaeus)	27.5533	34.4538	7	22	3	357	38.188	5.06	1.228	71.1116	hrcA	Heat-inducible transcription repressor HrcA
A0A0M0EEP3	47000000	11000000	22000000	Komagataeibacter europaeus (Gluconacetobacter europaeus)	27.26	23.5294	5	21	5	357	38.77	6.29	1.239	57.3639		Corrinoid ABC transporter substrate-binding protein
A0A0M0EI61	380000000	72000000	82000000	Komagataeibacter europaeus (Gluconacetobacter europaeus)	27.1674	34.3558	4	28	4	163	16.359	8.87	12.895	101.702		Polymer-forming cytoskeletal
A0A0M0ECJ9				Komagataeibacter europaeus (Gluconacetobacter europaeus)	27.1094	11.0849	6	45	2	424	46.439	6.43	1.31	101.83	dosP12	Oxygen sensor protein DosP (EC 3.1.4.52)
A0A0M0EJA8	11000000	2400000	3600000	Komagataeibacter europaeus (Gluconacetobacter europaeus)	26.8122	22.2222	6	25	3	378	41.135	6	1.154	73.02		Corrinoid ABC transporter substrate-binding protein
A0A0M0ELD9	19000000			Komagataeibacter europaeus (Gluconacetobacter europaeus)	26.8043	30.9582	6	12	2	407	42.587	6.47	1.783	42.9046	coaBC	Coenzyme A biosynthesis bifunctional protein CoaBC (DNA/pantothenate metabolism flavoprotein) (Phosphopantothenoylcysteine synthetase/decarboxylase) (PPCS-PPCDC) [Includes: Phosphopantothenoylcysteine decarboxylase (PPC decarboxylase) (PPC-DC) (EC 4.1.1.36) (CoaC); Phosphopantothenate--cysteine ligase (EC 6.3.2.5) (CoaB) (Phosphopantothenoylcysteine synthetase) (PPC synthetase) (PPC-S)]
A0A0M0EJU3		12000000	6900000	Komagataeibacter europaeus (Gluconacetobacter europaeus)	26.78	45.5224	6	27	3	134	15.064	6.95	4.995	46.6844	ros1	Transcriptional regulatory protein ros
A0A0M0EMK8		5200000	7200000	Komagataeibacter europaeus (Gluconacetobacter europaeus)	26.5516	10.0968	6	32	6	723	80.612	6.4	0.528	97.0401	shc1	Squalene--hopene cyclase (EC 4.2.1.129) (EC 5.4.99.17)
A0A0M0EGJ6	23000000	5300000	4900000	Komagataeibacter europaeus (Gluconacetobacter europaeus)	26.417	28.4585	7	28	7	253	27.068	6.21	2.162	59.7414	gno3	Gluconate 5-dehydrogenase (EC 1.1.1.69)
A0A0M0EJV5	83000000			Komagataeibacter europaeus (Gluconacetobacter europaeus)	26.2798	57.5163	5	27	5	153	15.819	5.03	9	63.6362	accB1	Biotin carboxyl carrier protein of acetyl-CoA carboxylase
A0A0M0EJL1		4600000	4100000	Komagataeibacter europaeus (Gluconacetobacter europaeus)	26.2242	28.4211	7	23	7	380	40.747	6.81	1.404	59.9014	purK	N5-carboxyaminoimidazole ribonucleotide synthase (N5-CAIR synthase) (EC 6.3.4.18) (5-(carboxyamino)imidazole ribonucleotide synthetase)
A0A0M0EKA1		14000000	8700000	Komagataeibacter europaeus (Gluconacetobacter europaeus)	26.2035	13.4417	7	30	7	677	75.517	7.69	0.535	81.4882	shc2	Squalene--hopene cyclase (EC 4.2.1.129) (EC 5.4.99.17)
A0A0M0EKY6		3100000		Komagataeibacter europaeus (Gluconacetobacter europaeus)	26.1827	21.7391	5	17	1	299	32.632	9.36	1.448	49.8783	parB1	Putative chromosome-partitioning protein ParB
A0A0M0EEQ1	40000000	2500000	11000000	Komagataeibacter europaeus (Gluconacetobacter europaeus)	25.7857	20.6813	6	22	6	411	45.056	7.71	0.859	59.6912		Type-4 uracil-DNA glycosylase (EC 3.2.2.27)
A0A0M0EGC1	63000000			Komagataeibacter europaeus (Gluconacetobacter europaeus)	25.6303	73.3333	4	11	4	75	8.663	5.06	6.197	20.4811		Uncharacterized protein
A0A0M0EMA8		10000000	3700000	Komagataeibacter europaeus (Gluconacetobacter europaeus)	25.45	31.8021	6	21	6	283	30.187	8.92	1.069	84.8169	rsmA	Ribosomal RNA small subunit methyltransferase A (EC 2.1.1.182) (16S rRNA (adenine(1518)-N(6)/adenine(1519)-N(6))-dimethyltransferase) (16S rRNA dimethyladenosine transferase) (16S rRNA dimethylase) (S-adenosylmethionine-6-N', N'-adenosyl(rRNA) dimethyltransferase)
A0A0M0EGC4		760000		Komagataeibacter europaeus (Gluconacetobacter europaeus)	25.3988	16.5803	4	18	4	386	42.358	7.58	0.833	56.1435	tgt	Queuine tRNA-ribosyltransferase (EC 2.4.2.29) (Guanine insertion enzyme) (tRNA-guanine transglycosylase)
A0A0M0EIW4				Komagataeibacter europaeus (Gluconacetobacter europaeus)	24.5552	31.3725	5	9	5	255	27.118	7.25	1.683	24.6827	pxpA	5-oxoprolinase subunit A (5-OPase subunit A) (EC 3.5.2.9) (5-oxoprolinase (ATP-hydrolyzing) subunit A)
A0A0M0ELT8	20000000	3700000	4900000	Komagataeibacter europaeus (Gluconacetobacter europaeus)	23.6025	53.9906	8	37	8	213	23.082	6.39	2.415	85.622	cmk	Cytidylate kinase (CK) (EC 2.7.4.25) (Cytidine monophosphate kinase) (CMP kinase)
A0A0M0EJ49				Komagataeibacter europaeus (Gluconacetobacter europaeus)	23.5738	42.6966	5	6	5	267	27.642	7.33	1.894	19.6086	mhpD	2-keto-4-pentenoate hydratase (EC 4.2.1.80)
A0A2Z5WH05			5700000	Komagataeibacter europaeus (Gluconacetobacter europaeus)	23.5255	18.7952	5	19	5	415	45.77	6.79	1.239	46.8092	metX	Homoserine O-acetyltransferase (HAT) (EC 2.3.1.31) (Homoserine transacetylase) (HTA)
A0A0M0EDA1	11000000	35000000	1000000	Komagataeibacter europaeus (Gluconacetobacter europaeus)	23.505	35.1562	6	54	4	128	13.465	11.58	24.119	142.13		Uncharacterized protein
A0A0M0EEF7				Komagataeibacter europaeus (Gluconacetobacter europaeus)	23.4419	35.4167	6	11	6	336	38.751	5.2	1.371	28.4517	nrdB2	Ribonucleoside-diphosphate reductase subunit beta (EC 1.17.4.1)
A0A2Z5WGL8		5100000	6800000	Komagataeibacter europaeus (Gluconacetobacter europaeus)	23.1456	19.4379	5	27	5	427	45.561	6.6	1.054	84.6005	metC	Cystathionine beta-lyase
A0A0M0ECY3	34000000		1700000	Komagataeibacter europaeus (Gluconacetobacter europaeus)	22.8913	13.5647	2	12	2	317	32.993	6.23	0.668	50.6371	rbsK	Ribokinase (RK) (EC 2.7.1.15)
A0A0M0ED98	13000000	18000000	8000000	Komagataeibacter europaeus (Gluconacetobacter europaeus)	22.8682	22.7882	5	21	3	373	40.275	6.24	1.371	54.6209		Purine-binding protein
A0A0M0ELH5				Komagataeibacter europaeus (Gluconacetobacter europaeus)	22.7362	25.1479	6	9	6	338	36.591	5.68	1.081	27.3094	bioB	Biotin synthase (EC 2.8.1.6)
A0A0M0EL74		3300000		Komagataeibacter europaeus (Gluconacetobacter europaeus)	22.6938	13.9837	8	26	4	615	67.409	6.79	0.778	72.3265		Uncharacterized protein
A0A0M0EIU7	8400000	6400000	5500000	Komagataeibacter europaeus (Gluconacetobacter europaeus)	22.4063	28.9474	4	18	4	228	25.145	6.34	1.581	53.4502		NUDIX domain protein
A0A0M0EGP9	44000000	11000000	5400000	Komagataeibacter europaeus (Gluconacetobacter europaeus)	21.9745	17.623	4	33	4	244	25.882	5.26	6.499	85.2891	minC	Probable septum site-determining protein MinC
A0A0M0EFZ1		9500000	7000000	Komagataeibacter europaeus (Gluconacetobacter europaeus)	21.8397	15.2249	5	35	4	289	32.347	6	1.336	97.9757		Aldose 1-epimerase
A0A0M0EER2	9900000		3000000	Komagataeibacter europaeus (Gluconacetobacter europaeus)	21.0771	22.372	5	20	5	371	38.331	10.56	0.823	51.2701	murG	UDP-N-acetylglucosamine--N-acetylmuramyl-(pentapeptide) pyrophosphoryl-undecaprenol N-acetylglucosamine transferase (EC 2.4.1.227) (Undecaprenyl-PP-MurNAc-pentapeptide-UDPGlcNAc GlcNAc transferase)
A0A0M0EFF3	2700000			Komagataeibacter europaeus (Gluconacetobacter europaeus)	20.0798	30.1075	5	11	5	279	30.694	9.96	1.683	37.5692		CHAP domain protein
A0A0M0EIW3	18000000	3400000	4200000	Komagataeibacter europaeus (Gluconacetobacter europaeus)	20.0283	31.0345	5	14	5	377	40.317	5.58	1.512	33.4513		Glucose / sorbosone dehydrogenase
A0A0M0EMB1		3700000	3400000	Komagataeibacter europaeus (Gluconacetobacter europaeus)	19.8156	22.3642	5	27	5	313	34.109	6.6	1.069	66.2651	ghrA	Glyoxylate/hydroxypyruvate reductase A (EC 1.1.1.79) (EC 1.1.1.81)
A0A0M0EDB8	20000000	620000	2900000	Komagataeibacter europaeus (Gluconacetobacter europaeus)	19.7751	26.1682	5	19	5	321	33.643	8.21	1.424	54.8607		SGNH_hydro domain-containing protein
A0A0M0EKW1				Komagataeibacter europaeus (Gluconacetobacter europaeus)	19.744	35.9184	6	13	6	245	25.957	6.4	1.254	35.9928	kpsU	3-deoxy-manno-octulosonate cytidylyltransferase (EC 2.7.7.38)
A0A0M0EG80	9400000	3100000	2800000	Komagataeibacter europaeus (Gluconacetobacter europaeus)	19.5277	19.6809	3	29	3	188	20.826	6.29	4.179	76.122	gntK2	Gluconokinase (EC 2.7.1.12)
A0A0M0EKU1	3100000			Komagataeibacter europaeus (Gluconacetobacter europaeus)	19.4883	32.9114	5	7	5	158	16.714	8.91	2.981	20.0535	yrrK	Putative pre-16S rRNA nuclease (EC 3.1.-.-)
A0A0M0EBS3	1700000			Komagataeibacter europaeus (Gluconacetobacter europaeus)	19.4583	8.13953	3	10	3	344	37.769	5	1.054	30.1188		Uncharacterized protein
A0A0M0EHC1				Komagataeibacter europaeus (Gluconacetobacter europaeus)	19.451	11.2033	5	19	1	723	77.768	7.27	0.496	44.6762	iorB	Isoquinoline 1-oxidoreductase subunit beta (EC 1.3.99.16)
A0A0M0ELS1		3500000	1800000	Komagataeibacter europaeus (Gluconacetobacter europaeus)	19.0366	18.123	4	23	4	309	35.476	9.36	0.995	50.9417		Polyphosphate kinase (EC 2.7.4.1)
A0A0M0EJA1	5800000	10000000	16000000	Komagataeibacter europaeus (Gluconacetobacter europaeus)	18.7142	14.5234	5	28	5	661	74.041	6.16	0.45	102.847	cocE	Cocaine esterase (EC 3.1.1.84)
A0A0M0EFV1	3800000	6400000	10000000	Komagataeibacter europaeus (Gluconacetobacter europaeus)	18.587	10.7807	5	21	5	807	86.075	6	0.585	65.9197	bcsB	Cyclic di-GMP-binding protein (Cellulose synthase regulatory subunit)
A0A0M0EH44	38000000	6400000	4600000	Komagataeibacter europaeus (Gluconacetobacter europaeus)	18.5557	18.315	3	18	3	273	29.514	6	0.778	64.0114	metQ	Lipoprotein
A0A0M0EHK4	9700000		3400000	Komagataeibacter europaeus (Gluconacetobacter europaeus)	18.4841	26.0526	6	15	6	380	40.652	6.54	0.823	38.1615	mexA	Multidrug resistance protein MexA
A0A0M0EGK6	3700000	8100000	15000000	Komagataeibacter europaeus (Gluconacetobacter europaeus)	18.3395	18.7856	6	19	6	527	58.115	6.83	0.995	56.6053	plcN3	Non-hemolytic phospholipase C (EC 3.1.4.3)
A0A0M0EK06	30000000		3800000	Komagataeibacter europaeus (Gluconacetobacter europaeus)	17.8559	31.7829	5	12	5	258	28.893	10.02	1.254	34.0461	rluB	Pseudouridine synthase (EC 5.4.99.-)
A0A0M0EG46	15000000			Komagataeibacter europaeus (Gluconacetobacter europaeus)	17.5107	26.7442	3	6	3	172	18.553	5.06	2.162	18.5384	tadA2	tRNA-specific adenosine deaminase (EC 3.5.4.33)
A0A0M0EDA9	24000000			Komagataeibacter europaeus (Gluconacetobacter europaeus)	17.1258	28.3784	4	8	1	222	23.814	9.7	1.848	15.4849	ros7	Transcriptional regulatory protein ros
A0A0M0EGA6	93000000	5000000	3500000	Komagataeibacter europaeus (Gluconacetobacter europaeus)	17.0125	78.4615	5	20	5	130	14.345	5.26	5.813	59.9325		Virulence protein
A0A0M0ELE9		5900000		Komagataeibacter europaeus (Gluconacetobacter europaeus)	16.4308	19.2661	4	13	4	218	23.622	5.44	1.154	26.9009		Uncharacterized protein
A0A0M0EID3	920000	3100000	4000000	Komagataeibacter europaeus (Gluconacetobacter europaeus)	16.4055	22.4806	5	21	5	258	27.822	9.47	0.896	50.5733	rnc	Ribonuclease 3 (EC 3.1.26.3) (Ribonuclease III) (RNase III)
A0A0M0EKR9	23000000	5300000	5800000	Komagataeibacter europaeus (Gluconacetobacter europaeus)	16.3373	25	4	16	3	232	23.491	5.85	1.512	47.0585		Glycoprotease family protein
A0A0M0EGJ2	32000000	25000000	14000000	Komagataeibacter europaeus (Gluconacetobacter europaeus)	15.9921	27.1357	4	14	1	199	21.768	9.86	1.424	40.716	yqjI2	Transcriptional regulator YqjI
A0A0M0EMR9	980000	480000		Komagataeibacter europaeus (Gluconacetobacter europaeus)	15.9386	18.1564	6	22	6	358	38.106	9.92	1.081	59.8825	pyrD	DHOdehase (EC 1.3.5.2) (Dihydroorotate dehydrogenase (quinone)) (Dihydroorotate oxidase)
A0A0M0EF58	1300000			Komagataeibacter europaeus (Gluconacetobacter europaeus)	15.6743	16.5948	6	17	2	464	47.394	6.47	0.701	38.8588	trpD	Anthranilate phosphoribosyltransferase (EC 2.4.2.18)
A0A0M0EL50	13000000	4600000	4400000	Komagataeibacter europaeus (Gluconacetobacter europaeus)	15.6652	17.9372	3	19	3	446	46.079	6.84	0.701	64.1377	lpoA	Penicillin-binding protein activator LpoA
A0A0M0EGQ9	5200000	42000000	14000000	Komagataeibacter europaeus (Gluconacetobacter europaeus)	15.6093	20.0557	5	26	5	359	39.355	6.89	0.931	55.5245	cmcAX	Cellulase (EC 3.2.1.4)
A0A0M0EHP6				Komagataeibacter europaeus (Gluconacetobacter europaeus)	15.4476	4.71204	4	7	4	1146	126.36	5.85	0.141	18.92	dnaE1	DNA-directed DNA polymerase (EC 2.7.7.7)
A0A0M0EE00	22000000			Komagataeibacter europaeus (Gluconacetobacter europaeus)	15.3101	20.3046	3	9	3	197	22.811	9.54	0.848	25.758	vapB	Antitoxin VapB
A0A0M0EG64	1400000	5500000	2300000	Komagataeibacter europaeus (Gluconacetobacter europaeus)	14.6901	10.4278	3	19	3	374	41.674	6.55	0.318	65.1084	epmA	Elongation factor P--(R)-beta-lysine ligase (EC 6.3.1.-)
A0A068Q7M0			3100000	Komagataeibacter europaeus (Gluconacetobacter europaeus)	14.6352	19.2708	4	18	4	192	21.2	9.72	1.254	45.2505	Gelrp	AsnC/Lrp family transcriptional regulator
A0A0M0EJC3	49000000	5000000	9600000	Komagataeibacter europaeus (Gluconacetobacter europaeus)	14.3658	14.4876	2	17	2	283	30.371	6.33	0.778	60.1902	phoC1	Acid phosphatase (EC 3.1.3.2)
A0A0M0EJK9				Komagataeibacter europaeus (Gluconacetobacter europaeus)	14.3646	23.6667	4	5	4	300	32.642	7.88	0.668	14.0922	prmA	Ribosomal protein L11 methyltransferase (L11 Mtase) (EC 2.1.1.-)
A0A0M0EG12				Komagataeibacter europaeus (Gluconacetobacter europaeus)	14.363	27.3859	4	5	4	241	26.228	6.44	1.424	11.7473		Uncharacterized protein
A0A0M0EIY5		7300000	4100000	Komagataeibacter europaeus (Gluconacetobacter europaeus)	14.3601	11.655	4	16	4	429	44.648	9.1	0.425	47.0356		Uncharacterized protein
A0A0M0ELX5	5100000	6500000	6200000	Komagataeibacter europaeus (Gluconacetobacter europaeus)	14.2913	59.854	6	19	5	137	15.305	6.38	2.511	47.7819		EVE domain protein
A0A0M0EH08	12000000	9900000	5700000	Komagataeibacter europaeus (Gluconacetobacter europaeus)	14.1677	34.9206	2	18	2	63	7.052	11.27	20.544	36.8636		Uncharacterized protein
A0A0M0EKN8	13000000			Komagataeibacter europaeus (Gluconacetobacter europaeus)	14.1613	23.7354	4	12	4	257	26.614	6.64	1.276	29.433	cobJ	Precorrin-3B C(17)-methyltransferase (EC 2.1.1.131)
A0A0M0EJT6	16000000			Komagataeibacter europaeus (Gluconacetobacter europaeus)	14.0654	18.3908	4	12	4	261	28.644	5.91	0.778	33.3823	ompR1	Transcriptional regulatory protein OmpR
A0A0M0ECQ5	15000000	4600000	4600000	Komagataeibacter europaeus (Gluconacetobacter europaeus)	13.8179	39.1813	4	13	4	171	18.095	8.28	1.783	32.5394		Uncharacterized protein
A0A0M0EEF5	11000000	1500000	3300000	Komagataeibacter europaeus (Gluconacetobacter europaeus)	13.7426	14.557	4	18	4	316	34.166	7.61	0.778	52.3142	mltB	Membrane-bound lytic murein transglycosylase B (EC 4.2.2.-)
A0A0M0EEF4	4700000			Komagataeibacter europaeus (Gluconacetobacter europaeus)	13.2185	12.0083	4	7	4	483	49.783	6.74	0.585	19.7879		Uncharacterized protein
A0A0M0EIV5				Komagataeibacter europaeus (Gluconacetobacter europaeus)	13.1507	11.5217	4	6	4	460	49.013	6.68	0.425	14.4779	guaD1	Guanine deaminase (EC 3.5.4.3)
A0A0M0EGX7	5700000	1800000	1900000	Komagataeibacter europaeus (Gluconacetobacter europaeus)	13.1496	37.5	2	10	2	112	12.295	5.5	2.981	23.5367		Uncharacterized protein
A0A0M0EHJ6				Komagataeibacter europaeus (Gluconacetobacter europaeus)	13.0539	33.5227	3	3	3	176	19.486	6.09	1.371	7.69839	def3	Peptide deformylase (PDF) (EC 3.5.1.88) (Polypeptide deformylase)
A0A0M0EH00			1800000	Komagataeibacter europaeus (Gluconacetobacter europaeus)	12.7444	12.0401	3	11	1	299	32.405	6.25	0.54	28.5082	panC	Pantothenate synthetase (PS) (EC 6.3.2.1) (Pantoate--beta-alanine ligase) (Pantoate-activating enzyme)
A0A0M0EMS1	1100000		1800000	Komagataeibacter europaeus (Gluconacetobacter europaeus)	12.7359	29.6296	3	7	3	189	20.883	7.65	0.931	15.185		Uncharacterized protein
A0A0M0ECL7		2500000	2900000	Komagataeibacter europaeus (Gluconacetobacter europaeus)	12.3712	12.4688	4	21	4	401	43.084	7.5	0.492	65.6919	ybdL	Methionine aminotransferase (EC 2.6.1.88)
A0A0M0EGN1	13000000			Komagataeibacter europaeus (Gluconacetobacter europaeus)	12.1554	13.3929	3	3	3	336	34.947	6.21	0.413	11.7725	pstS2	Phosphate-binding protein PstS
A0A0M0EL68	7700000	1800000	820000	Komagataeibacter europaeus (Gluconacetobacter europaeus)	12.1409	42.7536	3	17	3	138	15.367	6.32	1.371	54.4702	hisI	Phosphoribosyl-AMP cyclohydrolase (PRA-CH) (EC 3.5.4.19)
A0A0M0EKI5	9100000		5100000	Komagataeibacter europaeus (Gluconacetobacter europaeus)	11.9974	32.5926	4	19	4	135	15.087	5.59	6.197	30.2942		Tautomerase enzyme
A0A0M0EMH8			1100000	Komagataeibacter europaeus (Gluconacetobacter europaeus)	11.8525	12.6923	4	12	4	260	27.829	6.15	1.031	17.4106	trmD	tRNA (guanine-N(1)-)-methyltransferase (EC 2.1.1.228) (M1G-methyltransferase) (tRNA [GM37] methyltransferase)
A0A0M0EFE5	2300000		800000	Komagataeibacter europaeus (Gluconacetobacter europaeus)	11.7083	21.2121	4	23	2	264	27.518	7.21	1.031	41.1485	yfiH	Purine nucleoside phosphorylase
A0A0M0ED78				Komagataeibacter europaeus (Gluconacetobacter europaeus)	11.6081	20	4	6	4	335	35.912	6.13	0.551	10.2251	yhdN3	General stress protein 69 (EC 1.1.1.-)
A0A0M0EEA2				Komagataeibacter europaeus (Gluconacetobacter europaeus)	11.5052	14.2857	3	4	3	280	29.66	5.39	1.031	8.6712	yddE	Putative isomerase YddE (EC 5.1.-.-)
A0A0M0EIP2		400000	860000	Komagataeibacter europaeus (Gluconacetobacter europaeus)	11.2381	10.495	3	10	3	505	53.964	5.48	0.259	32.5883	yagT1	Putative xanthine dehydrogenase YagT iron-sulfur-binding subunit
A0A0M0EIG3				Komagataeibacter europaeus (Gluconacetobacter europaeus)	11.0012	12.938	3	6	3	371	38.41	6.6	0.778	16.7622	tsaD	tRNA N6-adenosine threonylcarbamoyltransferase (EC 2.3.1.234) (N6-L-threonylcarbamoyladenine synthase) (t(6)A synthase) (t(6)A37 threonylcarbamoyladenosine biosynthesis protein TsaD) (tRNA threonylcarbamoyladenosine biosynthesis protein TsaD)
A0A0M0EF40			2500000	Komagataeibacter europaeus (Gluconacetobacter europaeus)	10.6077	12.8991	4	5	2	783	84.605	8.53	0.259	13.5302	fcuA2	Ferrichrome receptor FcuA
A0A0M0EHG5	8400000	4900000	5400000	Komagataeibacter europaeus (Gluconacetobacter europaeus)	10.4283	17.551	3	16	3	245	27.449	6.27	0.501	49.2684	ompR3	Transcriptional regulatory protein OmpR
A0A0M0EH03				Komagataeibacter europaeus (Gluconacetobacter europaeus)	10.3245	48.1481	3	4	3	81	8.6	7.52	4.623	7.98507	tatA	Sec-independent protein translocase protein TatA
A0A0M0EH06		2900000	1400000	Komagataeibacter europaeus (Gluconacetobacter europaeus)	10.2731	11.5265	3	9	3	321	34.806	9.88	0.413	24.0098	pyrB	Aspartate carbamoyltransferase (EC 2.1.3.2) (Aspartate transcarbamylase) (ATCase)
A0A0M0EK11	410000			Komagataeibacter europaeus (Gluconacetobacter europaeus)	10.2689	7.54414	4	8	4	623	67.022	7.08	0.252	15.7568	mnmG	tRNA uridine 5-carboxymethylaminomethyl modification enzyme MnmG (Glucose-inhibited division protein A)
A0A0M0EHI5	2500000		1100000	Komagataeibacter europaeus (Gluconacetobacter europaeus)	9.93309	8.61619	3	11	3	383	41.452	9.39	0.318	26.1861	ybeZ	PhoH-like protein
A0A0M0EJ06	3600000	8000000		Komagataeibacter europaeus (Gluconacetobacter europaeus)	9.28915	26.1364	3	5	3	264	29.04	6.79	0.54	16.8674	tpm	Thiopurine S-methyltransferase (EC 2.1.1.67) (Thiopurine methyltransferase)
A0A0M0EH11				Komagataeibacter europaeus (Gluconacetobacter europaeus)	9.04075	6.14973	4	7	1	748	81.756	7.46	0.239	15.8089	rnr	Ribonuclease R (RNase R) (EC 3.1.13.1)
A0A0M0EGW7		5100000	4700000	Komagataeibacter europaeus (Gluconacetobacter europaeus)	8.93065	13.8075	3	13	3	239	26.248	9.55	0.585	36.6045	nth	Endonuclease III (EC 4.2.99.18) (DNA-(apurinic or apyrimidinic site) lyase)
A0A0M0EFU3			530000	Komagataeibacter europaeus (Gluconacetobacter europaeus)	8.86591	8.04878	3	15	3	410	43.325	8.4	0.369	33.9464		Ferredoxin--NADP reductase (EC 1.18.1.2)
A0A0M0ECF4				Komagataeibacter europaeus (Gluconacetobacter europaeus)	8.8363	16.5179	2	2	2	224	24.486	9.35	0.468	8.45264		CobQ/CobB/MinD/ParA nucleotide binding domain protein
A0A0M0EJ19		950000	580000	Komagataeibacter europaeus (Gluconacetobacter europaeus)	8.80202	12.4424	2	11	2	217	23.99	9.38	0.585	9.49006	srpR1	HTH-type transcriptional regulator SrpR
A0A0M0EK84				Komagataeibacter europaeus (Gluconacetobacter europaeus)	8.78121	15.2648	4	4	4	321	34.659	5.74	1.154	9.60596		Putative thiamine biosynthesis protein
A0A0M0EEW5	4900000	4500000	2900000	Komagataeibacter europaeus (Gluconacetobacter europaeus)	8.54947	28.7425	2	5	2	167	18.261	7.09	0.585	20.0715		Uncharacterized protein
A0A0M0EFV4	2200000			Komagataeibacter europaeus (Gluconacetobacter europaeus)	8.50087	8.87728	3	5	2	383	39.737	5.3	0.413	12.1546	czcB	Cobalt-zinc-cadmium resistance protein CzcB
A0A0M0EL17				Komagataeibacter europaeus (Gluconacetobacter europaeus)	8.16298	32.2368	2	3	2	152	15.747	5.2	0.931	13.6911	manX	PTS system mannose-specific EIIAB component
A0A0M0EH83		2800000	1100000	Komagataeibacter europaeus (Gluconacetobacter europaeus)	7.92095	7.31707	2	6	2	328	37.172	7.09	0.245	16.0871		Uncharacterized protein
A0A0M0EKJ2	9500000			Komagataeibacter europaeus (Gluconacetobacter europaeus)	7.90513	15.6627	2	3	2	166	17.914	5.22	0.778	7.69035	hrp11	Hypoxic response protein 1
A0A0M0ECQ3	6700000	11000000	2600000	Komagataeibacter europaeus (Gluconacetobacter europaeus)	7.74339	17.3333	2	9	2	150	16.74	7.9	0.52	24.7066	glnB	Nitrogen regulatory protein P-II
A0A0M0EJ14				Komagataeibacter europaeus (Gluconacetobacter europaeus)	7.54459	20.0957	3	6	3	209	22.863	8.21	0.778	7.07075	apt2	Adenine phosphoribosyltransferase (EC 2.4.2.7)
A0A0M0EHI2	8700000			Komagataeibacter europaeus (Gluconacetobacter europaeus)	7.43314	38.3178	3	5	3	107	11.769	5.94	1.371	8.34601	ihfA	Integration host factor subunit alpha (IHF-alpha)
A0A0M0EFW5				Komagataeibacter europaeus (Gluconacetobacter europaeus)	7.41484	2.85929	2	4	2	1329	142.971	6.95	0.094	3.86482	acsC2	Cellulose synthase operon protein C
A0A0M0EI04				Komagataeibacter europaeus (Gluconacetobacter europaeus)	7.32137	11.4754	2	5	2	244	27.873	6.93	0.334	12.8171		Uncharacterized protein
A0A089ZWU5		550000		Komagataeibacter europaeus (Gluconacetobacter europaeus)	7.23508	12.0755	2	5	2	265	30.248	9.63	0.259	14.27	repB	Replication protein B
A0A0M0EIF0				Komagataeibacter europaeus (Gluconacetobacter europaeus)	7.13965	13.0802	2	3	2	237	25.618	8.22	0.389	9.05313		Phthiotriol/phenolphthiotriol dimycocerosates methyltransferase (EC 2.1.1.-)
U3U9V3		890000	890000	Komagataeibacter europaeus (Gluconacetobacter europaeus)	7.13144	15.5405	3	7	3	296	32.829	6.23	0.468	14.6489	aldC	Alpha-acetolactate decarboxylase (EC 4.1.1.5)
A0A0M0EH45				Komagataeibacter europaeus (Gluconacetobacter europaeus)	7.00667	12.8617	3	7	1	311	34.044	7.34	0.501	19.238	oxyR2	Hydrogen peroxide-inducible activator protein
A0A0M0ELS5				Komagataeibacter europaeus (Gluconacetobacter europaeus)	6.97168	7.14286	2	4	2	322	35.542	7.01	0.292	11.7187	hprA1	Glycerate dehydrogenase (EC 1.1.1.29)
A0A0M0EI13				Komagataeibacter europaeus (Gluconacetobacter europaeus)	6.94349	6.57194	2	3	2	563	59.377	6.14	0.202	7.54387	budB	Acetolactate synthase, catabolic (EC 2.2.1.6)
A0A0M0ELZ7	4200000	1200000		Komagataeibacter europaeus (Gluconacetobacter europaeus)	6.8067	8.7108	2	7	2	287	30.433	6.65	0.389	18.12	prmC1	Release factor glutamine methyltransferase (RF MTase) (EC 2.1.1.297) (N5-glutamine methyltransferase PrmC) (Protein-(glutamine-N5) MTase PrmC) (Protein-glutamine N-methyltransferase PrmC)
A0A0M0EG56				Komagataeibacter europaeus (Gluconacetobacter europaeus)	6.74985	9.01961	2	3	2	255	27.94	4.67	0.468	8.3731	lon2	Lon protease 2 (EC 3.4.21.53)
A0A0M0EK85	2300000			Komagataeibacter europaeus (Gluconacetobacter europaeus)	6.46859	4.40729	2	3	2	658	70.333	8.5	0.292	7.60361		Uncharacterized protein
A0A0M0EKM1	8000000	4000000	4800000	Komagataeibacter europaeus (Gluconacetobacter europaeus)	6.45303	24.2857	2	9	2	140	15.105	4.7	1.512	22.8853	exbD2	Biopolymer transport protein ExbD
A0A0M0ECA4	820000			Komagataeibacter europaeus (Gluconacetobacter europaeus)	6.43823	15.3409	2	3	2	176	19.239	7.4	0.874	5.29874	mobB	Molybdopterin-guanine dinucleotide biosynthesis adapter protein
A0A0M0EJN0				Komagataeibacter europaeus (Gluconacetobacter europaeus)	6.36635	5.22023	3	5	3	613	67.46	6.15	0.194	11.1791	thiC	Phosphomethylpyrimidine synthase (EC 4.1.99.17) (Hydroxymethylpyrimidine phosphate synthase) (HMP-P synthase) (HMP-phosphate synthase) (HMPP synthase) (Thiamine biosynthesis protein ThiC)
A0A0M0EL25				Komagataeibacter europaeus (Gluconacetobacter europaeus)	6.20088	7.92079	2	3	2	505	55.587	5.82	0.136	11.7212	dnaC1	Replicative DNA helicase (EC 3.6.4.12)
A0A0M0EH88				Komagataeibacter europaeus (Gluconacetobacter europaeus)	6.00113	6.73077	2	3	2	520	53.63	7.05	0.202	2.69917	nadB	L-aspartate oxidase (EC 1.4.3.16)
A0A0M0EI15				Komagataeibacter europaeus (Gluconacetobacter europaeus)	5.99002	14.5349	2	2	2	344	36.3	5.06	0.259	2.45326		Tetratricopeptide repeat protein
A0A0M0EHZ4		2000000	2400000	Komagataeibacter europaeus (Gluconacetobacter europaeus)	5.82781	17.9856	2	12	2	139	15.507	7.42	0.668	30.7283	ybgC	Acyl-CoA thioesterase YbgC (EC 3.1.2.-)
A0A0M0ELP0		8700000		Komagataeibacter europaeus (Gluconacetobacter europaeus)	5.61432	5.98291	2	2	2	351	39.183	6.6	0.222	4.43749	ndmA1	Methylxanthine N1-demethylase NdmA (EC 1.14.13.178)
A0A0M0EL31				Komagataeibacter europaeus (Gluconacetobacter europaeus)	5.46341	5.08906	2	4	2	393	42.284	9.77	0.194	7.95596	rhlE1	ATP-dependent RNA helicase RhlE (EC 3.6.4.13)
A0A0M0EFG5				Komagataeibacter europaeus (Gluconacetobacter europaeus)	5.35405	6.38629	2	3	2	642	69.036	7.72	0.136	8.91944	tkt3	Transketolase (EC 2.2.1.1)
A0A0M0EG32		9400000	9900000	Komagataeibacter europaeus (Gluconacetobacter europaeus)	4.97418	18.5185	2	12	2	162	18.169	8.94	0.874	25.2835	pasT	Ribosome association toxin RatA
A0A0M0EJU1	570000			Komagataeibacter europaeus (Gluconacetobacter europaeus)	4.85263	18.543	2	2	2	151	14.947	6.8	0.585	3.58711		Uncharacterized protein
A0A0M0EJB2	21000000			Komagataeibacter europaeus (Gluconacetobacter europaeus)	4.68183	19.708	2	3	2	137	14.79	9.63	0.668	7.52833	acpS	Holo-[acyl-carrier-protein] synthase (Holo-ACP synthase) (EC 2.7.8.7) (4'-phosphopantetheinyl transferase AcpS)
A0A0M0EM77	4300000			Komagataeibacter europaeus (Gluconacetobacter europaeus)	4.42756	7.03812	2	2	2	341	37.548	6.27	0.311	5.15751	egl	Endoglucanase (EC 3.2.1.4)
A0A0M0EIZ9		1600000		Komagataeibacter europaeus (Gluconacetobacter europaeus)	4.41168	6.66667	2	7	2	270	29.493	6.44	0.359	14.3925	mlaF	Putative phospholipid import ATP-binding protein MlaF (EC 3.6.3.-)
A0A0M0ED61				Komagataeibacter europaeus (Gluconacetobacter europaeus)	3.92566	7.47664	2	6	2	321	34.351	6.58	0.292	8.85579	lpxC	UDP-3-O-acyl-N-acetylglucosamine deacetylase (UDP-3-O-acyl-GlcNAc deacetylase) (EC 3.5.1.108) (UDP-3-O-[R-3-hydroxymyristoyl]-N-acetylglucosamine deacetylase)
A0A0D6PW14	64000000	270000000	250000000	Komagataeibacter europaeus NBRC 3261	837.278	95.7324	101	1139	95	867	95.091	5.47	1689.71	3555.5	clpB	Chaperone protein ClpB
A0A0D6PX31				Komagataeibacter europaeus NBRC 3261	790.4	76.9774	81	1852	0	708	77.681	5.68	5852.85	5275.19		Alcohol dehydrogenase PQQ-dependent, large subunit
A0A0D6Q167	550000000	420000000	550000000	Komagataeibacter europaeus NBRC 3261	753.505	88.5529	57	1007	46	463	50.417	6.19	16547.2	3291.57		Aldehyde dehydrogenase
A0A0D6Q2U3	1100000000	680000000	650000000	Komagataeibacter europaeus NBRC 3261	637.232	72.4947	43	1126	34	469	51.146	5.87	10856.1	3666.22		Aldehyde dehydrogenase
A0A0D6Q0I1	250000000	930000000	680000000	Komagataeibacter europaeus NBRC 3261	618.26	76.1146	56	872	56	628	70.117	5.1	637.084	2767.84	htpG	Chaperone protein HtpG (Heat shock protein HtpG) (High temperature protein G)
A0A0D6PZU3	190000000	160000000	200000000	Komagataeibacter europaeus NBRC 3261	573.228	80.9107	60	693	30	571	62.587	5.38	660.474	2385.99		30S ribosomal protein S1
A0A0D6PZC0		16000000	11000000	Komagataeibacter europaeus NBRC 3261	491.16	62.8229	61	543	21	1084	116.367	5.3	62.574	1634.21	carB	Carbamoyl-phosphate synthase large chain (EC 6.3.5.5) (Carbamoyl-phosphate synthetase ammonia chain)
A0A0D6Q395	63000000	110000000	85000000	Komagataeibacter europaeus NBRC 3261	403.469	59.4937	50	565	27	711	76.457	5.48	115.591	1628.62	pnp	Polyribonucleotide nucleotidyltransferase (EC 2.7.7.8) (Polynucleotide phosphorylase) (PNPase)
A0A0D6Q1Y5		32000000	7200000	Komagataeibacter europaeus NBRC 3261	387.956	71.2209	32	342	22	688	74.575	6.47	65.147	1152.7		Transketolase (EC 2.2.1.1)
A0A0D6PY16	770000000	170000000	66000000	Komagataeibacter europaeus NBRC 3261	372.85	87.0432	33	391	29	301	32.084	5.77	15012.1	1265.92	tsf	Elongation factor Ts (EF-Ts)
A0A0D6PY33				Komagataeibacter europaeus NBRC 3261	363.309	67.6585	43	661	0	773	84.081	7.53	55.234	1837.33		Aldehyde dehydrogenase large subunit
A0A0D6PXI4	200000000	350000000	190000000	Komagataeibacter europaeus NBRC 3261	336.079	97.9351	38	406	33	339	36.659	6.27	5454.6	1293.02	ilvC	Ketol-acid reductoisomerase (NADP(+)) (KARI) (EC 1.1.1.86) (Acetohydroxy-acid isomeroreductase) (AHIR) (Alpha-keto-beta-hydroxylacyl reductoisomerase)
A0A0D6Q0Z5	3500000000	450000000	570000000	Komagataeibacter europaeus NBRC 3261	334.402	79.878	41	634	40	328	34.66	5.35	114504	1750.6		Fructose-1,6-bisphosphatase
A0A0D6Q1Q7	1700000000	130000000	97000000	Komagataeibacter europaeus NBRC 3261	327.764	92.3323	39	429	39	313	32.663	8.65	2403.1	1243.24		Heat shock protein DnaJ
A0A0D6Q535	5000000	28000000	19000000	Komagataeibacter europaeus NBRC 3261	318.325	74.0741	27	291	27	432	47.592	7.37	91.612	987.22		Citrate synthase
A0A0D6PZZ6	220000000	270000000	260000000	Komagataeibacter europaeus NBRC 3261	313.436	92.4883	37	490	32	426	45.166	4.96	899.628	1520.92	eno	Enolase (EC 4.2.1.11) (2-phospho-D-glycerate hydro-lyase) (2-phosphoglycerate dehydratase)
A0A0D6Q081		6100000		Komagataeibacter europaeus NBRC 3261	310.114	49.4983	48	395	1	897	100.811	5.63	22.598	1008.68	valS	Valine--tRNA ligase (EC 6.1.1.9) (Valyl-tRNA synthetase) (ValRS)
A0A0D6Q324	4300000	23000000	23000000	Komagataeibacter europaeus NBRC 3261	302.579	68.2624	36	348	20	564	60.397	5.94	329.003	1102.99		Pyruvate decarboxylase
A0A0D6Q178		54000000	36000000	Komagataeibacter europaeus NBRC 3261	299.613	85.3301	37	303	10	409	45.375	5.68	139.653	993.18	argG	Argininosuccinate synthase (EC 6.3.4.5) (Citrulline--aspartate ligase)
A0A0D6PWU5	1100000000	28000000	38000000	Komagataeibacter europaeus NBRC 3261	294.806	72.7273	31	310	26	231	24.039	9.44	1622.78	1036.14	rplA	50S ribosomal protein L1
A0A0D6Q2H7	1200000000	1200000000	570000000	Komagataeibacter europaeus NBRC 3261	290.588	81.8182	25	518	12	187	20.652	5.58	31621.8	1609.06		Alkyl hydroperoxide reductase C (EC 1.11.1.26) (Peroxiredoxin) (Thioredoxin peroxidase)
A0A0D6PZD7	50000000	41000000	35000000	Komagataeibacter europaeus NBRC 3261	290.428	76.7821	29	313	21	491	50.513	6.09	69.17	1109.39	pepA	Probable cytosol aminopeptidase (EC 3.4.11.1) (Leucine aminopeptidase) (LAP) (EC 3.4.11.10) (Leucyl aminopeptidase)
A0A0D6PX21	8200000000	2400000000	2600000000	Komagataeibacter europaeus NBRC 3261	282.386	96.875	18	674	15	96	10.454	5.54	999999999	2130.77	groS	10 kDa chaperonin (GroES protein) (Protein Cpn10)
A0A0D6Q206	180000000	34000000	62000000	Komagataeibacter europaeus NBRC 3261	267.167	74.9091	46	272	46	825	84.315	6.54	18.307	827		Lipopolysaccharide biogenesis periplasmic protein
A0A0D6PXV2	42000000	67000000	76000000	Komagataeibacter europaeus NBRC 3261	264.92	61.4849	30	290	16	431	46.941	6.76	181.335	916.042		D-3-phosphoglycerate dehydrogenase
A0A0D6PVF4	350000000	36000000	45000000	Komagataeibacter europaeus NBRC 3261	263.501	78.9655	24	272	24	290	29.491	6.14	8482.43	877.527	sucD	Succinate--CoA ligase [ADP-forming] subunit alpha (EC 6.2.1.5) (Succinyl-CoA synthetase subunit alpha) (SCS-alpha)
A0A0D6PUH9		3400000	4000000	Komagataeibacter europaeus NBRC 3261	254.148	38.8079	43	167	22	1510	163.892	6.42	4.623	477.766		Glutamate synthase
A0A0D6Q1T1	54000000	7700000	11000000	Komagataeibacter europaeus NBRC 3261	252.89	49.8783	19	292	4	411	42.626	5.16	67.129	954.428	argJ	Arginine biosynthesis bifunctional protein ArgJ [Cleaved into: Arginine biosynthesis bifunctional protein ArgJ alpha chain; Arginine biosynthesis bifunctional protein ArgJ beta chain] [Includes: Glutamate N-acetyltransferase (EC 2.3.1.35) (Ornithine acetyltransferase) (OATase) (Ornithine transacetylase); Amino-acid acetyltransferase (EC 2.3.1.1) (N-acetylglutamate synthase) (AGSase)]
A0A0D6Q087	280000000	89000000	94000000	Komagataeibacter europaeus NBRC 3261	246.447	77.0053	26	258	13	374	40.468	5.25	198.526	902.225		Beta sliding clamp
A0A0D6Q043	73000000	11000000	14000000	Komagataeibacter europaeus NBRC 3261	242.441	77.7397	20	160	12	292	30.735	5.81	8253.04	511.429	dapA	4-hydroxy-tetrahydrodipicolinate synthase (HTPA synthase) (EC 4.3.3.7)
A0A0D6PZY9	51000000	37000000	36000000	Komagataeibacter europaeus NBRC 3261	239.691	82.7338	27	279	14	278	30.977	6.62	353.813	809.505		Aldo/keto reductase, 2,5-diketo-D-gluconate reductase
A0A0D6PY42	590000000	640000000	460000000	Komagataeibacter europaeus NBRC 3261	238.68	69.7761	27	455	27	268	28.77	5.27	407.424	1429.04		Linocin M18 bacteriocin protein
A0A0D6Q1C0	160000000	15000000	35000000	Komagataeibacter europaeus NBRC 3261	229.905	66	26	300	1	450	46.489	7.17	44.204	1019.48	aroA	3-phosphoshikimate 1-carboxyvinyltransferase (EC 2.5.1.19) (5-enolpyruvylshikimate-3-phosphate synthase) (EPSP synthase) (EPSPS)
A0A0D6PWM4	39000000	26000000	38000000	Komagataeibacter europaeus NBRC 3261	229.661	72.3629	32	289	32	474	53.139	6.6	30.623	835.625	gltX	Glutamate--tRNA ligase (EC 6.1.1.17) (Glutamyl-tRNA synthetase) (GluRS)
A0A0D6PXR7	130000000	130000000	93000000	Komagataeibacter europaeus NBRC 3261	228.532	67.1679	29	292	8	399	42.032	5.44	60.054	914.228	sucC	Succinate--CoA ligase [ADP-forming] subunit beta (EC 6.2.1.5) (Succinyl-CoA synthetase subunit beta) (SCS-beta)
A0A0D6Q0A8	6500000	16000000	22000000	Komagataeibacter europaeus NBRC 3261	227.936	61.9281	28	251	28	612	65.139	6.64	31.68	712.118	edd	Phosphogluconate dehydratase (EC 4.2.1.12)
A0A0D6Q3J5	120000000	120000000	86000000	Komagataeibacter europaeus NBRC 3261	227.61	80.826	28	244	19	339	36.647	6.27	198.526	862.694	asd	Aspartate-semialdehyde dehydrogenase (ASA dehydrogenase) (ASADH) (EC 1.2.1.11) (Aspartate-beta-semialdehyde dehydrogenase)
A0A0D6PVE4	60000000	39000000	41000000	Komagataeibacter europaeus NBRC 3261	224.138	76.815	22	218	22	427	44.682	5.91	80.113	715.525		3-oxoacyl-[acyl-carrier-protein] synthase 2 (EC 2.3.1.179)
A0A0D6PXL7	3500000	50000000	33000000	Komagataeibacter europaeus NBRC 3261	224.053	66.5474	34	253	33	559	62.11	5.21	22.899	726.77	ettA	Energy-dependent translational throttle protein EttA (EC 3.6.1.-) (Translational regulatory factor EttA)
A0A0D6PW65	100000000	83000000	74000000	Komagataeibacter europaeus NBRC 3261	222.238	91.0891	22	345	22	202	22.577	6.73	5622.41	1007.51		Superoxide dismutase (EC 1.15.1.1)
A0A0D6PYF2	370000000	9200000	39000000	Komagataeibacter europaeus NBRC 3261	218.781	69.3487	24	307	21	261	28.377	5.71	761.699	886.181	rpsB	30S ribosomal protein S2
A0A0D6Q1X0	4900000	53000000	53000000	Komagataeibacter europaeus NBRC 3261	216.595	69.4231	28	272	21	520	57.423	7.55	22.101	941.992		Glycerol-3-phosphate dehydrogenase (EC 1.1.5.3)
A0A0D6PVD4	290000000	140000000	74000000	Komagataeibacter europaeus NBRC 3261	209.955	74.4681	26	376	26	282	29.46	7.08	864.964	1116.11	dapD	2,3,4,5-tetrahydropyridine-2,6-dicarboxylate N-succinyltransferase (EC 2.3.1.117) (Tetrahydrodipicolinate N-succinyltransferase) (THDP succinyltransferase) (THP succinyltransferase) (Tetrahydropicolinate succinylase)
A0A0D6Q0T3	22000000	23000000	23000000	Komagataeibacter europaeus NBRC 3261	202.368	67.6364	29	236	29	550	60.184	6.49	18.307	683.969		Fumarate hydratase class I (EC 4.2.1.2)
A0A0D6PY07	9100000	53000000	42000000	Komagataeibacter europaeus NBRC 3261	199.768	58.5598	29	199	9	736	78.123	5.19	12.65	649.718	purL	Phosphoribosylformylglycinamidine synthase subunit PurL (FGAM synthase) (EC 6.3.5.3) (Formylglycinamide ribonucleotide amidotransferase subunit II) (FGAR amidotransferase II) (FGAR-AT II) (Glutamine amidotransferase PurL) (Phosphoribosylformylglycinamidine synthase subunit II)
A0A0D6Q1N2	15000000	28000000	15000000	Komagataeibacter europaeus NBRC 3261	199.525	57.4074	29	234	19	432	47.323	6.05	90.525	640.433	ahcY	Adenosylhomocysteinase (EC 3.3.1.1) (S-adenosyl-L-homocysteine hydrolase) (AdoHcyase)
A0A0D6Q2N4	240000000	16000000	33000000	Komagataeibacter europaeus NBRC 3261	196.436	69.1023	25	204	25	479	50.927	6.1	57.78	613.399		Pyruvate kinase (EC 2.7.1.40)
A0A0D6PUS9			1200000	Komagataeibacter europaeus NBRC 3261	195.083	54.5455	20	154	7	484	51.606	6.42	56.544	483.974	fumC	Fumarate hydratase class II (Fumarase C) (EC 4.2.1.2) (Aerobic fumarase) (Iron-independent fumarase)
A0A0D6PV31	340000000	40000000	39000000	Komagataeibacter europaeus NBRC 3261	194.565	54.8889	20	162	20	450	48.322	6.16	20.544	488.381	hisA	1-(5-phosphoribosyl)-5-[(5-phosphoribosylamino)methylideneamino] imidazole-4-carboxamide isomerase (EC 5.3.1.16) (Phosphoribosylformimino-5-aminoimidazole carboxamide ribotide isomerase)
A0A0D6PX70		840000	2700000	Komagataeibacter europaeus NBRC 3261	192.504	66.8675	20	253	2	332	36.784	6.55	55.234	842.775		Aldo/keto reductase
A0A0D6PYV8		9900000	6900000	Komagataeibacter europaeus NBRC 3261	190.951	57.7371	28	170	1	601	64.992	5.55	11.664	440.36	argS	Arginine--tRNA ligase (EC 6.1.1.19) (Arginyl-tRNA synthetase) (ArgRS)
A0A0D6PX98	150000000	94000000	76000000	Komagataeibacter europaeus NBRC 3261	190.742	68.3453	24	258	24	417	44.734	5.22	111.202	833.907		Aminotransferase (EC 2.6.1.-)
A0A0D6Q0B2				Komagataeibacter europaeus NBRC 3261	190.521	59.621	37	194	1	686	74.256	5.74	13.816	574.715	glyS	Glycine--tRNA ligase beta subunit (EC 6.1.1.14) (Glycyl-tRNA synthetase beta subunit) (GlyRS)
A0A0D6Q1F0	1900000000	22000000	38000000	Komagataeibacter europaeus NBRC 3261	190.063	67.8715	22	211	22	249	27.02	5.03	1636.89	567.619		Probable transcriptional regulatory protein Geu3261_0169_046
A0A0D6Q488	14000000			Komagataeibacter europaeus NBRC 3261	185.057	66.3664	20	206	1	333	36.612	4.97	70.969	623.686	prfB	Peptide chain release factor 2 (RF-2)
A0A0D6Q125	270000000	16000000	14000000	Komagataeibacter europaeus NBRC 3261	184.564	54.9072	15	222	2	377	39.101	6.01	165.81	725.214		Glycine cleavage system T protein (EC 2.1.2.10)
A0A0D6Q3R4		11000000	9700000	Komagataeibacter europaeus NBRC 3261	183.424	51.4786	36	171	34	913	101.764	5.5	5.723	479.779	secA	Protein translocase subunit SecA (EC 7.4.2.8)
A0A0D6Q4A5	72000000	180000000	91000000	Komagataeibacter europaeus NBRC 3261	183.085	55.0964	19	245	19	363	39.369	6.33	111.884	821.669		Branched-chain-amino-acid aminotransferase (EC 2.6.1.42)
A0A0D6PWV4	520000000	21000000	22000000	Komagataeibacter europaeus NBRC 3261	182.44	78.4314	26	162	26	204	21.859	10.02	540.17	455.581	rplD	50S ribosomal protein L4
A0A0D6PV77	190000000	3600000	11000000	Komagataeibacter europaeus NBRC 3261	182.171	82.2134	16	172	16	253	25.697	7.69	214.443	560.7		Oxidoreductase/short-chain dehydrogenase/reductase SDR
A0A0D6PYC3	360000000	43000000	48000000	Komagataeibacter europaeus NBRC 3261	178.164	80.137	23	222	23	292	32.714	5.41	257.086	663.171		Ferredoxin--NADP reductase (EC 1.18.1.2)
A0A0D6Q147	100000000	41000000	48000000	Komagataeibacter europaeus NBRC 3261	171.613	65.8915	24	224	10	387	42.303	5.78	29.2	731.779	mtnA	Methylthioribose-1-phosphate isomerase (M1Pi) (MTR-1-P isomerase) (EC 5.3.1.23) (S-methyl-5-thioribose-1-phosphate isomerase)
A0A0D6PXV1	79000000			Komagataeibacter europaeus NBRC 3261	169.067	73.2919	14	157	4	161	18.295	7.28	7497.94	544.159	rpsF	30S ribosomal protein S6
A0A0D6Q096	20000000	44000000	27000000	Komagataeibacter europaeus NBRC 3261	169.023	51.5658	23	167	10	479	51.323	6.23	15.103	531.387	argH	Argininosuccinate lyase (ASAL) (EC 4.3.2.1) (Arginosuccinase)
A0A0D6PX96	110000000	40000000	41000000	Komagataeibacter europaeus NBRC 3261	167.887	77.1739	20	174	20	276	30.249	10.7	214.443	456.38	rplB	50S ribosomal protein L2
A0A0D6PZX0	7200000	16000000	13000000	Komagataeibacter europaeus NBRC 3261	167.487	69.2722	24	181	24	371	39.7	6.61	88.615	513.061		S-(hydroxymethyl)glutathione dehydrogenase (EC 1.1.1.284)
A0A0D6Q0J2		2600000	3300000	Komagataeibacter europaeus NBRC 3261	166.785	47.6136	32	165	7	880	95.14	5.68	4.179	494.885	alaS	Alanine--tRNA ligase (EC 6.1.1.7) (Alanyl-tRNA synthetase) (AlaRS)
A0A0D6Q318	180000000	5900000	5100000	Komagataeibacter europaeus NBRC 3261	166.707	97.0588	13	129	13	136	14.664	5.26	26826	507.228		Rhodanese domain-containing protein
A0A0D6Q0A4		26000000	23000000	Komagataeibacter europaeus NBRC 3261	166.377	39.2292	27	179	27	1012	110.484	8.02	4.151	503.255	uvrA	UvrABC system protein A (UvrA protein) (Excinuclease ABC subunit A)
A0A0D6PY72	200000000	15000000	28000000	Komagataeibacter europaeus NBRC 3261	165.476	94.1634	25	203	25	257	28.091	6.04	182.298	577.663		ABC transporter FeS assembly ATPase SufC
A0A0D6PVP4	9300000	29000000	22000000	Komagataeibacter europaeus NBRC 3261	164.508	60.8889	27	147	27	450	49.883	6.58	28.126	427.099		Adenylosuccinate lyase (ASL) (EC 4.3.2.2) (Adenylosuccinase)
A0A0D6PWV8	20000000	42000000	28000000	Komagataeibacter europaeus NBRC 3261	162.034	45.1754	18	191	18	456	48.17	4.72	47.329	617.657		Pyruvate dehydrogenase E1 component subunit beta (EC 1.2.4.1)
A0A0D6PY39	110000000	12000000	12000000	Komagataeibacter europaeus NBRC 3261	161.736	81.4332	20	124	6	307	32.556	5.52	65.608	414.804	pqqB	Coenzyme PQQ synthesis protein B (Pyrroloquinoline quinone biosynthesis protein B)
A0A0D6PX09	17000000	750000	5400000	Komagataeibacter europaeus NBRC 3261	161.512	53.1183	25	153	25	465	49.618	7.3	25.102	442.631	carA	Carbamoyl-phosphate synthase small chain (EC 6.3.5.5) (Carbamoyl-phosphate synthetase glutamine chain)
A0A0D6PXD4	560000000	46000000	31000000	Komagataeibacter europaeus NBRC 3261	161.352	61.7391	17	157	17	345	37.312	4.83	132.352	532.932		Iron-dependent peroxidase
A0A0D6PW39	350000000	6700000	9000000	Komagataeibacter europaeus NBRC 3261	160.22	85.8491	19	121	18	318	33.228	6.01	67.129	383.153		Thioredoxin reductase (EC 1.8.1.9)
A0A0D6Q350	110000000	21000000	33000000	Komagataeibacter europaeus NBRC 3261	159.939	55.1948	21	205	19	462	49.067	8.53	11.69	743.409	tolB	Tol-Pal system protein TolB
A0A0D6PYA3	180000000		6700000	Komagataeibacter europaeus NBRC 3261	158.585	90.0398	22	123	9	251	26.482	6.35	236.137	365.414		Trehalose 6-phosphate phosphatase (EC 3.1.3.12)
A0A0D6Q0Z4	5800000	7000000	8900000	Komagataeibacter europaeus NBRC 3261	158.304	47.2426	21	210	1	544	56.737	5.91	13.874	658.726		Dihydroxyacetone kinase
A0A0D6Q237	9300000	25000000	30000000	Komagataeibacter europaeus NBRC 3261	154.63	59.0799	19	187	19	413	45.048	8.62	32.246	640.521		Aminotransferase (EC 2.6.1.-)
A0A0D6Q2C2	54000000	63000000	64000000	Komagataeibacter europaeus NBRC 3261	154.388	52.2892	21	178	21	415	45.207	6.34	35.747	548.709		Aminopeptidase
A0A0D6Q020		19000000	5000000	Komagataeibacter europaeus NBRC 3261	153.836	58.7891	26	146	7	512	57.199	6.16	13.175	409.382	metG	Methionine--tRNA ligase (EC 6.1.1.10) (Methionyl-tRNA synthetase) (MetRS)
A0A0D6PY79		3300000	4200000	Komagataeibacter europaeus NBRC 3261	152.664	53.882	32	142	18	644	73.425	6.13	8.49	366.483	thrS	Threonine--tRNA ligase (EC 6.1.1.3) (Threonyl-tRNA synthetase) (ThrRS)
A0A0D6PYH0	420000000	23000000	44000000	Komagataeibacter europaeus NBRC 3261	152.281	84.9462	17	183	17	93	10.37	10.56	71967.6	502.4	rpsQ	30S ribosomal protein S17
A0A0D6Q2J6		1800000	610000	Komagataeibacter europaeus NBRC 3261	151.368	37.3569	26	194	1	961	101.838	6.29	5.989	582.603	gcvP	Glycine dehydrogenase (decarboxylating) (EC 1.4.4.2) (Glycine cleavage system P-protein) (Glycine decarboxylase) (Glycine dehydrogenase (aminomethyl-transferring))
A0A0D6PXE7	51000000	55000000	49000000	Komagataeibacter europaeus NBRC 3261	150.63	55.0403	24	201	19	496	55.241	6.05	13.497	645.912		Cysteine desulfurase activator complex subunit SufB
A0A0D6PYZ2	53000000	11000000	13000000	Komagataeibacter europaeus NBRC 3261	150.19	63.3252	20	175	1	409	43.983	6.2	14.086	566.059	trpB	Tryptophan synthase beta chain (EC 4.2.1.20)
A0A0D6Q1A5	280000000	24000000	35000000	Komagataeibacter europaeus NBRC 3261	148.163	65.873	12	129	12	252	26.889	6.7	57.78	528.178		Oxidoreductase/short-chain dehydrogenase/reductase SDR
A0A0D6Q1A2	11000000	42000000	44000000	Komagataeibacter europaeus NBRC 3261	147.715	56.2945	21	182	21	421	46.249	7.31	34.112	538.054	dadA	D-amino acid dehydrogenase (EC 1.4.99.-)
A0A0D6PYI1	1700000000	45000000	37000000	Komagataeibacter europaeus NBRC 3261	147.078	82.0988	19	192	19	162	16.817	10.29	1257.92	597.543	rplO	50S ribosomal protein L15
A0A0D6PXA6	660000	1900000	3200000	Komagataeibacter europaeus NBRC 3261	146.152	61.4286	17	204	1	350	37.133	6.8	49.802	727.185		Oxidoreductase
A0A0D6Q1I1	50000000	60000000	66000000	Komagataeibacter europaeus NBRC 3261	145.487	65.618	21	164	21	445	46.916	6.43	20.544	549.858		Homoserine dehydrogenase (EC 1.1.1.3)
A0A0D6Q2U4	250000000	54000000	42000000	Komagataeibacter europaeus NBRC 3261	144.216	58.8235	18	162	18	323	34.746	4.98	76.426	523.187		Thioredoxin
A0A0D6PYM9	470000000	17000000	52000000	Komagataeibacter europaeus NBRC 3261	143.023	83.1633	15	185	14	196	21.528	4.79	241.446	518.624	rplI	50S ribosomal protein L9
A0A0D6Q030	320000000	9800000	13000000	Komagataeibacter europaeus NBRC 3261	142.645	98.3516	16	127	7	182	18.791	5.29	350.119	452.658		Ankyrin repeat protein
A0A0D6PYC2		8300000	14000000	Komagataeibacter europaeus NBRC 3261	142.641	45.8537	28	136	7	820	87.088	5.54	5.516	424.656	pheT	Phenylalanine--tRNA ligase beta subunit (EC 6.1.1.20) (Phenylalanyl-tRNA synthetase beta subunit) (PheRS)
A0A0D6PYD8	230000000	11000000	23000000	Komagataeibacter europaeus NBRC 3261	140.067	66.0494	18	150	13	324	34.924	6.43	45.416	447.941		D-isomer specific 2-hydroxyacid dehydrogenase
A0A0D6PWD4	130000000	45000000	57000000	Komagataeibacter europaeus NBRC 3261	139.701	56.25	24	168	19	528	57.191	5.49	14.849	468.295		Metal dependent hydrolase
A0A0D6PYT7	1300000	49000000	28000000	Komagataeibacter europaeus NBRC 3261	138.615	65.7143	20	184	20	245	27.557	7.64	28.936	500.044	pqqC	Pyrroloquinoline-quinone synthase (EC 1.3.3.11) (Coenzyme PQQ synthesis protein C) (Pyrroloquinoline quinone biosynthesis protein C)
A0A0D6Q3R7	7000000	7000000	6300000	Komagataeibacter europaeus NBRC 3261	137.124	39.0832	28	127	28	829	91.52	6.18	4.69	336.858	lon	Lon protease (EC 3.4.21.53) (ATP-dependent protease La)
A0A0D6Q512	470000000	24000000	31000000	Komagataeibacter europaeus NBRC 3261	135.056	64.0351	13	129	13	228	23.817	6.54	397.107	452.571		Uncharacterized protein
A0A0D6PZ96	200000000	57000000	41000000	Komagataeibacter europaeus NBRC 3261	134.068	59.8566	15	173	15	279	29.609	6.7	99	527.838		Enoyl-[acyl-carrier-protein] reductase [NADH] (EC 1.3.1.9)
A0A0D6PWE9	19000000	26000000	29000000	Komagataeibacter europaeus NBRC 3261	132.875	52.2814	22	158	22	526	54.735	7.18	11.798	475.055	purH	Bifunctional purine biosynthesis protein PurH [Includes: Phosphoribosylaminoimidazolecarboxamide formyltransferase (EC 2.1.2.3) (AICAR transformylase); IMP cyclohydrolase (EC 3.5.4.10) (ATIC) (IMP synthase) (Inosinicase)]
A0A0D6PWI7	490000000	18000000	24000000	Komagataeibacter europaeus NBRC 3261	131.974	51.773	10	140	5	282	29.659	5.76	50.795	492.286	kdsA	2-dehydro-3-deoxyphosphooctonate aldolase (EC 2.5.1.55) (3-deoxy-D-manno-octulosonic acid 8-phosphate synthase) (KDO-8-phosphate synthase) (KDO 8-P synthase) (KDOPS) (Phospho-2-dehydro-3-deoxyoctonate aldolase)
A0A0D6PXB0		1200000	2400000	Komagataeibacter europaeus NBRC 3261	131.758	59.5238	25	121	8	546	60.075	6.44	7.209	352.499		Electron transfer flavoprotein-ubiquinone oxidoreductase (ETF-QO) (EC 1.5.5.1)
A0A0D6Q2P5	190000000	13000000	16000000	Komagataeibacter europaeus NBRC 3261	130.876	88.6179	15	115	15	246	26.501	5.31	176.828	357.821		Two component transcriptional regulator
A0A0D6PYZ3	20000000			Komagataeibacter europaeus NBRC 3261	129.622	75.2688	16	152	2	186	21.533	9.47	999	451.586	infC	Translation initiation factor IF-3
A0A0D6PYU8	6900000	36000000	40000000	Komagataeibacter europaeus NBRC 3261	129.465	55.8352	19	133	19	437	48.165	5.64	9	461.537		ATP-dependent protease ATP-binding subunit HslU
A0A0D6PYE5	560000	13000000	8100000	Komagataeibacter europaeus NBRC 3261	128.849	53.6842	26	133	20	570	62.762	6.3	9.68	350.637	guaA	GMP synthase [glutamine-hydrolyzing] (EC 6.3.5.2) (GMP synthetase) (Glutamine amidotransferase)
A0A0D6PZM2				Komagataeibacter europaeus NBRC 3261	128.421	59.7137	20	139	1	489	52.173	6.48	9.857	468.749		Aldehyde/betaine dehydrogenase
A0A0D6PXQ2	530000000	28000000	39000000	Komagataeibacter europaeus NBRC 3261	128.006	78.125	19	150	19	192	20.435	10.99	382.119	439.502	rpsE	30S ribosomal protein S5
A0A0D6Q2G1			8100000	Komagataeibacter europaeus NBRC 3261	127.45	59.719	19	161	2	427	46.328	7.53	9	543.4		D-amino acid oxidase
A0A0D6Q539	10000000	31000000	21000000	Komagataeibacter europaeus NBRC 3261	126.138	62.5298	26	136	26	419	45.92	6.39	16.783	372.361	clpX	ATP-dependent Clp protease ATP-binding subunit ClpX
A0A0D6PYL3		4000000	3300000	Komagataeibacter europaeus NBRC 3261	126.085	35.967	24	146	9	848	92.901	6.13	3.571	407.979	gyrB	DNA gyrase subunit B (EC 5.6.2.2)
A0A0D6PYM3	110000000	8200000	30000000	Komagataeibacter europaeus NBRC 3261	125.138	47.807	19	126	19	456	48.132	5.6	16.783	330.609	lysA	Diaminopimelate decarboxylase (DAP decarboxylase) (DAPDC) (EC 4.1.1.20)
A0A0D6Q1S2	88000000		13000000	Komagataeibacter europaeus NBRC 3261	124.279	52.8302	15	102	2	371	39.638	5.36	30.623	329.005		Nucleoside hydrolase
A0A0D6Q290	30000000			Komagataeibacter europaeus NBRC 3261	123.951	59.5989	15	85	2	349	37.391	5.74	28.936	235.781		Dipeptidase
A0A0D6PVX5		6000000	11000000	Komagataeibacter europaeus NBRC 3261	123.936	40	16	118	16	535	59.185	6.24	4.995	368.919	lysS	Lysine--tRNA ligase (EC 6.1.1.6) (Lysyl-tRNA synthetase) (LysRS)
A0A0D6Q3I1		25000000	23000000	Komagataeibacter europaeus NBRC 3261	121.821	45.4012	19	160	15	511	56.913	5.96	5.136	472.093	zwf	Glucose-6-phosphate 1-dehydrogenase (G6PD) (EC 1.1.1.49)
A0A0D6PVT6	76000000			Komagataeibacter europaeus NBRC 3261	119.504	67.9389	15	122	2	262	27.351	5.1	53.117	399.238		Myo-inositol-1(Or 4)-monophosphatase
A0A0D6Q0F3	37000000		3600000	Komagataeibacter europaeus NBRC 3261	119.462	60.452	17	77	12	354	37.085	6.07	36.927	235.129		Uncharacterized protein
A0A0D6PYG8	220000000	150000000	47000000	Komagataeibacter europaeus NBRC 3261	119.41	97.4138	14	112	14	116	12.897	5.48	358.381	408.676		Translation initiation inhibitor/endoribonuclease L-PSP
A0A0D6PVL5	31000000	36000000	34000000	Komagataeibacter europaeus NBRC 3261	117.897	55.6701	17	176	3	291	32.021	6.32	22.357	560.327		Thiosulfate sulfurtransferase
A0A0D6PW09	20000000	1200000	4100000	Komagataeibacter europaeus NBRC 3261	117.54	42.8251	15	90	15	446	46.817	5.67	8.261	263.336		Zn-dependent microcin-processing peptidase U62/PmbA/TldD
A0A0D6Q1Q4	97000000	66000000	47000000	Komagataeibacter europaeus NBRC 3261	116.487	47.7477	10	108	10	333	36.39	5.08	12.111	380.807		Cobalamin synthesis protein CobW
A0A0D6Q1Y0	58000000	1000000	2500000	Komagataeibacter europaeus NBRC 3261	116.304	73.1061	14	71	14	264	28.176	9.13	53.117	248.397		Outer membrane protein
A0A0D6PXY2	200000000	17000000	27000000	Komagataeibacter europaeus NBRC 3261	116.178	65.7025	16	173	16	242	25.162	7.34	73.989	530.37		Oxidoreductase/short-chain dehydrogenase/reductase SDR
A0A0D6PUM4	240000000	23000000	26000000	Komagataeibacter europaeus NBRC 3261	115.093	72.2222	14	129	14	252	27.099	6.52	55.234	389.454		Competence-damage protein
A0A0D6PWZ2	340000000	27000000	25000000	Komagataeibacter europaeus NBRC 3261	113.16	58.7591	14	102	14	274	28.696	6.68	41.17	307.2		Ysc84 domain-containing protein
A0A0D6PZN4	78000000	11000000	16000000	Komagataeibacter europaeus NBRC 3261	112.039	58.1967	9	85	5	366	37.438	4.82	45.416	310.169	purM	Phosphoribosylformylglycinamidine cyclo-ligase (EC 6.3.3.1) (AIR synthase) (AIRS) (Phosphoribosyl-aminoimidazole synthetase)
A0A0D6PVX0	110000000	38000000	23000000	Komagataeibacter europaeus NBRC 3261	111.727	67.2727	9	119	8	220	23.764	5.54	69.17	382.174		Carboxymethylenebutenolidase
A0A0D6Q0J9	93000000	9400000	22000000	Komagataeibacter europaeus NBRC 3261	111.543	52.2388	15	111	15	469	50.448	6.73	16.302	308.025		Amidohydrolase
A0A0D6Q1K2	220000000	120000000	95000000	Komagataeibacter europaeus NBRC 3261	110.609	88.6364	16	159	16	176	19.977	6.57	350.119	422.655	nusG	Transcription termination/antitermination protein NusG
A0A0D6Q329	290000000	52000000	53000000	Komagataeibacter europaeus NBRC 3261	109.679	92.3913	19	183	19	184	20.043	5.83	115.591	497.315		Molybdenum cofactor biosynthesis protein B
A0A0D6Q0T5	200000000	55000000	49000000	Komagataeibacter europaeus NBRC 3261	107.62	61.9658	16	155	16	234	24.961	6	45.416	483.106	rpiA	Ribose-5-phosphate isomerase A (EC 5.3.1.6) (Phosphoriboisomerase A) (PRI)
A0A0D6PVG5	6700000			Komagataeibacter europaeus NBRC 3261	107.369	61.8557	12	84	5	291	29.851	7.2	62.096	234.998		3-hydroxyisobutyrate dehydrogenase
A0A0D6PVV9	430000000	23000000	32000000	Komagataeibacter europaeus NBRC 3261	107.153	76.1111	11	76	10	180	19.766	4.98	165.81	291.955	mtnD	Acireductone dioxygenase (1,2-dihydroxy-3-keto-5-methylthiopentene dioxygenase) (DHK-MTPene dioxygenase) (Acireductone dioxygenase (Fe(2+)-requiring)) (ARD') (Fe-ARD) (EC 1.13.11.54) (Acireductone dioxygenase (Ni(2+)-requiring)) (ARD) (Ni-ARD) (EC 1.13.11.53)
A0A0D6Q200	35000000	75000000	29000000	Komagataeibacter europaeus NBRC 3261	106.802	45.4545	14	81	11	286	31.516	5.4	42.94	251.446	speE	Polyamine aminopropyltransferase (Putrescine aminopropyltransferase) (PAPT) (Spermidine synthase) (SPDS) (SPDSY) (EC 2.5.1.16)
A0A0D6PWZ7			2700000	Komagataeibacter europaeus NBRC 3261	104.968	48.8735	21	121	1	577	62.131	7.99	3.739	342.712	aroB	Multifunctional fusion protein [Includes: Shikimate kinase (SK) (EC 2.7.1.71); 3-dehydroquinate synthase (DHQS) (EC 4.2.3.4)]
A0A0D6PX10	150000000	12000000	22000000	Komagataeibacter europaeus NBRC 3261	104.856	58.9354	13	133	13	263	27.493	6.92	82.768	414.172	dapB	4-hydroxy-tetrahydrodipicolinate reductase (HTPA reductase) (EC 1.17.1.8)
A0A0D6PWL6	93000000	7700000	16000000	Komagataeibacter europaeus NBRC 3261	104.318	66.2614	19	130	19	329	34.503	7.12	28.764	348.708		Cysteine synthase (EC 2.5.1.47)
A0A0D6PYL2				Komagataeibacter europaeus NBRC 3261	103.558	34.3874	7	97	0	253	27.096	9.13	27.943	328.718		Uncharacterized protein
A0A0D6PZB6		1500000	3100000	Komagataeibacter europaeus NBRC 3261	103.465	43.002	13	91	9	493	54.428	5.87	5.105	278.031		NADPH-dependent L-sorbose reductase/D-mannonate oxidoreductase
A0A0D6PWY5		7100000	10000000	Komagataeibacter europaeus NBRC 3261	103.384	46.3855	18	84	18	498	53.978	9	6.356	224.783	mqo	Probable malate:quinone oxidoreductase (EC 1.1.5.4) (MQO) (Malate dehydrogenase [quinone])
A0A0D6Q361	440000000	3700000	11000000	Komagataeibacter europaeus NBRC 3261	103.004	69.5187	12	116	12	187	20.368	4.55	165.81	392.075		Nitrogen fixing thioredoxin-like protein NifU
A0A0D6PWG7	38000000		11000000	Komagataeibacter europaeus NBRC 3261	101.386	53.9446	17	75	17	469	49.859	5.99	9	198.571		M20_dimer domain-containing protein
A0A0D6PWM0	520000			Komagataeibacter europaeus NBRC 3261	100.836	34.0285	21	89	2	911	100.42	9.19	1.494	242.004	topA	DNA topoisomerase 1 (EC 5.6.2.1) (DNA topoisomerase I)
A0A0D6Q4J0	52000000	24000000	12000000	Komagataeibacter europaeus NBRC 3261	100.444	55.3191	18	117	18	376	40.668	5.19	11.452	367.415		Diaminopimelate decarboxylase
A0A0D6PZK7	340000000	25000000	45000000	Komagataeibacter europaeus NBRC 3261	97.8472	67.6647	11	95	5	167	18.394	10.56	42.288	375.94	rpsI	30S ribosomal protein S9
A0A0D6PYZ5				Komagataeibacter europaeus NBRC 3261	96.3385	54.0659	16	118	1	455	47.83	6.8	7.318	383.244	glmU	Bifunctional protein GlmU [Includes: UDP-N-acetylglucosamine pyrophosphorylase (EC 2.7.7.23) (N-acetylglucosamine-1-phosphate uridyltransferase); Glucosamine-1-phosphate N-acetyltransferase (EC 2.3.1.157)]
A0A0D6PYL1	1900000000	71000000	160000000	Komagataeibacter europaeus NBRC 3261	96.3001	88.535	12	141	12	157	17.044	6.8	40.246	383.373		Heat shock protein Hsp20/HspA
A0A0D6PYS5		22000000	15000000	Komagataeibacter europaeus NBRC 3261	96.0546	34.8442	12	111	12	353	38.621	6.89	13.384	361.773	hemE	Uroporphyrinogen decarboxylase (UPD) (URO-D) (EC 4.1.1.37)
A0A0D6Q1M9	130000000	9800000	8500000	Komagataeibacter europaeus NBRC 3261	95.5622	44.7099	14	71	14	293	31.909	9.29	23.484	157.638	atpG	ATP synthase gamma chain (ATP synthase F1 sector gamma subunit) (F-ATPase gamma subunit)
A0A0D6PY95	300000000	37000000	43000000	Komagataeibacter europaeus NBRC 3261	95.0336	59.3525	11	120	6	278	28.946	5.16	17.478	455.427	trpA	Tryptophan synthase alpha chain (EC 4.2.1.20)
A0A0D6PZT5	89000000	86000000	48000000	Komagataeibacter europaeus NBRC 3261	93.9976	52.5926	12	147	10	270	29.193	5.9	60.054	428.865	map	Methionine aminopeptidase (MAP) (MetAP) (EC 3.4.11.18) (Peptidase M)
A0A0D6PXP7	6200000	950000	6100000	Komagataeibacter europaeus NBRC 3261	93.8784	68.7831	14	109	14	189	21.311	9.64	28.552	276.345	rplE	50S ribosomal protein L5
A0A0D6Q1P9		18000000	12000000	Komagataeibacter europaeus NBRC 3261	93.8579	65.2439	18	94	18	328	35.557	9.57	28.552	301.552		Oxidoreductase
A0A0D6PZU4		2600000	1800000	Komagataeibacter europaeus NBRC 3261	93.4303	58.0952	18	97	13	420	44.427	6.6	8.12	258.607	murA	UDP-N-acetylglucosamine 1-carboxyvinyltransferase (EC 2.5.1.7) (Enoylpyruvate transferase) (UDP-N-acetylglucosamine enolpyruvyl transferase) (EPT)
A0A0D6PYA9	44000000	40000000	31000000	Komagataeibacter europaeus NBRC 3261	92.5251	80.4348	13	136	13	230	24.56	5.53	26.384	386.258		Carbonic anhydrase (EC 4.2.1.1) (Carbonate dehydratase)
A0A0D6Q045				Komagataeibacter europaeus NBRC 3261	91.8318	52.4735	19	129	1	566	60.16	5.39	3.758	416.664	ade	Adenine deaminase (Adenase) (Adenine aminase) (EC 3.5.4.2)
A0A0D6PZ11		7800000	950000	Komagataeibacter europaeus NBRC 3261	91.6121	58.6538	18	103	6	416	44.874	6.3	5.105	262.394		Cysteine desulfurase (EC 2.8.1.7)
A0A0D6Q1A8		270000		Komagataeibacter europaeus NBRC 3261	90.4363	56.2341	14	54	14	393	43.988	7.8	6.305	157.023		Iron-sulfur (Fe-S) oxidoreductase
A0A0D6Q1T7	160000000	13000000	13000000	Komagataeibacter europaeus NBRC 3261	89.9033	43.2727	8	57	8	275	27.663	6.52	80.113	185.437	thiM	Hydroxyethylthiazole kinase (EC 2.7.1.50) (4-methyl-5-beta-hydroxyethylthiazole kinase) (TH kinase) (Thz kinase)
A0A0D6PY59	120000000	25000000	10000000	Komagataeibacter europaeus NBRC 3261	89.668	47.9876	13	105	13	323	33.988	6.13	24.119	308.144	fabH	3-oxoacyl-[acyl-carrier-protein] synthase 3 (EC 2.3.1.180) (3-oxoacyl-[acyl-carrier-protein] synthase III) (Beta-ketoacyl-ACP synthase III) (KAS III)
A0A0D6PZI8	70000000	11000000	15000000	Komagataeibacter europaeus NBRC 3261	88.1982	61.194	15	115	10	201	21.964	9.45	26.384	312.934		Transcriptional regulator CarD
A0A0D6Q1I2		1400000	2600000	Komagataeibacter europaeus NBRC 3261	86.9147	20.6985	19	80	19	1174	130.138	6.54	0.984	219.303		AAA_27 domain-containing protein
A0A0D6Q2I3			7300000	Komagataeibacter europaeus NBRC 3261	85.0214	48.4561	12	65	12	421	45.707	6.04	5.952	212.368		5-aminolevulinate synthase (EC 2.3.1.37) (5-aminolevulinic acid synthase) (Delta-ALA synthase) (Delta-aminolevulinate synthase)
A0A0D6PZX6	1500000	11000000	8800000	Komagataeibacter europaeus NBRC 3261	84.5603	30.6233	16	77	16	738	81.588	6.42	1.825	263.974	parC	DNA topoisomerase 4 subunit A (EC 5.6.2.2) (Topoisomerase IV subunit A)
A0A0D6PW18	1500000	20000000	21000000	Komagataeibacter europaeus NBRC 3261	84.5538	55.7235	20	119	20	463	52.506	6.65	3.748	333.892		ABC transporter
A0A0D6PXS9		12000000		Komagataeibacter europaeus NBRC 3261	84.4149	27.409	14	53	14	934	104.062	6.39	1.424	168.607		Phosphoenolpyruvate carboxylase
A0A0D6PXM6	300000000	170000000	130000000	Komagataeibacter europaeus NBRC 3261	84.1729	75.5814	13	130	8	172	17.964	9.74	42.288	404.228	rplJ	50S ribosomal protein L10
A0A0D6PWJ8	170000000	61000000	27000000	Komagataeibacter europaeus NBRC 3261	84.1455	49.5413	13	113	13	327	35.212	5.1	14.399	374.903		Heat shock protein Hsp33
A0A0D6Q090	90000000	37000000	22000000	Komagataeibacter europaeus NBRC 3261	82.8824	49.5192	7	89	7	208	23.374	5.92	9	269.04		Thiol:disulfide interchange protein
A0A0D6PWZ3				Komagataeibacter europaeus NBRC 3261	82.7778	43.5484	13	77	1	310	33.126	5.95	16.191	217.562		Transcriptional regulator
A0A0D6PUZ0	66000000	18000000	19000000	Komagataeibacter europaeus NBRC 3261	82.4967	74.7508	17	106	17	301	31.137	6.81	10.288	339.085	argB	Acetylglutamate kinase (EC 2.7.2.8) (N-acetyl-L-glutamate 5-phosphotransferase) (NAG kinase) (NAGK)
A0A0D6PXX4	140000000	26000000	20000000	Komagataeibacter europaeus NBRC 3261	82.392	45.2675	11	108	11	243	25.99	6.52	33.551	307.95	gloB	Hydroxyacylglutathione hydrolase (EC 3.1.2.6) (Glyoxalase II) (Glx II)
A0A0D6PXE8	19000000	8900000	7000000	Komagataeibacter europaeus NBRC 3261	82.049	79.0514	13	57	13	253	26.641	5.94	9	161.649	hisF	Imidazole glycerol phosphate synthase subunit HisF (EC 4.3.2.10) (IGP synthase cyclase subunit) (IGP synthase subunit HisF) (ImGP synthase subunit HisF) (IGPS subunit HisF)
A0A0D6Q0F7	200000000			Komagataeibacter europaeus NBRC 3261	81.3793	86.5385	7	38	7	104	11.24	4.7	999	111.762		Ferredoxin 2Fe-2S
A0A0D6Q426	3800000			Komagataeibacter europaeus NBRC 3261	80.4652	76.9663	11	23	11	178	18.545	8.82	49.119	76.4785		Uncharacterized protein
A0A0D6Q0E2		7200000	5700000	Komagataeibacter europaeus NBRC 3261	79.2231	35.3846	19	106	19	715	78.037	6.16	2.162	263.536	ligA	DNA ligase (EC 6.5.1.2) (Polydeoxyribonucleotide synthase [NAD(+)])
A0A0D6Q0U7		3500000	3000000	Komagataeibacter europaeus NBRC 3261	79.1182	40.5034	15	77	15	437	47.41	6.76	4.505	228.221	tyrS	Tyrosine--tRNA ligase (EC 6.1.1.1) (Tyrosyl-tRNA synthetase) (TyrRS)
A0A0D6Q377	110000	1400000	960000	Komagataeibacter europaeus NBRC 3261	78.9474	43.9623	16	62	16	530	56.726	6.25	4.412	168.721		Gamma-glutamyltranspeptidase
A0A0D6Q1Z0	34000000	7000000	11000000	Komagataeibacter europaeus NBRC 3261	78.6193	46.2617	6	36	6	214	23.527	4.86	45.416	123.505		Methyltransf_11 domain-containing protein
A0A0D6PZ65	290000000	9800000	8400000	Komagataeibacter europaeus NBRC 3261	78.088	64.6617	9	72	9	133	14.832	11.18	137.95	237.797	rplV	50S ribosomal protein L22
A0A0D6PUV9	20000000	1100000	7400000	Komagataeibacter europaeus NBRC 3261	77.9407	42.9929	11	89	11	421	45.578	5.55	6.943	251.273		Processing protease protein M16
A0A0D6Q072	17000000	5100000	8900000	Komagataeibacter europaeus NBRC 3261	77.9173	64.4928	10	70	3	276	29.145	5.67	17.478	239.503		PEP_hydrolase domain-containing protein
A0A0D6PUT9	56000000	31000000	12000000	Komagataeibacter europaeus NBRC 3261	77.8718	100	13	61	12	112	12.335	6.11	420.697	195.285		Nitrogen regulatory protein P-II
A0A0D6PWS6	43000000	6400000	6100000	Komagataeibacter europaeus NBRC 3261	77.7563	65.5629	15	95	15	302	32.002	5.88	11.915	255.169		O-phosphoserine phosphohydrolase (EC 3.1.3.3) (Phosphoserine phosphatase)
A0A0D6PVT2	68000000	5300000	6400000	Komagataeibacter europaeus NBRC 3261	76.9938	54.9356	11	63	11	233	25.421	6.4	11.915	178.259		Iron-binding nuclear protein Pirin
A0A0D6PUT7		13000000	9800000	Komagataeibacter europaeus NBRC 3261	76.503	29.2208	21	81	21	924	100.094	5.82	1.649	229.394	polA	DNA polymerase I (EC 2.7.7.7)
A0A0D6PVK7	21000000	16000000	13000000	Komagataeibacter europaeus NBRC 3261	76.1603	51.2821	12	96	1	234	25.762	5.07	7.859	257.642		Phosphate-specific transport system accessory protein PhoU
A0A0D6PVE7	47000000	5600000	8500000	Komagataeibacter europaeus NBRC 3261	75.5156	62.1849	11	68	11	238	25.378	5.41	16.013	214.464	mtnC	Enolase-phosphatase E1 (EC 3.1.3.77) (2,3-diketo-5-methylthio-1-phosphopentane phosphatase)
A0A0D6PY38	21000000	7400000	13000000	Komagataeibacter europaeus NBRC 3261	75.329	61.4428	15	82	15	402	41.635	7.24	7.031	240.388		Molybdopterin molybdenumtransferase (EC 2.10.1.1)
A0A0D6Q452	74000000	27000000	30000000	Komagataeibacter europaeus NBRC 3261	74.5007	54.2308	14	144	14	260	29.204	5.58	6.943	303.554		Succinate dehydrogenase iron-sulfur subunit (EC 1.3.5.1)
A0A0D6Q416				Komagataeibacter europaeus NBRC 3261	74.2665	36.1404	8	82	1	285	30.074	6.68	12.895	272.48		Acetyl-CoA synthetase
A0A0D6Q3Z4	54000000	9100000	6600000	Komagataeibacter europaeus NBRC 3261	74.1848	67.4286	9	82	2	175	18.487	6.52	27.48	236.375	ahpD	Alkyl hydroperoxide reductase AhpD (EC 1.11.1.28) (Alkylhydroperoxidase AhpD)
A0A0D6PYJ4	160000000	17000000	17000000	Komagataeibacter europaeus NBRC 3261	74.0516	41.2742	14	65	14	361	38.209	6.81	7.799	160.637		Enoyl-(Acyl carrier protein) reductase/2-nitropropane dioxygenase
A0A0D6Q084	17000000	27000000	19000000	Komagataeibacter europaeus NBRC 3261	73.4237	65.4676	12	83	12	278	29.073	7.93	25.102	263.105	proC	Pyrroline-5-carboxylate reductase (P5C reductase) (P5CR) (EC 1.5.1.2) (PCA reductase)
A0A0D6PZE7	87000000	13000000	12000000	Komagataeibacter europaeus NBRC 3261	72.1877	67.1875	15	121	15	256	27.299	5	13.678	358.399	thiG	Thiazole synthase (EC 2.8.1.10)
A0A0D6Q047	26000000	31000000	26000000	Komagataeibacter europaeus NBRC 3261	72.0508	37.3196	13	98	13	485	53.149	5.66	2.652	278.791		Mannose-1-phosphate guanylyltransferase (EC 2.7.7.13)
A0A0D6Q367	46000000	8600000	9300000	Komagataeibacter europaeus NBRC 3261	71.8245	49.1909	10	74	10	309	32.343	7.03	9	231.251		D-isomer specific 2-hydroxyacid dehydrogenase
A0A0D6PZF9		12000000	10000000	Komagataeibacter europaeus NBRC 3261	70.946	22.3276	19	81	19	1160	128.324	6.84	0.905	203.531	mfd	Transcription-repair-coupling factor (TRCF) (EC 3.6.4.-)
A0A0D6PUZ3	22000000	16000000	13000000	Komagataeibacter europaeus NBRC 3261	68.3934	47.561	11	113	11	328	35.688	6.8	10.45	315.541		Ornithine carbamoyltransferase (OTCase) (EC 2.1.3.3)
A0A0D6PYP7	18000000	11000000	7000000	Komagataeibacter europaeus NBRC 3261	67.4403	63.1818	10	76	3	220	24.241	6.44	9	218.472	gmk	Guanylate kinase (EC 2.7.4.8) (GMP kinase)
A0A0D6PXL2	190000000		3800000	Komagataeibacter europaeus NBRC 3261	67.3624	53	7	26	4	200	21.574	6.79	45.416	75.9467		Uncharacterized protein
A0A0D6Q1P7		7300000	3000000	Komagataeibacter europaeus NBRC 3261	67.2813	40.5868	15	58	12	409	44.596	6.67	5.813	159.238		Serine--pyruvate aminotransferase
A0A0D6PZH2		3700000	5600000	Komagataeibacter europaeus NBRC 3261	66.7762	32.7416	12	57	8	507	55.627	6.11	2.398	149.963	purF	Amidophosphoribosyltransferase (ATase) (EC 2.4.2.14) (Glutamine phosphoribosylpyrophosphate amidotransferase) (GPATase)
A0A0D6Q1D4	180000000	9700000	8600000	Komagataeibacter europaeus NBRC 3261	66.7352	69.7436	11	86	11	195	21.548	7.46	30.623	225.226		Uncharacterized protein
A0A0D6Q2N5	1400000	14000000	8500000	Komagataeibacter europaeus NBRC 3261	66.4973	31.5881	16	91	15	573	60.929	5.38	2.07	257.087		DNA repair protein RecN (Recombination protein N)
A0A0D6PW35	130000000	34000000	20000000	Komagataeibacter europaeus NBRC 3261	66.2044	95	10	100	10	80	8.85	5.2	516.947	274.655	purS	Phosphoribosylformylglycinamidine synthase subunit PurS (FGAM synthase) (EC 6.3.5.3) (Formylglycinamide ribonucleotide amidotransferase subunit III) (FGAR amidotransferase III) (FGAR-AT III) (Phosphoribosylformylglycinamidine synthase subunit III)
A0A0D6PW46	14000000		470000	Komagataeibacter europaeus NBRC 3261	66.1797	41.9929	11	72	11	281	29.903	9	17.478	137.127		Outer membrane protein OmpH/Skp
A0A0D6PXE1	59000000	16000000	16000000	Komagataeibacter europaeus NBRC 3261	65.8944	51.1696	10	76	10	342	37.23	5.72	3.806	203.175		Uncharacterized protein
A0A0D6PZC7	37000000			Komagataeibacter europaeus NBRC 3261	65.5702	68.4211	11	52	8	228	24.321	5.15	23.245	140.588		L-isoaspartyl protein carboxyl methyltransferase (Protein L-isoaspartyl methyltransferase) (Protein-L-isoaspartate O-methyltransferase) (Protein-beta-aspartate methyltransferase)
A0A0D6Q0V3	110000000	18000000	19000000	Komagataeibacter europaeus NBRC 3261	65.5104	47.5472	10	84	10	265	29.174	6.55	7.66	245.47	ubiE	Ubiquinone/menaquinone biosynthesis C-methyltransferase UbiE (EC 2.1.1.163) (EC 2.1.1.201) (2-methoxy-6-polyprenyl-1,4-benzoquinol methylase) (Demethylmenaquinone methyltransferase)
A0A0D6PZH7		17000000	9100000	Komagataeibacter europaeus NBRC 3261	64.687	30.1165	11	58	11	601	66.413	5.53	1.477	186.833	lepA	Elongation factor 4 (EF-4) (EC 3.6.5.n1) (Ribosomal back-translocase LepA)
A0A0D6PV27	36000000	11000000	19000000	Komagataeibacter europaeus NBRC 3261	63.9898	41.555	12	90	11	373	41.998	8.5	4.109	246.096		Ring-hydroxylating dioxygenase ferredoxin subunit
A0A0D6Q0D0	1100000000	53000000	51000000	Komagataeibacter europaeus NBRC 3261	63.8929	48.7805	4	94	1	164	17.348	5.39	67.129	331.756		Kinase inhibitor protein
A0A0D6Q4X7		8200000	8600000	Komagataeibacter europaeus NBRC 3261	63.3604	56.4384	12	68	4	365	40.073	6.92	6.079	163.161		NADH:flavin oxidoreductase
A0A0D6Q0H5	130000000	73000000	34000000	Komagataeibacter europaeus NBRC 3261	63.1781	49.359	5	74	5	156	17.363	4.68	45.416	319.281		Cellulose synthase subunit D
A0A0D6Q202	170000000			Komagataeibacter europaeus NBRC 3261	62.7918	41.7062	8	64	2	211	22.184	4.58	24.119	210.906	thiE	Thiamine-phosphate synthase (TP synthase) (TPS) (EC 2.5.1.3) (Thiamine-phosphate pyrophosphorylase) (TMP pyrophosphorylase) (TMP-PPase)
A0A0D6Q033	15000000	560000	2500000	Komagataeibacter europaeus NBRC 3261	62.7357	28.5261	18	50	18	631	69.406	5.16	2.49	134.437		Cobalamin biosynthesis cobaltochelatase cobT subunit
A0A0D6PXS0	240000000	2800000	4900000	Komagataeibacter europaeus NBRC 3261	62.484	43.9024	8	47	8	205	22.424	9.07	13.678	127.286		DUF2147 domain-containing protein
A0A0D6PYA5	16000000	3800000		Komagataeibacter europaeus NBRC 3261	61.7806	44.8905	9	58	2	274	29.123	5.33	7.577	155.438		Chromosome partitioning ATPase ParA
A0A0D6PXP9	92000000	1900000	3900000	Komagataeibacter europaeus NBRC 3261	61.656	52.3256	9	36	9	172	18.266	7.74	99	94.435		L27 domain-containing protein
A0A0D6Q114	68000000	4800000	5000000	Komagataeibacter europaeus NBRC 3261	61.5445	43.5897	9	72	9	273	28.93	6.09	19.309	220.171	dapF	Diaminopimelate epimerase (DAP epimerase) (EC 5.1.1.7) (PLP-independent amino acid racemase)
A0A0D6Q1M1	550000000	50000000	48000000	Komagataeibacter europaeus NBRC 3261	61.5145	45.7447	14	142	14	188	21.038	4.97	157.489	327.804	efp	Elongation factor P (EF-P)
A0A0D6PUS8		19000000	19000000	Komagataeibacter europaeus NBRC 3261	61.5105	35.5286	16	61	16	577	64.864	5.29	1.88	171.66		Diguanylate cyclase/phosphodiesterase
A0A0D6PZ21	60000000	21000000	17000000	Komagataeibacter europaeus NBRC 3261	61.4175	17.8571	10	85	10	952	99.865	5.07	1.762	288.31		Trehalase
A0A0D6Q4X9	140000000	48000000	43000000	Komagataeibacter europaeus NBRC 3261	61.2998	43.0108	13	89	13	279	29.786	6.06	12.111	227.336		Inositol monophosphatase
A0A0D6Q2Z6		17000000	20000000	Komagataeibacter europaeus NBRC 3261	60.6402	25.486	12	64	12	463	50.805	5.63	1.848	180.558		Two component transcriptional regulator sigma54 specific Fis/NtrC/NtrX
A0A0D6PYD5				Komagataeibacter europaeus NBRC 3261	60.6205	44.4681	16	66	1	470	51.647	6.48	4.179	166.265		Glutamate--cysteine ligase (EC 6.3.2.2)
A0A0D6PYU0		1700000	1700000	Komagataeibacter europaeus NBRC 3261	60.4595	36.0681	17	48	17	646	72.13	6.7	1.54	110.955		Ribonucleoside-diphosphate reductase (EC 1.17.4.1)
A0A0D6PZD9			7600000	Komagataeibacter europaeus NBRC 3261	60.4008	23.9421	14	73	1	898	96.59	6.33	1.537	185.892		Peptidase
A0A0D6PY46	84000000	7500000	8200000	Komagataeibacter europaeus NBRC 3261	60.3084	61.1111	11	40	11	126	13.864	7.02	34.938	127.258		Uncharacterized protein
A0A0D6PYG3	46000000	25000000	26000000	Komagataeibacter europaeus NBRC 3261	60.2667	38.8759	12	95	6	427	44.777	5.86	2.831	302.551	proA	Gamma-glutamyl phosphate reductase (GPR) (EC 1.2.1.41) (Glutamate-5-semialdehyde dehydrogenase) (Glutamyl-gamma-semialdehyde dehydrogenase) (GSA dehydrogenase)
A0A0D6Q2N1	24000000	23000000	18000000	Komagataeibacter europaeus NBRC 3261	60.2236	38.9151	10	67	5	424	46.707	6.73	2.311	221.765		ATP-dependent Clp protease ATP-binding subunit ClpA
A0A0D6PWZ6	66000000	5800000	8300000	Komagataeibacter europaeus NBRC 3261	60.0654	66.1376	7	51	7	189	20.697	5.8	11.115	146.451		Uncharacterized protein
A0A0D6PZR5	47000000	61000000	44000000	Komagataeibacter europaeus NBRC 3261	59.8773	34.7267	7	82	1	311	32.919	6.62	7.577	268.642		Beta-lactamase
A0A0D6PYZ8	110000000			Komagataeibacter europaeus NBRC 3261	59.5064	33.0709	8	26	8	381	39.496	5.87	18.953	78.8863		Endopeptidase DegP/Do
A0A0D6Q3C2	39000000	49000000	33000000	Komagataeibacter europaeus NBRC 3261	59.3285	44.359	11	83	8	390	41.752	6.19	4.623	262.846		Phosphoserine aminotransferase
A0A0D6PUP0	16000000	5600000	4900000	Komagataeibacter europaeus NBRC 3261	58.692	36.6584	8	50	3	401	43.149	5.66	9	154.639		Methylamine dehydrogenase heavy chain/amine dehydrogenase
A0A0D6PV86	72000000			Komagataeibacter europaeus NBRC 3261	58.446	28.1879	7	26	7	149	15.18	8.43	3161.28	62.5571		Alcohol dehydrogenase small subunit
A0A0D6Q2B9	120000000	13000000	8200000	Komagataeibacter europaeus NBRC 3261	58.2215	41.7178	12	62	12	326	34.134	7.9	5.952	187.044		Alcohol dehydrogenase
A0A0D6Q0C8	96000000	6100000	4000000	Komagataeibacter europaeus NBRC 3261	56.407	65.8537	9	34	9	205	22.261	9.23	18.307	89.3995		Thioredoxin peroxidase
A0A0D6Q0F6	22000000	21000000	15000000	Komagataeibacter europaeus NBRC 3261	56.2985	47.191	11	78	11	356	38.862	6.24	3.16	242.782	hisC	Histidinol-phosphate aminotransferase (EC 2.6.1.9) (Imidazole acetol-phosphate transaminase)
A0A0D6Q1R2				Komagataeibacter europaeus NBRC 3261	55.1105	33.2756	11	36	1	577	64.436	6.84	1.11	113.689	dld	Quinone-dependent D-lactate dehydrogenase (EC 1.1.5.12) (D-lactate dehydrogenase) (D-LDH)
A0A0D6PXF2		7400000	2400000	Komagataeibacter europaeus NBRC 3261	54.3977	40.2667	12	45	12	375	40.577	7.69	3.806	131.299	dnaJ	Chaperone protein DnaJ
A0A0D6Q2Z1	5600000			Komagataeibacter europaeus NBRC 3261	54.1908	48.5531	10	60	2	311	32.654	6.68	5.158	176.568	argC	N-acetyl-gamma-glutamyl-phosphate reductase (AGPR) (EC 1.2.1.38) (N-acetyl-glutamate semialdehyde dehydrogenase) (NAGSA dehydrogenase)
A0A0D6PYE3		5200000	2800000	Komagataeibacter europaeus NBRC 3261	52.8691	26.8683	14	64	14	562	62.409	6.46	1.865	167.065		Nitrite/sulfite reductase
A0A0D6Q0C5	41000000	47000000	36000000	Komagataeibacter europaeus NBRC 3261	52.7035	22.5	7	72	1	360	37.709	5.66	3.87	275.964		Xanthine dehydrogenase accessory factor XdhC/CoxI
A0A0D6PVX9	9400000		7800000	Komagataeibacter europaeus NBRC 3261	52.2465	33.8747	9	47	9	431	44.678	5.4	3.806	135.15		Dihydroorotase
A0A0D6PYG4	9900000			Komagataeibacter europaeus NBRC 3261	52.0264	32.8982	9	19	9	383	40.822	5.38	2.511	57.8266	proB	Glutamate 5-kinase (EC 2.7.2.11) (Gamma-glutamyl kinase) (GK)
A0A0D6PZ74	9800000	8000000	4600000	Komagataeibacter europaeus NBRC 3261	52.0194	30.9237	6	62	6	249	27.642	6.87	5.31	164.76		Carboxymethylenebutenolidase
A0A0D6Q0Y7	40000000	14000000	16000000	Komagataeibacter europaeus NBRC 3261	51.2096	28.8462	8	42	8	416	43.745	5.55	2.162	135.294		Amidohydrolase/allantoate amidohydrolase
A0A0D6PXD8		4300000	4800000	Komagataeibacter europaeus NBRC 3261	51.1649	26.5512	9	39	9	693	76.814	5.94	1.548	123.65		Oligopeptidase B
A0A0D6PXI6		11000000	8300000	Komagataeibacter europaeus NBRC 3261	50.3037	37.9213	10	46	10	356	39.613	6.01	2.631	139.237	pheS	Phenylalanine--tRNA ligase alpha subunit (EC 6.1.1.20) (Phenylalanyl-tRNA synthetase alpha subunit) (PheRS)
A0A0D6PXW5	4500000	13000000	12000000	Komagataeibacter europaeus NBRC 3261	49.8909	52.9703	7	37	7	202	21.622	6.1	50.795	75.4619		Glutathione S-transferase
A0A0D6Q004	11000000	2300000	5600000	Komagataeibacter europaeus NBRC 3261	49.8118	28.4289	8	58	1	401	40.808	7.93	3.16	167.641		Molybdopterin molybdenumtransferase (EC 2.10.1.1)
A0A0D6Q5M8	22000000	10000000	17000000	Komagataeibacter europaeus NBRC 3261	49.1569	59.1716	9	37	8	169	18.078	8.34	24.119	109.761		Endoribonuclease L-PSP
A0A0D6Q018	18000000	19000000	11000000	Komagataeibacter europaeus NBRC 3261	49.0768	46.8468	9	71	9	222	24.628	5.68	6.627	209.41		Glutathione S-transferase
A0A0D6PVM7	3800000	2100000	1800000	Komagataeibacter europaeus NBRC 3261	48.319	58.8235	6	36	6	85	9.265	9.77	67.129	86.9611		Uncharacterized protein
A0A0D6Q1B7		2300000	2200000	Komagataeibacter europaeus NBRC 3261	48.2326	35.3135	8	51	8	303	33.884	6.7	2.511	150.392		Chitooligosaccharide deacetylase (Nodulation protein B)
A0A0D6PYP6	5600000	7600000	5200000	Komagataeibacter europaeus NBRC 3261	47.9721	33.9207	10	63	10	454	50.546	6.34	2.162	176.756	cysS	Cysteine--tRNA ligase (EC 6.1.1.16) (Cysteinyl-tRNA synthetase) (CysRS)
A0A0D6Q075	27000000			Komagataeibacter europaeus NBRC 3261	47.7156	45.1282	8	31	8	195	20.997	6.1	22.101	84.8862		LUD_dom domain-containing protein
A0A0D6PXT7	32000000	11000000	12000000	Komagataeibacter europaeus NBRC 3261	47.6713	42.7152	9	73	2	302	33.698	5.69	3.467	191.455	hemF	Oxygen-dependent coproporphyrinogen-III oxidase (CPO) (Coprogen oxidase) (Coproporphyrinogenase) (EC 1.3.3.3)
A0A0D6PW69		1500000	2400000	Komagataeibacter europaeus NBRC 3261	47.3987	27.0661	10	25	10	484	51.676	6.67	3.437	79.9491	murC	UDP-N-acetylmuramate--L-alanine ligase (EC 6.3.2.8) (UDP-N-acetylmuramoyl-L-alanine synthetase)
A0A0D6PZY0	33000000			Komagataeibacter europaeus NBRC 3261	47.3008	48.249	10	20	10	257	27.291	10.11	9	54.7184		NADP oxidoreductase coenzyme F420-dependent
A0A0D6Q4B9	44000000	11000000	12000000	Komagataeibacter europaeus NBRC 3261	47.009	38.1323	9	44	9	257	27.62	5.88	3.437	138.164		ATP synthase F1 mitochondrial assembly chaperone ATP12
A0A0D6Q387		6500000	6900000	Komagataeibacter europaeus NBRC 3261	46.3648	27.8155	15	66	15	737	82.786	7.08	1.059	144.917		DNA helicase (EC 3.6.4.12)
A0A0D6PXA7	160000000	5800000	11000000	Komagataeibacter europaeus NBRC 3261	44.7981	45.5446	5	56	5	101	11.672	11.6	36.276	178.113	rpsN	30S ribosomal protein S14
A0A0D6PY23		2600000	2700000	Komagataeibacter europaeus NBRC 3261	44.7534	20.2335	10	28	7	514	58.924	6	1.512	94.3886		Cobalamin (Vitamin B12) binding protein
A0A0D6PZW8		2600000	2800000	Komagataeibacter europaeus NBRC 3261	44.1827	44.697	9	29	9	264	30.367	6.81	4.412	74.1114		ATP-sulfurylase small subunit (EC 2.7.7.4) (Sulfate adenylate transferase) (Sulfate adenylyltransferase subunit 2)
A0A0D6PYY8	16000000	24000000	26000000	Komagataeibacter europaeus NBRC 3261	43.2458	28.0105	10	77	9	382	43.357	7.03	2.02	204.629		Ring-hydroxylating dioxygenase ferredoxin subunit
A0A0D6PX14	88000000	320000	740000	Komagataeibacter europaeus NBRC 3261	42.9909	39.5722	7	45	7	187	20.69	4.78	7.254	135.921		Uncharacterized protein
A0A0D6PW40	42000000	25000000	7600000	Komagataeibacter europaeus NBRC 3261	42.8928	46.5116	6	29	6	129	14.249	5.27	30.623	103.129		Lactoylglutathione lyase (EC 4.4.1.5) (Glyoxalase I)
A0A0D6PW11				Komagataeibacter europaeus NBRC 3261	42.1374	56.1947	6	18	1	226	23.728	5.91	15.681	59.1261	hisH	Imidazole glycerol phosphate synthase subunit HisH (EC 4.3.2.10) (IGP synthase glutaminase subunit) (EC 3.5.1.2) (IGP synthase subunit HisH) (ImGP synthase subunit HisH) (IGPS subunit HisH)
A0A0D6PZQ0	35000000		830000	Komagataeibacter europaeus NBRC 3261	42.024	25.4408	8	27	8	397	42.059	5.11	4.08	69.6506		ABC transporter
A0A0D6Q2M9		4400000	3000000	Komagataeibacter europaeus NBRC 3261	41.8578	37.0253	8	41	8	316	36.146	8.12	2.34	117.805	thyX	Flavin-dependent thymidylate synthase (FDTS) (EC 2.1.1.148) (FAD-dependent thymidylate synthase) (Thymidylate synthase ThyX) (TS) (TSase)
A0A0D6PZZ8	9700000	17000000	7700000	Komagataeibacter europaeus NBRC 3261	41.8246	28.271	10	43	10	428	45.029	7.09	1.913	96.987		Aminotransferase, 4-aminobutyrate aminotransferase
A0A0D6PUL6	24000000			Komagataeibacter europaeus NBRC 3261	41.8157	44.6203	10	26	10	316	32.862	6.27	3.084	69.6428		Phosphate acetyl/butaryl transferase
A0A0D6Q0Z9				Komagataeibacter europaeus NBRC 3261	41.4167	33.3333	8	18	8	381	40.053	6.92	3.437	52.4221		Alanine racemase (EC 5.1.1.1)
A0A0D6PWF5	11000000	6900000	7200000	Komagataeibacter europaeus NBRC 3261	41.1298	21.9512	9	61	9	492	54.648	5.99	1.264	153.785		Mannose-1-phosphate guanylyltransferase (EC 2.7.7.13)
A0A0D6Q326		5600000	6900000	Komagataeibacter europaeus NBRC 3261	40.9921	25.3012	11	51	11	498	54.38	7.71	1.336	152.026		Exopolyphosphatase
A0A0D6PVC6	76000000	27000000	18000000	Komagataeibacter europaeus NBRC 3261	40.9096	18.5668	7	54	7	307	33.735	5.59	2.548	177.326		Metallo-beta-lactamase
A0A0D6Q2E7	13000000	7300000	6400000	Komagataeibacter europaeus NBRC 3261	40.5396	22.9091	6	49	6	275	29.968	6.96	5.105	122.457		Inositol-1-monophosphatase (EC 3.1.3.25)
A0A0D6Q2R6	11000000	5900000	3500000	Komagataeibacter europaeus NBRC 3261	40.5394	28.8288	7	45	7	333	34.707	5.5	3.642	148.423		L-asparaginase II
A0A0D6PYV0	4200000			Komagataeibacter europaeus NBRC 3261	40.4595	19.5089	8	31	8	733	79.309	5.44	1.207	67.3257		Glucose/methanol dehydrogenase PQQ-dependent
A0A0D6PWF4	12000000	4900000	5000000	Komagataeibacter europaeus NBRC 3261	40.3839	49.3976	5	33	5	83	9.395	8.75	67.129	86.3033		Uncharacterized protein
A0A0D6Q1V1			25000000	Komagataeibacter europaeus NBRC 3261	39.765	24.547	11	40	1	607	64.998	6.84	1.154	103.281		Amidohydrolase 3
A0A0D6PWT0	42000000	2400000	3100000	Komagataeibacter europaeus NBRC 3261	39.2835	44.5415	8	25	8	229	24.697	8.27	9	75.2406		Uncharacterized protein
A0A0D6Q252	29000000	12000000	7400000	Komagataeibacter europaeus NBRC 3261	39.2485	67.1533	9	31	8	137	15.231	6.52	11.915	83.5881		4-oxalocrotonate tautomerase
A0A0D6Q2T7	35000000	22000000	14000000	Komagataeibacter europaeus NBRC 3261	39.0969	43.75	5	46	4	160	17.395	5.15	12.895	153.508	gpt	Xanthine-guanine phosphoribosyltransferase (XGPRT) (EC 2.4.2.22) (Xanthine phosphoribosyltransferase)
A0A0D6Q1Q5	8100000	6100000	4500000	Komagataeibacter europaeus NBRC 3261	38.5357	39.1304	8	44	8	230	25.717	6.04	3.642	110.138		Phosphoglycolate phosphatase
A0A0D6Q2I6	30000000	5000000	10000000	Komagataeibacter europaeus NBRC 3261	37.5192	26.9231	6	31	6	338	36.11	5.63	1.818	83.1904	ftsY	Signal recognition particle receptor FtsY (SRP receptor)
A0A0D6PXY6	45000000	430000		Komagataeibacter europaeus NBRC 3261	37.3009	35.9195	10	18	10	348	36.54	6.06	5.105	53.688		Phosphate-binding protein PstS
A0A0D6Q4V3	11000000	1700000	680000	Komagataeibacter europaeus NBRC 3261	37.0531	33.8843	6	39	2	242	25.75	6.79	2.981	104.851	rph	Ribonuclease PH (RNase PH) (EC 2.7.7.56) (tRNA nucleotidyltransferase)
A0A0D6Q0P8	49000000	5000000	4900000	Komagataeibacter europaeus NBRC 3261	36.5255	45.6311	4	34	4	103	11.503	4.74	13.678	71.4648		ABM domain-containing protein
A0A0D6PV17	35000000		540000	Komagataeibacter europaeus NBRC 3261	36.4572	65.4639	8	22	8	194	20.447	5.53	5.813	56.209		2-amino-4-hydroxy-6-hydroxymethyldihydropteridine pyrophosphokinase (EC 2.7.6.3) (6-hydroxymethyl-7,8-dihydropterin pyrophosphokinase)
A0A0D6Q2H4	1800000	6100000	6000000	Komagataeibacter europaeus NBRC 3261	36.4103	25.1716	8	42	8	437	46.245	8.98	1.818	123.499		Amine oxidase/FAD-dependent phytoene desaturase
A0A0D6PUC9	3400000	1300000	2200000	Komagataeibacter europaeus NBRC 3261	36.076	39.6739	8	35	8	368	39.078	7.11	2.793	78.1994		N-acetylglucosamine-6-phosphate deacetylase
A0A0D6Q2S2		1400000	1600000	Komagataeibacter europaeus NBRC 3261	35.9892	18.8748	7	28	6	551	58.435	5.39	1.61	72.017		Pyruvate decarboxylase
A0A0D6PVN2	3400000	3900000	3000000	Komagataeibacter europaeus NBRC 3261	35.968	20.4724	8	32	8	508	56.444	5.67	1.346	87.2616		Secretion system type I outer membrane efflux pump lipoprotein NodT
A0A0D6Q1Z8	31000000	14000000	7500000	Komagataeibacter europaeus NBRC 3261	35.6175	36.1564	7	22	7	307	32.693	6.21	3.642	53.6891		Uncharacterized protein
A0A0D6PZ00	21000000	3000000	3600000	Komagataeibacter europaeus NBRC 3261	35.5593	33.9806	5	41	5	206	22.43	7.02	2.831	130.239		Thiamine phosphate pyrophosphorylase
A0A0D6Q306	36000000	17000000	25000000	Komagataeibacter europaeus NBRC 3261	35.4179	23.1818	7	32	7	440	47.298	5.81	1.291	118.361		Histidinol dehydrogenase
A0A0D6Q0N5	18000000	4500000	2200000	Komagataeibacter europaeus NBRC 3261	35.2889	52.0755	9	34	9	265	29.346	5.66	3.217	78.0961		Deoxyribonuclease TatD
A0A0D6PWW4	23000000	3300000		Komagataeibacter europaeus NBRC 3261	34.9937	33.6406	3	9	3	217	23.125	6.15	2.981	29.2696		Anthranilate synthase component II
A0A0D6PUY6	27000000	16000000	13000000	Komagataeibacter europaeus NBRC 3261	34.5959	27.3312	5	35	5	311	33.262	8.54	1.637	112.27	fmt	Methionyl-tRNA formyltransferase (EC 2.1.2.9)
A0A0D6PVH6	15000000	8100000	21000000	Komagataeibacter europaeus NBRC 3261	34.2013	34.6041	9	40	9	341	37.178	8.85	2.162	99.4812	accA	Acetyl-coenzyme A carboxylase carboxyl transferase subunit alpha (ACCase subunit alpha) (Acetyl-CoA carboxylase carboxyltransferase subunit alpha) (EC 2.1.3.15)
A0A0D6Q1S1	29000000	1300000	2500000	Komagataeibacter europaeus NBRC 3261	34.0294	39.5683	4	36	4	139	15.813	6.19	25.827	94.1877		Uncharacterized protein
A0A0D6PY11	3800000		2400000	Komagataeibacter europaeus NBRC 3261	33.9453	39.2713	8	29	8	247	26.302	8.6	3.924	86.1328		Uncharacterized protein
A0A0D6Q2D1	160000000	9800000	8700000	Komagataeibacter europaeus NBRC 3261	33.4338	36.8421	8	43	8	133	14.252	4.91	157.489	89.3325		DNA-binding helix-turn-helix protein CopG
A0A0D6PY77	11000000			Komagataeibacter europaeus NBRC 3261	33.2525	75.5906	7	24	3	127	13.766	6.92	9	64.4752		Iron-sulfur (Fe-S) cluster assembly protein
A0A0D6Q003	18000000	1600000		Komagataeibacter europaeus NBRC 3261	33.186	47.8873	7	25	7	284	30.122	6.54	1.994	83.2938		Quinolinate phosphoribosyltransferase [decarboxylating] (EC 2.4.2.19)
A0A0D6Q0X5	18000000	3800000	3800000	Komagataeibacter europaeus NBRC 3261	32.9161	33.4356	5	19	5	326	36.397	5.74	1.512	60.5568	nadA	Quinolinate synthase A (EC 2.5.1.72)
A0A0D6PYE7		4000000	3000000	Komagataeibacter europaeus NBRC 3261	32.5293	25.7669	6	35	5	326	36.054	6.54	1.336	78.5889	hldD	ADP-L-glycero-D-manno-heptose-6-epimerase (EC 5.1.3.20) (ADP-L-glycero-beta-D-manno-heptose-6-epimerase) (ADP-glyceromanno-heptose 6-epimerase) (ADP-hep 6-epimerase) (AGME)
A0A0D6PXK0	11000000			Komagataeibacter europaeus NBRC 3261	32.151	48.6486	6	24	5	185	20.679	5.35	6.943	64.2262		dTDP-4-dehydrorhamnose 3,5-epimerase (EC 5.1.3.13) (Thymidine diphospho-4-keto-rhamnose 3,5-epimerase)
A0A0D6PYZ0		2500000	1200000	Komagataeibacter europaeus NBRC 3261	32.14	21.6495	7	29	6	485	53.896	6.98	0.693	96.9591	dnaA	Chromosomal replication initiator protein DnaA
A0A0D6PZ27		2500000	2800000	Komagataeibacter europaeus NBRC 3261	31.8121	16.5385	7	33	7	520	57.596	5.82	0.887	97.126	prfC	Peptide chain release factor 3 (RF-3)
A0A0D6PZ32		6100000		Komagataeibacter europaeus NBRC 3261	31.7026	30.5699	9	23	9	386	42.051	6.73	1.371	56.2903		Nicotinic acid phosphoribosyltransferase
A0A0D6PYT4	30000000	4900000	12000000	Komagataeibacter europaeus NBRC 3261	31.5872	29.8851	6	61	1	261	27.952	9.03	5.579	149.302		Outer membrane protein OmpW
A0A0D6PYY9	73000000	11000000	9400000	Komagataeibacter europaeus NBRC 3261	31.3419	22.7273	5	40	5	176	19.693	4.54	16.783	90.2905		Uncharacterized protein
A0A0D6PWW5				Komagataeibacter europaeus NBRC 3261	31.3272	49.8054	9	41	4	257	27.086	7.27	2.875	95.8607		Oxidoreductase/short-chain dehydrogenase/reductase SDR
A0A0D6PWS7		4900000	9900000	Komagataeibacter europaeus NBRC 3261	31.3119	26.087	10	28	10	506	55.46	6.11	1.154	88.2253		Metal-dependent carboxypeptidase (EC 3.4.17.19)
A0A0D6Q0K7		2000000	4800000	Komagataeibacter europaeus NBRC 3261	30.8425	25.9657	7	33	7	466	50.347	7.71	0.995	98.797		Dihydrolipoamide dehydrogenase/glutathione reductase
A0A0D6PZ01	31000000	8300000	6900000	Komagataeibacter europaeus NBRC 3261	30.6759	25.7525	5	27	1	299	32.616	9.36	1.783	82.8353		Chromosome partitioning nuclease protein ParB
A0A0D6PXE4			3400000	Komagataeibacter europaeus NBRC 3261	30.5842	26.9022	6	25	6	368	40.554	6.38	1.512	85.0555	pqqE	PqqA peptide cyclase (EC 1.21.98.4) (Coenzyme PQQ synthesis protein E)
A0A0D6Q299			1600000	Komagataeibacter europaeus NBRC 3261	30.0902	38.3803	6	20	1	284	30.989	7.25	2.415	58.6344		Sugar phosphotransferase
A0A0D6Q0I6	31000000			Komagataeibacter europaeus NBRC 3261	29.8118	58.6777	5	23	5	121	12.633	4.56	9	73.0609		Iron-sulfur (Fe-S) cluster assembly protein
A0A0D6Q429	2500000	3500000	1700000	Komagataeibacter europaeus NBRC 3261	29.2674	30.2789	5	23	5	251	27.026	6.52	1.512	81.0528		Oxidoreductase/short-chain dehydrogenase/reductase SDR
A0A0D6PXU1		8300000	7500000	Komagataeibacter europaeus NBRC 3261	29.0385	38.8128	5	17	5	219	24.079	6.71	1.929	48.0592	upp	Uracil phosphoribosyltransferase (EC 2.4.2.9) (UMP pyrophosphorylase) (UPRTase)
A0A0D6Q2C6				Komagataeibacter europaeus NBRC 3261	28.9862	29.955	8	29	8	444	47.494	9.88	0.978	81.5927		RNA methyltransferase
A0A0D6PVD6	160000000		8800000	Komagataeibacter europaeus NBRC 3261	28.8284	22.4026	6	18	6	308	32.179	5.59	2.162	61.366		Uncharacterized protein
A0A0D6Q3N3	120000000	74000000	51000000	Komagataeibacter europaeus NBRC 3261	28.6445	41.1392	5	41	5	158	17.447	6.35	214.443	109.796		Osmotically inducible peroxiredoxin OsmC
A0A0D6Q5G6	12000000	4600000	4100000	Komagataeibacter europaeus NBRC 3261	28.4749	22.0859	3	33	3	163	18.679	6.65	2.981	114.822	fur	Ferric uptake regulation protein
A0A0D6Q1Z6	9900000	27000000	20000000	Komagataeibacter europaeus NBRC 3261	27.9531	63.6364	6	40	6	187	20.747	7.08	4.995	122.433		Thioredoxin-like_fold domain-containing protein
A0A0D6PZQ7			820000	Komagataeibacter europaeus NBRC 3261	27.9456	62.3377	8	29	8	154	18.266	8.22	4.337	60.398		Uncharacterized protein
A0A0D6PVS6				Komagataeibacter europaeus NBRC 3261	27.322	18.8053	6	17	6	452	48.568	6.29	0.859	50.333	glmM	Phosphoglucosamine mutase (EC 5.4.2.10)
A0A0D6Q0K1	22000000	12000000	14000000	Komagataeibacter europaeus NBRC 3261	27.252	18.9542	5	27	5	459	48.581	5.6	1.448	84.793		Sorbitol dehydrogenase cytochrome c
A0A0D6PX04	14000000	9600000	12000000	Komagataeibacter europaeus NBRC 3261	27.1037	37.1429	5	34	5	245	26.87	6.58	1.894	110.421	queC	7-cyano-7-deazaguanine synthase (EC 6.3.4.20) (7-cyano-7-carbaguanine synthase) (PreQ(0) synthase) (Queuosine biosynthesis protein QueC)
A0A0D6PUJ9	9900000	6500000	5800000	Komagataeibacter europaeus NBRC 3261	26.73	24.735	5	32	5	283	30.521	8.07	2.162	77.6349		UDP-N-acetylglucosamine acyltransferase
A0A0D6Q455		2000000	1900000	Komagataeibacter europaeus NBRC 3261	26.6896	27.1777	7	23	7	287	32.147	6.34	1.404	53.232		Phytoene/squalene synthase
A0A0D6Q058	20000000			Komagataeibacter europaeus NBRC 3261	26.6323	48.8789	8	21	8	223	24.552	6.8	2.981	42.2578		Transcriptional regulator phage repressor
A0A0D6Q077	7300000	5000000	6000000	Komagataeibacter europaeus NBRC 3261	26.5089	16.0714	7	35	7	616	64.984	6.29	0.693	89.6919		Single-stranded-DNA-specific exonuclease RecJ
A0A0D6PX07	12000000	1600000	990000	Komagataeibacter europaeus NBRC 3261	26.4269	26.1682	6	32	6	321	34.251	7.47	1.955	70.3423	murB	UDP-N-acetylenolpyruvoylglucosamine reductase (EC 1.3.1.98) (UDP-N-acetylmuramate dehydrogenase)
A0A0D6PZA8	20000000	14000000	1800000	Komagataeibacter europaeus NBRC 3261	26.4169	16.5138	6	38	4	545	60.692	6.24	1.154	107.463		Sorbitol dehydrogenase large subunit
A0A0D6PXT5		8700000	17000000	Komagataeibacter europaeus NBRC 3261	26.3329	19.0776	8	32	8	477	51.247	6.02	1.346	68.5079		Aromatic-L-amino-acid decarboxylase
A0A0D6Q0T4				Komagataeibacter europaeus NBRC 3261	26.3296	26.025	9	21	9	561	59.728	6.77	1.102	56.1662		Oxidoreductase
A0A0D6PW21	50000000	4200000	3000000	Komagataeibacter europaeus NBRC 3261	26.197	26.2172	5	27	5	267	29.022	5.64	1.512	77.3829	nadK	NAD kinase (EC 2.7.1.23) (ATP-dependent NAD kinase)
A0A0D6Q2M3		7900000	5900000	Komagataeibacter europaeus NBRC 3261	26.1844	25.9174	6	25	6	436	47.962	6.3	0.778	72.516	hflX	GTPase HflX (GTP-binding protein HflX)
A0A0D6Q105	33000000		2400000	Komagataeibacter europaeus NBRC 3261	26.1577	75	5	18	5	76	8.438	9.38	13.678	46.5337	rpmE	50S ribosomal protein L31
A0A0D6Q048		2400000		Komagataeibacter europaeus NBRC 3261	25.7257	26.9373	5	17	5	271	28.351	5.14	1.929	46.3628		Inositol-1-monophosphatase/3'(2'),5'-bisphosphate nucleotidase
A0A0D6PYS8		1800000	1500000	Komagataeibacter europaeus NBRC 3261	25.659	15.8436	5	26	5	486	52.314	10.58	0.711	77.927	xseA	Exodeoxyribonuclease 7 large subunit (EC 3.1.11.6) (Exodeoxyribonuclease VII large subunit) (Exonuclease VII large subunit)
A0A0D6Q0K2				Komagataeibacter europaeus NBRC 3261	25.6005	22.4719	8	24	2	445	50.218	8.03	0.887	65.3702	gltX	Glutamate--tRNA ligase (EC 6.1.1.17) (Glutamyl-tRNA synthetase) (GluRS)
A0A0D6PZL1		14000000	6200000	Komagataeibacter europaeus NBRC 3261	25.1829	33.8509	7	25	7	322	35.599	5.31	1.581	66.5765	thrB	Homoserine kinase (HK) (HSK) (EC 2.7.1.39)
A0A0D6PZ85	23000000			Komagataeibacter europaeus NBRC 3261	24.9473	63.1206	7	28	7	141	15.625	10.45	3.642	65.3359	rplQ	50S ribosomal protein L17
A0A0D6PYU1				Komagataeibacter europaeus NBRC 3261	24.9288	21	6	12	6	300	34.245	7.69	1.239	22.9624	rpoH	RNA polymerase sigma factor RpoH (RNA polymerase sigma-32 factor)
A0A0D6PVB6	33000000	22000000	9000000	Komagataeibacter europaeus NBRC 3261	24.8126	29.2135	6	23	6	267	27.434	6.96	2.831	72.2192		Phosphomethylpyrimidine kinase
A0A0D6Q1Z3	44000000			Komagataeibacter europaeus NBRC 3261	24.6411	85.4839	5	16	5	62	6.928	10.96	463.159	45.9349		Uncharacterized protein
A0A0D6PXY8		1800000		Komagataeibacter europaeus NBRC 3261	24.195	23.5294	7	16	7	408	46.443	7.3	0.743	40.9046		DUF2075 domain-containing protein
A0A0D6Q0I9	7400000			Komagataeibacter europaeus NBRC 3261	24.1428	29.0249	6	16	6	441	45.598	6.39	1.089	46.4221		Glycerate dehydrogenase
A0A0D6PWI9		1800000		Komagataeibacter europaeus NBRC 3261	24.0526	38.565	5	14	5	223	24.63	5.44	2.162	37.2709		Thioredoxin peroxidase
A0A0D6PXY4				Komagataeibacter europaeus NBRC 3261	23.6791	24.4681	8	20	8	470	53.323	8.94	0.848	51.3234		Iron-sulfur binding oxidoreductase
A0A0D6Q3Y1	5700000	1400000		Komagataeibacter europaeus NBRC 3261	23.6728	49.5575	6	23	6	113	12.614	5.78	9	49.0148		Uncharacterized protein
A0A0D6PV54		3200000	2900000	Komagataeibacter europaeus NBRC 3261	23.6716	14.2462	6	22	2	723	77.682	7.27	0.585	57.6327		Aldehyde dehydrogenase large subunit
A0A0D6PZ75	24000000	3100000	2400000	Komagataeibacter europaeus NBRC 3261	23.6038	65.5844	7	26	7	154	16.731	7.01	2.455	63.1063		MPT synthase subunit 2 (EC 2.8.1.12) (Molybdenum cofactor biosynthesis protein E) (Molybdopterin synthase catalytic subunit) (Molybdopterin-converting factor large subunit) (Molybdopterin-converting factor subunit 2)
A0A0D6PYN9	4400000	1200000	940000	Komagataeibacter europaeus NBRC 3261	23.603	26.0536	5	22	5	261	27.525	6.46	0.968	52.9544	cysQ	3'(2'),5'-bisphosphate nucleotidase CysQ (EC 3.1.3.7) (3'(2'),5-bisphosphonucleoside 3'(2')-phosphohydrolase) (3'-phosphoadenosine 5'-phosphate phosphatase) (PAP phosphatase)
A0A0D6PZ88	27000000	6800000	5300000	Komagataeibacter europaeus NBRC 3261	23.4771	34.9282	5	18	3	209	23.656	4.96	2.162	54.1758		Phosphohydrolase
A0A0D6Q0N8	6600000	33000000	30000000	Komagataeibacter europaeus NBRC 3261	23.3103	47.3684	4	30	4	133	14.884	5.3	3.217	97.4758		Lactoylglutathione lyase/glyoxalase
A0A0D6PWV1	35000000		1900000	Komagataeibacter europaeus NBRC 3261	23.2117	40.4444	6	28	6	225	23.538	5.2	1.512	95.9709		Uncharacterized protein
A0A0D6PUJ1	5300000	3000000	1500000	Komagataeibacter europaeus NBRC 3261	23.186	24.8718	5	21	5	390	40.907	5.94	0.833	86.6832	dapE	Succinyl-diaminopimelate desuccinylase (SDAP desuccinylase) (EC 3.5.1.18) (N-succinyl-LL-2,6-diaminoheptanedioate amidohydrolase)
A0A0D6PW22				Komagataeibacter europaeus NBRC 3261	23.0938	32.093	4	14	4	215	23.576	6.95	1.424	42.7163		Ribonuclease D/3'-5' exonuclease
A0A0D6PZM1	28000000			Komagataeibacter europaeus NBRC 3261	23.0309	19.7368	3	10	3	152	16.156	5.02	14.849	31.351		Cupin_5 domain-containing protein
A0A0D6PZP4	10000000	1500000		Komagataeibacter europaeus NBRC 3261	22.8998	54.902	6	9	6	153	15.841	8.32	3.642	28.168		Transcriptional regulator BadM/Rrf64
A0A0D6PY69	7700000			Komagataeibacter europaeus NBRC 3261	22.8755	23.9617	6	14	6	313	31.985	6.99	2.511	38.2348		Uncharacterized protein
A0A0D6PXG1				Komagataeibacter europaeus NBRC 3261	22.569	22.561	3	15	3	164	17.785	6.52	12.895	33.2613		Flavin mononucleotide (FMN) reductase
A0A0D6PX00	9800000	1000000		Komagataeibacter europaeus NBRC 3261	21.6176	27.6276	6	28	6	333	35.882	6.7	1.081	71.2029	rsmH	Ribosomal RNA small subunit methyltransferase H (EC 2.1.1.199) (16S rRNA m(4)C1402 methyltransferase) (rRNA (cytosine-N(4)-)-methyltransferase RsmH)
A0A0D6PYQ7			460000	Komagataeibacter europaeus NBRC 3261	21.314	12.0588	6	25	6	680	73.177	6.62	0.438	67.3011	nadE	Glutamine-dependent NAD(+) synthetase (EC 6.3.5.1) (NAD(+) synthase [glutamine-hydrolyzing])
A0A0D6Q032	21000000	5400000	3300000	Komagataeibacter europaeus NBRC 3261	20.7137	33.0396	5	15	4	227	24.078	7.61	1.738	42.6412		Pyridoxal phosphate homeostasis protein (PLP homeostasis protein)
A0A0D6PZF2	5700000	5300000	1900000	Komagataeibacter europaeus NBRC 3261	20.3534	24.7423	5	25	5	291	31.744	5.06	1.424	67.3334		Hydrolase IIA
A0A0D6PVM0	18000000	7100000	2700000	Komagataeibacter europaeus NBRC 3261	20.3129	49.3976	4	12	4	83	9.188	8.76	14.849	31.7873		Uncharacterized protein
A0A0D6Q5G9	11000000	4400000	5800000	Komagataeibacter europaeus NBRC 3261	19.837	42.268	5	25	5	194	21.174	5.06	1.894	57.4931		NADH dehydrogenase/NAD(P)H nitroreductase
A0A0D6Q3C7	74000000	2900000	3400000	Komagataeibacter europaeus NBRC 3261	19.7909	50	3	21	3	94	10.401	6.79	5.813	69.0706	hfq	RNA-binding protein Hfq
A0A0D6PXG6	3100000	5300000	3100000	Komagataeibacter europaeus NBRC 3261	19.6563	18.8636	6	27	6	440	46.698	6.8	0.859	76.0841		Dihydrofolate synthase/folylpolyglutamate synthase (EC 6.3.2.12) (Folylpoly-gamma-glutamate synthetase-dihydrofolate synthetase) (Folylpolyglutamate synthetase)
A0A0D6PWZ0	110000000	12000000	20000000	Komagataeibacter europaeus NBRC 3261	19.4831	36.5385	4	35	4	104	11.151	11.25	14.849	98.3506	rplU	50S ribosomal protein L21
A0A0D6Q3S2	24000000	2700000	2100000	Komagataeibacter europaeus NBRC 3261	19.0689	33.3333	4	25	4	156	16.437	6.3	2.511	74.5495	pal	Peptidoglycan-associated protein
A0A0D6Q1R9		3500000	2600000	Komagataeibacter europaeus NBRC 3261	19.0255	13.2787	4	21	4	610	66.818	5.29	0.365	72.406		ABC transporter
A0A0D6PVI7	360000000			Komagataeibacter europaeus NBRC 3261	19.0251	34.5455	4	18	4	110	12.339	4.41	24.119	35.6844		Ferredoxin
A0A0D6PZ94	3500000	5000000	4700000	Komagataeibacter europaeus NBRC 3261	18.963	26.4368	5	33	5	261	28.95	6.54	1.371	83.611		Exodeoxyribonuclease III (EC 3.1.11.2)
A0A0D6PWQ8	2700000		7400000	Komagataeibacter europaeus NBRC 3261	18.9597	35.8586	5	16	5	198	21.458	6.68	2.511	39.1014	hisB	Imidazoleglycerol-phosphate dehydratase (IGPD) (EC 4.2.1.19)
A0A0D6Q1R7	18000000	2100000	7900000	Komagataeibacter europaeus NBRC 3261	18.8923	10.5691	3	13	3	492	53.91	6.93	0.52	43.1387		Porin
A0A0D6Q3J0	3500000			Komagataeibacter europaeus NBRC 3261	18.7931	17.0854	5	15	5	398	42.947	6.52	1.371	32.9437		Aldose 1-epimerase (EC 5.1.3.3)
A0A0D6PW29		11000000	12000000	Komagataeibacter europaeus NBRC 3261	18.7117	14.8515	3	12	3	303	33.464	8.44	1.276	39.2912		ABC transporter/major facilitator superfamily multidrug resistance transporter HlyD/EmrA/FusE
A0A0D6PYF1	4300000	4300000	5500000	Komagataeibacter europaeus NBRC 3261	18.6169	16.4815	5	19	5	540	59.213	6.96	0.377	51.9058		Secretion system type I outer membrane efflux pump lipoprotein NodT
A0A0D6PXA4	15000000	2700000	4700000	Komagataeibacter europaeus NBRC 3261	18.527	32.2034	6	16	6	236	25.548	6.43	1.154	43.872		Agropine synthesis reductase
A0A0D6PXD5	19000000	1500000	1600000	Komagataeibacter europaeus NBRC 3261	18.4936	22.0472	4	19	4	381	40.615	7.72	1.154	56.9173		Outer membrane protein OmpA
A0A0D6PY37	12000000			Komagataeibacter europaeus NBRC 3261	18.4055	36.3158	5	11	5	190	21.184	9.39	1.848	33.5842	pth	Peptidyl-tRNA hydrolase (PTH) (EC 3.1.1.29)
A0A0D6Q3E1				Komagataeibacter europaeus NBRC 3261	18.0882	15.4709	7	11	7	446	51.598	8.29	0.859	26.4028		Radical S-adenosylmethionine protein
A0A0D6PVL2				Komagataeibacter europaeus NBRC 3261	18.0242	11.2994	3	14	3	354	38.521	6.34	0.624	50.2777		Aldo/keto reductase
A0A0D6Q236	94000000	12000000	6700000	Komagataeibacter europaeus NBRC 3261	17.9297	17.4359	2	22	2	195	20.919	4.98	2.162	46.4986		Uncharacterized protein
A0A0D6PX25			5800000	Komagataeibacter europaeus NBRC 3261	17.8848	25.9516	5	16	5	289	32.081	7.46	1.054	49.4189	accD	Acetyl-coenzyme A carboxylase carboxyl transferase subunit beta (ACCase subunit beta) (Acetyl-CoA carboxylase carboxyltransferase subunit beta) (EC 2.1.3.15)
A0A0D6PZN2				Komagataeibacter europaeus NBRC 3261	17.83	39.1304	4	9	4	207	23.164	5.31	1.154	19.7656		Bacterioferritin
A0A0D6PWC2	2800000			Komagataeibacter europaeus NBRC 3261	17.7523	29.0598	5	6	5	234	25.744	6.43	2.162	14.4168	cobB	NAD-dependent protein deacylase (EC 2.3.1.286) (Regulatory protein SIR2 homolog)
A0A0D6PW00	3600000	7700000	7300000	Komagataeibacter europaeus NBRC 3261	17.6989	23.9024	3	15	3	205	22.471	6.8	2.162	44.454		Glutathione S-transferase
A0A0D6Q1A3	9600000			Komagataeibacter europaeus NBRC 3261	17.642	14.9856	4	19	4	347	36.428	8.47	0.968	36.9587		Alcohol dehydrogenase
A0A0D6PXB3	8300000			Komagataeibacter europaeus NBRC 3261	17.3053	42.1687	5	21	1	166	18.489	6.34	2.511	34.5174	rnhA	Ribonuclease H (RNase H) (EC 3.1.26.4)
A0A0D6PY44		210000	280000	Komagataeibacter europaeus NBRC 3261	17.046	16.2162	3	17	3	259	28.81	6.92	0.468	57.8192		ABC transporter phosphate permease
A0A0D6PZC4	69000000	40000000	24000000	Komagataeibacter europaeus NBRC 3261	17.0128	19.2825	3	22	3	223	24.341	7.03	1.031	70.7885	lexA	LexA repressor (EC 3.4.21.88)
A0A0D6PY25			1100000	Komagataeibacter europaeus NBRC 3261	16.9772	24.2424	4	21	2	264	27.438	7.77	1.61	51.44		Purine nucleoside phosphorylase
A0A0D6Q110		1700000	580000	Komagataeibacter europaeus NBRC 3261	16.3738	12.2754	4	18	4	334	35.546	8.02	0.778	61.1092		Oxidoreductase
A0A0D6Q1J3		1400000		Komagataeibacter europaeus NBRC 3261	16.2047	12.7389	5	17	5	628	68.567	6.24	0.453	31.5207		ABC transporter
A0A0D6PXN5		4900000	2900000	Komagataeibacter europaeus NBRC 3261	16.1106	16.1491	6	17	6	644	69.028	5.81	0.401	43.7882		Parvulin-like PPIase (Peptidyl-prolyl cis-trans isomerase plp) (Rotamase plp)
A0A0D6Q0X0				Komagataeibacter europaeus NBRC 3261	16.0605	14.5585	3	8	3	419	46.243	6.24	0.425	29.9855		Metallophosphoesterase
A0A0D6Q4R8	850000	5800000	4400000	Komagataeibacter europaeus NBRC 3261	15.8518	17	4	15	4	300	32.644	5.43	0.668	49.4504		Cyclohexadienyl/arogenate/prephenate dehydrogenase
A0A0D6PVV1	7900000			Komagataeibacter europaeus NBRC 3261	15.6794	23.1111	4	6	4	225	24.648	5.14	1.031	18.0946	queE	7-carboxy-7-deazaguanine synthase (CDG synthase) (EC 4.3.99.3) (Queuosine biosynthesis protein QueE)
A0A0D6PZV9		4500000	1800000	Komagataeibacter europaeus NBRC 3261	15.6297	15.1316	4	17	4	304	33.684	5.25	0.874	46.5596		Hemolysin/magnesium/cobalt transporter CorC/HlyC
A0A0D6Q1C3	6000000			Komagataeibacter europaeus NBRC 3261	15.5002	29.661	2	5	2	118	12.723	7.21	1.371	13.1127		Uncharacterized protein
A0A0D6PXD0	48000000	1200000		Komagataeibacter europaeus NBRC 3261	15.3692	25.7692	4	20	4	260	28.344	6.6	1.276	57.737		Hydrolase/esterase/lipase
A0A0D6Q4S5	3900000			Komagataeibacter europaeus NBRC 3261	15.3551	30.0341	5	10	5	293	32.759	8.35	0.73	29.0198		Phytoene/squalene synthase
A0A0D6Q5T0				Komagataeibacter europaeus NBRC 3261	15.3127	17.8049	6	18	6	410	44.113	8.73	0.823	37.2309		Hydroxylase/monooxygenase, ubiquinone biosynthesis hydroxylase
A0A0D6PWT1	24000000		5900000	Komagataeibacter europaeus NBRC 3261	15.2655	30.8642	3	11	3	162	18.522	4.89	2.728	36.3801		UPF0260 protein Geu3261_0015_013
A0A0D6Q207	9900000		790000	Komagataeibacter europaeus NBRC 3261	14.7845	23.569	5	16	5	297	30.401	11.25	1.154	39.3078		Uncharacterized protein
A0A0D6PYF9			910000	Komagataeibacter europaeus NBRC 3261	14.6234	13.363	4	21	4	449	49.243	6.65	0.359	56.304		Guanine deaminase (Guanase) (EC 3.5.4.3) (Guanine aminohydrolase)
A0A0D6Q577	38000000	12000000	4300000	Komagataeibacter europaeus NBRC 3261	14.1528	18.8153	4	21	4	287	30.611	6.86	1.054	49.6007		Serine acetyltransferase (EC 2.3.1.30)
A0A0D6PZ67	3000000			Komagataeibacter europaeus NBRC 3261	14.1468	16.9312	3	8	3	189	19.753	7.21	1.154	17.8748		Uncharacterized protein
A0A0D6PXV0				Komagataeibacter europaeus NBRC 3261	14.1321	17.2524	3	22	2	313	33.464	5.47	1.154	38.377		Inosine-uridine preferring nucleoside hydrolase
A0A0D6PXU7	9000000	11000000	9800000	Komagataeibacter europaeus NBRC 3261	14.0542	22.0641	4	22	4	281	30.522	6.16	1.512	48.6609		Prephenate dehydratase (EC 4.2.1.51)
A0A0D6PW20	6600000	2900000		Komagataeibacter europaeus NBRC 3261	13.3609	14.2241	5	20	1	464	47.466	6.47	0.557	50.2778	trpD	Anthranilate phosphoribosyltransferase (EC 2.4.2.18)
A0A0D6Q0P4	5100000	10000000	3300000	Komagataeibacter europaeus NBRC 3261	13.0759	23.3945	4	18	4	218	23.207	7.21	1.31	43.2106		Cobyrinic acid a,c-diamide synthase/plasmid partitioning family protein ParA/MinD
A0A0D6Q152	8400000	6300000		Komagataeibacter europaeus NBRC 3261	13.0008	33.1361	4	12	3	169	17.885	6.38	2.594	31.853		Endoribonuclease L-PSP
A0A0D6PYZ7				Komagataeibacter europaeus NBRC 3261	12.9446	38.4615	3	3	3	156	17.514	4.53	0.995	10.0445		O6-methylguanine-DNA methyltransferase
A0A0D6Q2D6				Komagataeibacter europaeus NBRC 3261	12.9047	8.44156	2	5	2	462	50.106	8.02	0.269	15.8655		Replication-associated recombination protein A
A0A0D6PX82	1800000	1100000	1100000	Komagataeibacter europaeus NBRC 3261	12.7869	12.8505	3	13	3	428	45.62	8.6	0.292	40.5456		Multidrug resistance efflux pump
A0A0D6PY63			340000	Komagataeibacter europaeus NBRC 3261	12.7533	27.2085	4	9	4	283	31.368	6.24	0.668	21.0692		Thiamin pyrophosphokinase
A0A0D6Q0M4		3400000		Komagataeibacter europaeus NBRC 3261	12.6906	14.3541	4	8	4	418	45.892	8.87	0.557	24.917	dadA	D-amino acid dehydrogenase (EC 1.4.99.-)
A0A0D6Q4Y4		600000	910000	Komagataeibacter europaeus NBRC 3261	12.6742	8.28157	2	15	2	483	52.817	6.84	0.259	43.1383	ntrC	DNA-binding transcriptional regulator NtrC (Nitrogen regulation protein NR(I))
A0A0D6Q581				Komagataeibacter europaeus NBRC 3261	12.478	21.3836	4	11	4	318	35.77	6.27	0.585	23.3052		Proline iminopeptidase (PIP) (EC 3.4.11.5) (Prolyl aminopeptidase)
A0A0D6PZN8	4800000			Komagataeibacter europaeus NBRC 3261	12.3992	34.2105	3	11	3	114	12.111	9.57	3.642	29.2316		Transcriptional regulator for molybdenum transport LysR/ModE/MopA
A0A0D6PXT6				Komagataeibacter europaeus NBRC 3261	12.2652	26.8293	2	3	2	164	18.449	5.58	0.778	5.58403	rppH	RNA pyrophosphohydrolase (EC 3.6.1.-) ((Di)nucleoside polyphosphate hydrolase)
A0A0D6PXK1	18000000			Komagataeibacter europaeus NBRC 3261	11.542	33.121	2	4	2	157	16.121	9.38	0.778	15.7335		Cys-tRNA(Pro)/Cys-tRNA(Cys) deacylase (EC 4.2.-.-)
A0A0D6PX12	35000000		8000000	Komagataeibacter europaeus NBRC 3261	11.4723	20.9302	3	13	3	258	27.39	5.66	0.701	38.4291		Mitochondrial import inner membrane translocase subunit Tim44
A0A0D6Q014	6100000	3500000	5900000	Komagataeibacter europaeus NBRC 3261	11.4212	19.3237	3	16	3	207	22.164	7.3	1.031	46.6944	purN	Phosphoribosylglycinamide formyltransferase (EC 2.1.2.2) (5'-phosphoribosylglycinamide transformylase) (GAR transformylase) (GART)
A0A0D6PVS7	23000000	2000000		Komagataeibacter europaeus NBRC 3261	11.2664	44.7761	3	10	3	67	6.774	9.61	2.981	22.7529		Molybdenum-pterin binding protein mopB
A0A0D6Q4Q4		2400000	2200000	Komagataeibacter europaeus NBRC 3261	11.1561	21.3542	4	13	4	384	42.062	6.86	0.52	33.7733	hisC	Histidinol-phosphate aminotransferase (EC 2.6.1.9) (Imidazole acetol-phosphate transaminase)
A0A0D6Q027				Komagataeibacter europaeus NBRC 3261	11.0924	19.1304	3	10	3	230	25.239	6.89	0.931	24.3253	lipB	Octanoyltransferase (EC 2.3.1.181) (Lipoate-protein ligase B) (Lipoyl/octanoyl transferase) (Octanoyl-[acyl-carrier-protein]-protein N-octanoyltransferase)
A0A0D6PYH2	10000000			Komagataeibacter europaeus NBRC 3261	10.6625	30.814	3	6	1	172	18.307	6.16	0.995	17.3781		Uncharacterized protein
A0A0D6PUE3	11000000			Komagataeibacter europaeus NBRC 3261	10.4361	16.4103	3	5	3	195	21.531	8.5	0.54	15.6971		Acetyltransferase
A0A0D6PYC8				Komagataeibacter europaeus NBRC 3261	10.3518	13.6364	2	2	2	286	30.025	7.2	0.425	6.43677		Creatininase
A0A0D6PX16	16000000			Komagataeibacter europaeus NBRC 3261	10.3092	12.1212	3	4	3	363	37.864	10.26	0.585	12.2045		Uncharacterized protein
A0A0D6Q2H9		4100000		Komagataeibacter europaeus NBRC 3261	10.2754	13.9241	3	9	3	316	34.552	6.32	0.54	23.0961		Transcriptional regulator LysR
A0A0D6Q2E0	16000000			Komagataeibacter europaeus NBRC 3261	10.1678	40.5941	2	10	2	101	11.685	9.86	1.154	18.1799		Oxidoreductase
A0A0D6Q461	9400000	2100000	570000	Komagataeibacter europaeus NBRC 3261	10.0526	25.4777	2	10	2	157	15.876	9.69	0.668	29.1248		Uncharacterized protein
A0A0D6Q251	6600000			Komagataeibacter europaeus NBRC 3261	10.0132	12.5	3	5	3	336	35.934	6.25	0.638	12.6693		Allophanate hydrolase subunit 2
A0A0D6PXT2	26000000	4100000	4600000	Komagataeibacter europaeus NBRC 3261	9.9582	8.57843	2	14	2	408	44.241	6.86	0.212	43.838		Murein hydrolase A (EC 4.2.2.n1)
A0A0D6PXI7				Komagataeibacter europaeus NBRC 3261	9.92712	20	3	4	2	245	27.912	6.89	0.585	13.8536		5,10-methylenetetrahydrofolate reductase
A0A0D6Q120	83000000	13000000	7600000	Komagataeibacter europaeus NBRC 3261	9.89008	26.6129	3	23	3	124	13.098	8.92	1.371	70.3845		OmpA-like domain-containing protein
A0A0D6PWR0				Komagataeibacter europaeus NBRC 3261	9.67063	10.5263	3	3	3	418	47.524	6.54	0.292	8.67953	nuoD	NADH-quinone oxidoreductase subunit D (EC 7.1.1.-) (NADH dehydrogenase I subunit D) (NDH-1 subunit D)
A0A0D6PZL3				Komagataeibacter europaeus NBRC 3261	9.58463	14.4414	3	10	3	367	40.356	6.62	0.389	31.6291		Glycerophosphoryl diester phosphodiesterase
A0A0D6Q4V6		4400000	1400000	Komagataeibacter europaeus NBRC 3261	9.53591	11.7438	2	12	2	281	31.816	6.65	0.438	30.3158		Uncharacterized protein
A0A0D6PY27	15000000	920000	990000	Komagataeibacter europaeus NBRC 3261	9.53012	10.5392	3	7	3	408	43.654	7.58	0.585	20.7198		Aminotransferase (EC 2.6.1.-)
A0A0D6Q1H0				Komagataeibacter europaeus NBRC 3261	9.32861	19.4656	3	10	3	262	28.511	5.33	0.54	25.6935		Carbon-nitrogen hydrolase
A0A0D6PWW2		3900000	3900000	Komagataeibacter europaeus NBRC 3261	9.23067	12.2867	3	10	3	586	64.542	7.36	0.407	20.5941	yidC	Membrane protein insertase YidC (Foldase YidC) (Membrane integrase YidC) (Membrane protein YidC)
A0A0D6Q1T6		4600000		Komagataeibacter europaeus NBRC 3261	9.16533	13.1068	2	5	2	206	21.601	5.74	0.701	16.3115	ruvA	Holliday junction ATP-dependent DNA helicase RuvA (EC 3.6.4.12)
A0A0D6PYT2			1100000	Komagataeibacter europaeus NBRC 3261	8.92899	16.1943	3	16	2	247	26.343	8.24	0.54	44.5535		Oxidoreductase
A0A0D6PW70			420000	Komagataeibacter europaeus NBRC 3261	8.78544	8.92857	2	6	2	336	37.078	6.2	0.233	14.6787		Acetyltransferase
A0A0D6Q2M7	10000000	4300000	3500000	Komagataeibacter europaeus NBRC 3261	8.61703	20.5805	4	11	4	379	41.229	5.74	0.35	15.8855		Histidine kinase (EC 2.7.13.3)
A0A0D6PVP6	4400000			Komagataeibacter europaeus NBRC 3261	8.58187	35.2113	2	5	2	71	7.638	7.09	2.981	10.0836		zf-CHCC domain-containing protein
A0A0D6PYR2			700000	Komagataeibacter europaeus NBRC 3261	8.5803	20.6478	3	7	3	247	27.221	5.6	0.874	19.9837		Iron-sulfur binding oxidoreductase
A0A0D6Q3E8	14000000			Komagataeibacter europaeus NBRC 3261	8.55736	34.5238	2	4	2	84	9.109	7.97	1.512	12.2885		Uncharacterized protein
A0A0D6PYU7	1300000			Komagataeibacter europaeus NBRC 3261	8.38151	8.35031	2	4	2	491	49.586	9.06	0.212	12.2225		Uncharacterized protein
A0A0D6PXN8		230000	470000	Komagataeibacter europaeus NBRC 3261	8.34012	5.36779	2	9	2	503	53.446	7.78	0.145	26.5803		Magnesium chelatase-related protein
A0A0D6PXL9				Komagataeibacter europaeus NBRC 3261	8.32343	8.69565	3	5	3	230	25.456	8.1	0.638	11.7714		Phosphoadenosine phosphosulfate reductase
A0A0D6Q0W9	8400000			Komagataeibacter europaeus NBRC 3261	8.23181	24.2647	3	5	3	272	29.851	5.36	0.501	14.666		N-formylglutamate amidohydrolase
A0A0D6Q2U9	3400000	2100000	3000000	Komagataeibacter europaeus NBRC 3261	8.17659	5.5914	2	13	2	465	49.709	7.28	0.233	35.9625		Uroporphyrinogen III methylase (EC 1.3.1.76) (EC 2.1.1.107) (Uroporphyrinogen-III C-methyltransferase)
A0A0D6PVG0	26000000			Komagataeibacter europaeus NBRC 3261	8.16962	20.6107	2	4	2	131	14.321	4.48	0.931	14.6839	rpoZ	DNA-directed RNA polymerase subunit omega (RNAP omega subunit) (EC 2.7.7.6) (RNA polymerase omega subunit) (Transcriptase subunit omega)
A0A0D6PYK9	41000000		2800000	Komagataeibacter europaeus NBRC 3261	8.1151	35.5769	2	12	2	104	11.523	7.02	1.683	34.5468		Stress response and cell division protein BolA
A0A0D6Q0X6	500000	340000	1400000	Komagataeibacter europaeus NBRC 3261	8.04681	8.32138	3	8	1	697	76.375	7.93	0.212	19.226		TonB-dependent ferric iron siderophore receptor
A0A0D6Q153				Komagataeibacter europaeus NBRC 3261	7.879	7.65306	2	6	2	392	43.675	6.87	0.413	17.6346		Deoxyguanosinetriphosphate triphosphohydrolase-like protein
A0A0D6PYL9				Komagataeibacter europaeus NBRC 3261	7.81878	8.83721	2	2	2	215	23.599	6.76	0.468	7.25383		Transcriptional regulator TetR
A0A0D6Q213			1800000	Komagataeibacter europaeus NBRC 3261	7.78934	16.7203	3	6	1	311	34.209	7.74	0.468	17.061		Transcriptional regulator LysR/OxyR
A0A0D6Q1U5				Komagataeibacter europaeus NBRC 3261	7.72448	8.20433	2	6	2	646	69.877	6.15	0.136	18.7031	ftsH	ATP-dependent zinc metalloprotease FtsH (EC 3.4.24.-)
A0A0D6PXI0				Komagataeibacter europaeus NBRC 3261	7.70445	6.34921	2	3	2	441	47.974	6.48	0.334	2.44706		NADH-quinone oxidoreductase subunit F (EC 7.1.1.-)
A0A0D6PY87				Komagataeibacter europaeus NBRC 3261	7.67701	8.15138	3	6	3	687	74.128	6.39	0.129	14.9044		NADH-quinone oxidoreductase (EC 7.1.1.-)
A0A0D6PXU6				Komagataeibacter europaeus NBRC 3261	7.54221	8.13953	3	4	3	430	46.199	7.59	0.304	7.86395		RNA helicase
A0A0D6Q0W2	970000		1600000	Komagataeibacter europaeus NBRC 3261	7.23259	9.06344	3	19	3	331	35.544	6.84	0.438	50.9404		Thiamine biosynthesis oxidoreductase ThiO
A0A0D6PZZ1				Komagataeibacter europaeus NBRC 3261	6.88441	13.9738	3	6	3	229	25.459	6.64	0.585	14.0034		PKHD-type hydroxylase Geu3261_0087_003 (EC 1.14.11.-)
A0A0D6PZG5				Komagataeibacter europaeus NBRC 3261	6.82458	15.7895	2	3	2	133	15.04	5.35	0.778	8.52182		7,8-dihydroneopterin aldolase (EC 4.1.2.25)
A0A0D6Q0U3				Komagataeibacter europaeus NBRC 3261	6.7113	6.77507	2	9	2	369	39.495	6.73	0.194	18.3347	mnmA	tRNA-specific 2-thiouridylase MnmA (EC 2.8.1.13)
A0A0D6Q2L3				Komagataeibacter europaeus NBRC 3261	6.70478	24.4755	3	6	3	143	15.231	11.06	1.371	8.97071		Succinate dehydrogenase hydrophobic membrane anchor subunit
A0A0D6Q588				Komagataeibacter europaeus NBRC 3261	6.56739	32.4561	2	2	2	114	11.771	5.11	1.512	4.51877		Uncharacterized protein
A0A0D6PZM4	12000000			Komagataeibacter europaeus NBRC 3261	6.43033	8.29016	2	6	2	386	41.605	6.28	0.274	14.7214		TonB periplasmic protein
A0A0D6PXP1	420000			Komagataeibacter europaeus NBRC 3261	6.32997	15.1042	3	6	3	192	21.203	7.91	0.874	13.5024		Uncharacterized protein
A0A0D6PVQ3				Komagataeibacter europaeus NBRC 3261	6.32489	11.2601	2	2	2	373	38.112	9.26	0.179	6.47484		L-aminopeptidase/D-esterase
A0A0D6PVB4				Komagataeibacter europaeus NBRC 3261	6.28114	10.0671	2	2	2	298	32.417	6.68	0.389	5.33982		Aldose 1-epimerase
A0A0D6PX49				Komagataeibacter europaeus NBRC 3261	6.0899	8.3691	2	5	2	466	51.548	8.13	0.16	12.2458		Deoxyribodipyrimidine photo-lyase
A0A0D6Q3V6		980000		Komagataeibacter europaeus NBRC 3261	6.01169	6.58537	2	3	2	410	45.327	6.02	0.259	8.07212		S-methyl-5-thioribose kinase (EC 2.7.1.100)
A0A0D6Q1V8	3600000	1500000		Komagataeibacter europaeus NBRC 3261	5.93282	11.7871	3	3	3	263	29.635	7.4	0.638	7.67353		Hydrolase/esterase/lipase
A0A0D6PW50				Komagataeibacter europaeus NBRC 3261	5.92549	8.33333	2	5	2	384	39.992	6.68	0.274	10.8719	anmK	Anhydro-N-acetylmuramic acid kinase (EC 2.7.1.170) (AnhMurNAc kinase)
A0A0D6PVV5		2700000		Komagataeibacter europaeus NBRC 3261	5.81796	14.2857	2	11	2	161	18.268	9.17	0.778	28.0102		Glutathione peroxidase
A0A0D6Q4B3				Komagataeibacter europaeus NBRC 3261	5.77873	8.33333	2	2	2	264	29.459	4.96	0.311	4.37505		Nucleotide pyrophosphohydrolase MazG
A0A0D6PWM2				Komagataeibacter europaeus NBRC 3261	5.73826	8.3691	3	5	1	466	48.929	6.6	0.304	7.15698	murD	UDP-N-acetylmuramoylalanine--D-glutamate ligase (EC 6.3.2.9) (D-glutamic acid-adding enzyme) (UDP-N-acetylmuramoyl-L-alanyl-D-glutamate synthetase)
A0A0D6PZ57		780000	1500000	Komagataeibacter europaeus NBRC 3261	5.66606	5.21008	2	5	2	595	65.414	8.25	0.122	13.4123		Gluconate 2-dehydrogenase alpha chain/solbitol dehydrogenase large subunit
A0A0D6Q212	12000000	6000000		Komagataeibacter europaeus NBRC 3261	5.48852	12.5628	2	3	2	199	21.573	8	0.52	9.91048		Serine esterase/lipase
A0A0D6PZU6			1500000	Komagataeibacter europaeus NBRC 3261	4.88631	4.15755	2	4	2	457	48.787	6.76	0.259	10.4155		Dehydrogenase with coenzyme pyrrolo-quinoline quinone (PQQ)
A0A0D6Q3G3	37000000			Komagataeibacter europaeus NBRC 3261	4.48852	12.3377	2	3	2	154	16.496	5.21	0.778	7.50908		Uncharacterized protein
A0A0D6Q1F7	2500000			Komagataeibacter europaeus NBRC 3261	4.35512	3.2872	2	3	2	578	60.355	6.57	0.212	6.84183		SGNH_hydro domain-containing protein
A0A0D6PXU9				Komagataeibacter europaeus NBRC 3261	4.34137	10.3825	2	3	2	183	20.586	7.84	0.668	5.20567		RNA 2',3'-cyclic phosphodiesterase (RNA 2',3'-CPDase) (EC 3.1.4.58)
A0A0D6PYS4			220000	Komagataeibacter europaeus NBRC 3261	4.16853	2.8777	2	2	2	834	91.333	6.86	0.108	4.22671		TonB-dependent receptor
A0A0D6Q465				Komagataeibacter europaeus NBRC 3261	4.11725	6.81319	2	4	1	455	48.826	5.83	0.172	9.51752		Biotin carboxylase (EC 6.3.4.14) (EC 6.4.1.2)
A0A0D6PZC2	3800000	650000	1000000	Komagataeibacter europaeus NBRC 3261	4.09544	20.4082	2	10	2	98	11.139	7.56	0.778	16.723		Antibiotic biosynthesis monooxygenase
A0A0D6PWB7				Komagataeibacter europaeus NBRC 3261	4.08656	4.39224	2	2	2	979	106.53	6.8	0.086	3.56537		DNA helicase C2
A0A0D6PW36				Komagataeibacter europaeus NBRC 3261	4.01536	18.552	2	2	2	221	24.198	7.21	0.359	5.58506	engB	Probable GTP-binding protein EngB
A0A0D6Q2X7				Komagataeibacter europaeus NBRC 3261	3.87729	4.73684	2	2	2	380	40.45	5.21	0.274	4.38498		Branched-chain alpha-keto acid dehydrogenase subunit E2
D1GLC5		200000		Komagataeibacter hansenii (Gluconacetobacter hansenii)	468.007	53.3784	27	1252	1	296	31.564	5.19	630956	3868.84	groEL	60 kDa chaperonin (Fragment)
A0A318Q4I8				Komagataeibacter hansenii (Gluconacetobacter hansenii)	66.1002	22.547	9	57	1	479	51.612	6.35	2.775	167.398		Deleted.
A0A318PY83				Komagataeibacter hansenii (Gluconacetobacter hansenii)	7.60465	6.26087	3	8	1	575	64.211	6.96	0.218	18.6358		Deleted.
D5QB20		2000000	870000	Komagataeibacter hansenii ATCC 23769	144.544	24.7887	21	227	1	710	76.437	5.53	5.373	678.216	pnp	Polyribonucleotide nucleotidyltransferase (EC 2.7.7.8) (Polynucleotide phosphorylase) (PNPase)
D5QB31		88000000		Komagataeibacter hansenii ATCC 23769	43.024	28.4916	11	65	2	358	39.016	6.34	3.467	176.955	asd	Aspartate-semialdehyde dehydrogenase (ASA dehydrogenase) (ASADH) (EC 1.2.1.11) (Aspartate-beta-semialdehyde dehydrogenase)
A0A0N1FDP9		6000000		Komagataeibacter intermedius AF2	360.467	76.9857	35	554	1	491	52.271	5.03	288.427	1864.37	atpD	ATP synthase subunit beta (EC 7.1.2.2) (ATP synthase F1 sector subunit beta) (F-ATPase subunit beta)
A0A0N0MFW6				Komagataeibacter intermedius AF2	186.778	33.1908	30	183	1	1169	128.684	5.25	3.317	549.489		Methionine synthase (EC 2.1.1.13) (5-methyltetrahydrofolate--homocysteine methyltransferase)
A0A0N0MFK4	1200000000	49000000	97000000	Komagataeibacter intermedius AF2	133.642	92.8571	18	202	10	140	15.364	7.5	31621.8	441.263	ndk	Nucleoside diphosphate kinase (NDK) (NDP kinase) (EC 2.7.4.6) (Nucleoside-2-P kinase)
A0A0N1N5L3				Komagataeibacter intermedius AF2	132.771	30.7018	11	276	2	456	49.78	6.48	7.432	911.297		Succinate-semialdehyde dehdyrogenase
A0A0N0MGN2	560000000	20000000	65000000	Komagataeibacter intermedius AF2	132.442	81.6794	20	187	14	131	14.549	10.59	3592.81	557.77	rplS	50S ribosomal protein L19
A0A0N1N4W8				Komagataeibacter intermedius AF2	131.034	18.4293	21	208	3	955	103.685	6.4	2.221	612.712	tal	Transaldolase (EC 2.2.1.2)
A0A0N1N7Y4	53000000	40000000	32000000	Komagataeibacter intermedius AF2	116.267	53.9906	14	142	14	213	23.585	5.29	230.013	427.274	clpP	ATP-dependent Clp protease proteolytic subunit (EC 3.4.21.92) (Endopeptidase Clp)
A0A0N1FEV6	690000000	40000000	18000000	Komagataeibacter intermedius AF2	109.281	90.5263	9	77	9	95	10.042	9.7	9999	287.766		Transcriptional regulator HU subunit alpha
A0A0N1N5N4	92000000		2100000	Komagataeibacter intermedius AF2	101.402	67.0807	12	108	4	161	18.337	7.28	132.352	384.816	rpsF	30S ribosomal protein S6
A0A0N0MGC3		9000000		Komagataeibacter intermedius AF2	97.6061	33.1828	13	135	1	443	48.468	6.84	9	400.848		Dihydroorotase
A0A0N1FF71	350000000	4800000	7100000	Komagataeibacter intermedius AF2	89.8321	77.3585	12	123	12	106	11.201	10.58	598.484	336.703	rplX	50S ribosomal protein L24
A0A0N1FRG7				Komagataeibacter intermedius AF2	89.1036	57.0652	13	116	1	184	20.64	5.59	230.013	337.727	dcd	dCTP deaminase (EC 3.5.4.13) (Deoxycytidine triphosphate deaminase)
A0A0N1N753	580000000	23000000	18000000	Komagataeibacter intermedius AF2	87.4706	82.6667	8	115	8	75	8.023	9.19	999	378.319		Cold shock protein
A0A0N1FM18	12000000	6400000	8800000	Komagataeibacter intermedius AF2	87.1888	57.085	12	67	4	247	26.446	9.07	15.379	238.481	pyrH	Uridylate kinase (UK) (EC 2.7.4.22) (Uridine monophosphate kinase) (UMP kinase) (UMPK)
A0A0N1N5J0		12000000	10000000	Komagataeibacter intermedius AF2	73.063	24.1135	14	74	3	846	91.193	7.64	1.188	233.84		Excinuclease ABC subunit A
A0A0N1N6H7	70000000	34000000	21000000	Komagataeibacter intermedius AF2	63.8884	58.3851	7	71	7	161	17.599	6.96	132.352	202.474	fabZ	3-hydroxyacyl-[acyl-carrier-protein] dehydratase FabZ (EC 4.2.1.59) ((3R)-hydroxymyristoyl-[acyl-carrier-protein] dehydratase) ((3R)-hydroxymyristoyl-ACP dehydrase) (Beta-hydroxyacyl-ACP dehydratase)
A0A0N1FBJ6	46000000	1100000	8400000	Komagataeibacter intermedius AF2	57.649	33.8235	9	62	9	340	36.7	5.96	4.78	186.245		Sporulation initiation inhibitor protein
A0A0N0MHH3	230000000	14000000	19000000	Komagataeibacter intermedius AF2	57.1774	68.4685	9	102	9	111	12.218	10.21	30.623	257.706	rplW	50S ribosomal protein L23
A0A0N1FN72				Komagataeibacter intermedius AF2	53.8862	21.7073	14	61	1	820	86.892	5.36	1.54	156.504	pheT	Phenylalanine--tRNA ligase beta subunit (EC 6.1.1.20) (Phenylalanyl-tRNA synthetase beta subunit) (PheRS)
A0A0N1FB21	75000000	17000000	28000000	Komagataeibacter intermedius AF2	47.4006	32.8358	5	76	3	201	22.738	7.65	9	229.481	pdxH	Pyridoxine/pyridoxamine 5'-phosphate oxidase (EC 1.4.3.5) (PNP/PMP oxidase) (PNPOx) (Pyridoxal 5'-phosphate synthase)
A0A0N1N4V4				Komagataeibacter intermedius AF2	44.043	48.5507	8	39	1	276	29.202	6.23	5.31	114.41		PEP_hydrolase domain-containing protein
A0A0N1FSF2	11000000			Komagataeibacter intermedius AF2	41.9892	46.729	5	15	5	107	11.472	5.55	25.827	43.2648		Nucleoid-associated protein GLUCOINTEAF2_0200283
A0A0N1FNN6	13000000	13000000	7300000	Komagataeibacter intermedius AF2	40.5833	18.3267	3	40	3	251	28.531	5.41	1.512	165.942		Uncharacterized protein
A0A0N0MGS3	19000000		460000	Komagataeibacter intermedius AF2	28.6399	70.4	7	30	7	125	12.898	4.96	18.307	73.4938	rplL	50S ribosomal protein L7/L12
A0A0N1F906	9200000		4200000	Komagataeibacter intermedius AF2	24.0533	25.8065	3	16	2	217	22.884	8.85	1.848	56.5479		ParA
A0A0N1FBC9	39000000			Komagataeibacter intermedius AF2	20.0372	63.7363	5	9	5	91	9.738	9.19	9	27.9557		Integration host factor
A0A0C1VF45	4300000			Komagataeibacter intermedius AF2	19.1826	42.2078	4	19	4	154	18.335	8.56	2.511	46.8852		Uncharacterized protein
A0A0N1FDZ5	14000000	24000000	17000000	Komagataeibacter intermedius AF2	17.3351	23.0366	3	21	2	191	21.49	6.55	1.424	67.1124		ADP-ribose pyrophosphatase
A0A0N1FKG0	5000000			Komagataeibacter intermedius AF2	16.4944	25.4717	3	5	3	212	21.731	7.53	1.783	16.0976		Uncharacterized protein
A0A0N1FA15	9900000	9500000	14000000	Komagataeibacter intermedius AF2	16.0817	8.08679	3	15	3	507	56.106	7.87	0.487	44.3566		Oxidoreductase
A0A0N0MF68	17000000			Komagataeibacter intermedius AF2	13.0319	25.5682	4	12	1	176	19.09	9.63	1.371	31.3678		Transcriptional regulator, MucR family protein
A0A0N1FBP7	19000000			Komagataeibacter intermedius AF2	12.1324	20.4651	2	3	2	215	22.202	6.52	0.668	14.5907		ABC_trans_aux domain-containing protein
A0A0N1N4F9	43000000	9100000	11000000	Komagataeibacter intermedius AF2	11.6376	11.3022	3	12	1	407	42.569	7.24	0.624	40.8879	coaBC	Coenzyme A biosynthesis bifunctional protein CoaBC (DNA/pantothenate metabolism flavoprotein) (Phosphopantothenoylcysteine synthetase/decarboxylase) (PPCS-PPCDC) [Includes: Phosphopantothenoylcysteine decarboxylase (PPC decarboxylase) (PPC-DC) (EC 4.1.1.36) (CoaC); Phosphopantothenate--cysteine ligase (EC 6.3.2.5) (CoaB) (Phosphopantothenoylcysteine synthetase) (PPC synthetase) (PPC-S)]
A0A0N1N647	7300000	3700000		Komagataeibacter intermedius AF2	9.35822	19.5122	3	9	3	205	23.068	6.37	0.874	22.9062		NADPH quinone reductase MdaB
A0A0N1F9D1	7400000			Komagataeibacter intermedius AF2	8.54471	19.3548	3	11	3	124	13.396	8.29	1.154	17.7862		Molecular chaperone
A0A0C1UW73		3800000	5200000	Komagataeibacter intermedius AF2	7.89073	11.9048	4	12	1	378	41.182	6.15	0.468	21.1803		Iron ABC transporter substrate-binding protein
A0A0N1N4Y5	5400000	8500000	11000000	Komagataeibacter intermedius AF2	7.83843	9.39597	2	17	2	149	15.889	5.08	0.52	44.3657	rsfS	Ribosomal silencing factor RsfS
A0A0N1N2X7	4400000			Komagataeibacter intermedius AF2	7.16559	11.7493	3	5	2	383	39.684	5.69	0.35	12.0318		Heat-shock protein HtpX
A0A0N0MGM5	1800000			Komagataeibacter intermedius AF2	5.76737	11.8421	2	5	2	380	39.597	7.24	0.222	15.4458	plsX	Phosphate acyltransferase (EC 2.3.1.274) (Acyl-ACP phosphotransacylase) (Acyl-[acyl-carrier-protein]--phosphate acyltransferase) (Phosphate-acyl-ACP acyltransferase)
A0A2S3W0A7	11000000			Komagataeibacter maltaceti	138.95	31.9767	18	207	1	516	57.789	4.72	14.317	647.057	nusA	Transcription termination/antitermination protein NusA
A0A2S3W325				Komagataeibacter maltaceti	76.6694	24.7368	4	53	1	190	20.519	6.02	18.307	230.582		DJ-1/PfpI family protein
A0A2S3W455				Komagataeibacter maltaceti	62.9288	14.9639	13	76	1	969	107.376	5.77	1.004	246.8	ileS	Isoleucine--tRNA ligase (EC 6.1.1.5) (Isoleucyl-tRNA synthetase) (IleRS)
A0A2S3VYZ2	15000000	5200000		Komagataeibacter maltaceti	61.6051	31.3253	10	164	3	249	26.664	6.33	7.66	385.499	etfB	Electron transfer flavoprotein subunit beta
A0A2S3W4F8	130000000	3800000	3700000	Komagataeibacter maltaceti	59.0434	65.2174	9	56	8	115	12.576	10.98	3980.07	139.93	rpsP	30S ribosomal protein S16
A0A2S3W2N6		3100000		Komagataeibacter maltaceti	43.6258	14.9028	7	88	1	463	49.899	5.74	1.276	270.213	gabD1_4	Succinate-semialdehyde dehydrogenase [NADP(+)] 1 (EC 1.2.1.79)
A0A2S3VZ93				Komagataeibacter maltaceti	42.8311	33.8462	9	54	1	260	28.477	5.22	3.642	144.852		Uncharacterized protein
A0A2S3W1H5	21000000		72000	Komagataeibacter maltaceti	38.6834	49.5495	9	28	6	222	23.787	9.73	9	64.5018	ros_2	Transcriptional regulatory protein ros
A0A2S3W0P8	150000000	18000000		Komagataeibacter maltaceti	23.8522	34.1935	4	52	1	155	15.912	6.29	3.217	153.716		YjgF_endoribonc domain-containing protein
A0A2S3W0A2				Komagataeibacter maltaceti	22.886	13.8053	4	20	2	565	60.359	5.82	0.532	73.5303	pdc_2	Pyruvate decarboxylase (EC 4.1.1.1)
A0A2S3W4Q6				Komagataeibacter maltaceti	19.722	13.7112	6	26	1	547	59.142	5.31	0.585	52.0712		Ribonuclease J 1 (EC 3.1.-.-)
A0A2S3VXJ2				Komagataeibacter maltaceti	8.1707	12.8834	3	4	1	489	50.588	5.82	0.25	8.94953	pepA	Probable cytosol aminopeptidase (EC 3.4.11.1) (Leucine aminopeptidase) (LAP) (EC 3.4.11.10) (Leucyl aminopeptidase)
A0A2S3VYY8				Komagataeibacter maltaceti	6.07186	10.7914	2	6	1	278	30.504	6.71	0.334	12.6134	cpo	Non-heme chloroperoxidase (EC 1.11.1.10)
A0A2S3VYW9				Komagataeibacter maltaceti	4.53567	16	2	2	2	150	16.698	5.88	0.668	4.07642		Uncharacterized protein
G2HZX1				Komagataeibacter medellinensis (strain NBRC 3288 / BCRC 11682 / LMG 1693 / Kondo 51) (Gluconacetobacter medellinensis)	472.015	57.7953	56	1288	0	635	67.404	4.98	169.828	3897.7	hsp70	Chaperone protein DnaK (HSP70) (Heat shock 70 kDa protein) (Heat shock protein 70)
G2I2U4	5200000		3400000	Komagataeibacter medellinensis (strain NBRC 3288 / BCRC 11682 / LMG 1693 / Kondo 51) (Gluconacetobacter medellinensis)	398.146	51.1502	51	1121	2	739	80.96	6.3	115.999	2948.88		Alcohol dehydrogenase large subunit
G2I4F9		150000000	79000000	Komagataeibacter medellinensis (strain NBRC 3288 / BCRC 11682 / LMG 1693 / Kondo 51) (Gluconacetobacter medellinensis)	372.889	57.1798	43	589	0	773	84.208	7.53	49.119	1669.28		Aldehyde dehydrogenase large subunit
G2I0M5		88000000	42000000	Komagataeibacter medellinensis (strain NBRC 3288 / BCRC 11682 / LMG 1693 / Kondo 51) (Gluconacetobacter medellinensis)	259.486	40.7563	44	421	3	952	103.678	6.09	9	1284.55	tal	Transaldolase (EC 2.2.1.2)
G2I0D6				Komagataeibacter medellinensis (strain NBRC 3288 / BCRC 11682 / LMG 1693 / Kondo 51) (Gluconacetobacter medellinensis)	257.917	28.9446	31	294	1	957	104.839	6.23	10.365	868.519		Alpha-ketoglutarate dehydrogenase (EC 1.2.4.2)
G2I056	130000000	5600000		Komagataeibacter medellinensis (strain NBRC 3288 / BCRC 11682 / LMG 1693 / Kondo 51) (Gluconacetobacter medellinensis)	190.712	53.7002	25	217	3	527	54.093	6.32	29.392	645.481		Periplasmic serine endoprotease DegP-like (EC 3.4.21.107)
G2I0I4				Komagataeibacter medellinensis (strain NBRC 3288 / BCRC 11682 / LMG 1693 / Kondo 51) (Gluconacetobacter medellinensis)	155.274	29.2972	32	145	1	1181	129.82	5.3	2.728	395.76		Methionine synthase (EC 2.1.1.13) (5-methyltetrahydrofolate--homocysteine methyltransferase)
G2I5E9	190000000	41000000	32000000	Komagataeibacter medellinensis (strain NBRC 3288 / BCRC 11682 / LMG 1693 / Kondo 51) (Gluconacetobacter medellinensis)	142.369	52.1277	16	188	10	376	40.296	5.59	16.783	624.505	ispH	4-hydroxy-3-methylbut-2-enyl diphosphate reductase (HMBPP reductase) (EC 1.17.7.4)
G2I2U3				Komagataeibacter medellinensis (strain NBRC 3288 / BCRC 11682 / LMG 1693 / Kondo 51) (Gluconacetobacter medellinensis)	130.327	38.9006	16	319	2	473	50.193	6.33	13.454	962.02		Alcohol dehydrogenase cytochrome c subunit
G2I1Z4	11000000	3000000	2000000	Komagataeibacter medellinensis (strain NBRC 3288 / BCRC 11682 / LMG 1693 / Kondo 51) (Gluconacetobacter medellinensis)	111.731	52.6171	15	139	1	363	39.361	6.24	11.217	426.872	mtnA	Methylthioribose-1-phosphate isomerase (M1Pi) (MTR-1-P isomerase) (EC 5.3.1.23) (S-methyl-5-thioribose-1-phosphate isomerase)
G2I500	98000000	55000000	51000000	Komagataeibacter medellinensis (strain NBRC 3288 / BCRC 11682 / LMG 1693 / Kondo 51) (Gluconacetobacter medellinensis)	102.446	14.6288	9	263	2	458	49.724	6.6	4.179	812.677		Aldehyde dehydrogenase
G2I5J7				Komagataeibacter medellinensis (strain NBRC 3288 / BCRC 11682 / LMG 1693 / Kondo 51) (Gluconacetobacter medellinensis)	90.511	22.8916	9	83	1	498	51.664	6.35	2.29	325.764	pepA	Probable cytosol aminopeptidase (EC 3.4.11.1) (Leucine aminopeptidase) (LAP) (EC 3.4.11.10) (Leucyl aminopeptidase)
G2I4Y0		21000000	8200000	Komagataeibacter medellinensis (strain NBRC 3288 / BCRC 11682 / LMG 1693 / Kondo 51) (Gluconacetobacter medellinensis)	87.8589	35.5191	15	91	12	549	60.82	6.46	3.642	280.136	pyrG	CTP synthase (EC 6.3.4.2) (Cytidine 5'-triphosphate synthase) (Cytidine triphosphate synthetase) (CTP synthetase) (CTPS) (UTP--ammonia ligase)
G2I1W3	49000000	3600000	5300000	Komagataeibacter medellinensis (strain NBRC 3288 / BCRC 11682 / LMG 1693 / Kondo 51) (Gluconacetobacter medellinensis)	84.5404	49.3573	14	90	3	389	41.142	7.03	13.125	260.707	ispDF	Bifunctional enzyme IspD/IspF [Includes: 2-C-methyl-D-erythritol 4-phosphate cytidylyltransferase (EC 2.7.7.60) (4-diphosphocytidyl-2C-methyl-D-erythritol synthase) (MEP cytidylyltransferase) (MCT); 2-C-methyl-D-erythritol 2,4-cyclodiphosphate synthase (MECDP-synthase) (MECPP-synthase) (MECPS) (EC 4.6.1.12)]
G2I1Q6		2000000	3200000	Komagataeibacter medellinensis (strain NBRC 3288 / BCRC 11682 / LMG 1693 / Kondo 51) (Gluconacetobacter medellinensis)	50.7578	25.1381	12	49	12	362	38.725	5.39	4.012	125.338	mreB	Cell shape-determining protein MreB
G2I0Z1	5700000			Komagataeibacter medellinensis (strain NBRC 3288 / BCRC 11682 / LMG 1693 / Kondo 51) (Gluconacetobacter medellinensis)	37.0604	21.1155	6	39	1	251	26.571	6.15	4.179	117.842		Trehalose 6-phosphate phosphatase (EC 3.1.3.12)
G2I0R3	16000000			Komagataeibacter medellinensis (strain NBRC 3288 / BCRC 11682 / LMG 1693 / Kondo 51) (Gluconacetobacter medellinensis)	32.6559	42.515	7	34	1	167	18.398	10.56	4.623	89.5737	rpsI	30S ribosomal protein S9
G2I492	1400000	360000		Komagataeibacter medellinensis (strain NBRC 3288 / BCRC 11682 / LMG 1693 / Kondo 51) (Gluconacetobacter medellinensis)	28.683	14.652	5	49	1	546	56.885	6.14	0.655	136.376		Dihydroxyacetone kinase
G2I2U7	14000000	15000000	16000000	Komagataeibacter medellinensis (strain NBRC 3288 / BCRC 11682 / LMG 1693 / Kondo 51) (Gluconacetobacter medellinensis)	28.5704	14.1104	4	34	4	326	36.45	6.79	1.683	105.819		Ubiquinol oxidase subunit 2
G2I2V9	29000000			Komagataeibacter medellinensis (strain NBRC 3288 / BCRC 11682 / LMG 1693 / Kondo 51) (Gluconacetobacter medellinensis)	24.9313	24.2744	6	19	1	379	40.75	6.38	1.069	62.3337		Pleiotropic regulatory protein DnrJ/EryC1/StrS
G2I5A2				Komagataeibacter medellinensis (strain NBRC 3288 / BCRC 11682 / LMG 1693 / Kondo 51) (Gluconacetobacter medellinensis)	22.4197	49.2063	5	19	1	126	13.7	7.46	3.642	42.9086		Iron-sulfur (Fe-S) cluster assembly protein YadR/YfhF
G2I6G6				Komagataeibacter medellinensis (strain NBRC 3288 / BCRC 11682 / LMG 1693 / Kondo 51) (Gluconacetobacter medellinensis)	20.0557	2.69576	4	36	1	779	86.184	5.29	0.369	84.485		C-di-GMP phosphodiesterase A
G2I3V6	8200000			Komagataeibacter medellinensis (strain NBRC 3288 / BCRC 11682 / LMG 1693 / Kondo 51) (Gluconacetobacter medellinensis)	16.3257	25.5474	3	5	2	137	15.233	6.64	0.668	16.0585		4-oxalocrotonate tautomerase
G2I6V4	5200000			Komagataeibacter medellinensis (strain NBRC 3288 / BCRC 11682 / LMG 1693 / Kondo 51) (Gluconacetobacter medellinensis)	16.2571	27.0833	3	11	3	144	16.595	5.19	3.642	36.7629	dksA	RNA polymerase-binding transcription factor DksA
G2I059	4800000		7900000	Komagataeibacter medellinensis (strain NBRC 3288 / BCRC 11682 / LMG 1693 / Kondo 51) (Gluconacetobacter medellinensis)	14.3164	13.089	3	25	2	191	21.599	5.43	1.154	75.9229		ADP-ribose pyrophosphatase/NUDIX hydrolase
G2I097	6100000	6700000	4700000	Komagataeibacter medellinensis (strain NBRC 3288 / BCRC 11682 / LMG 1693 / Kondo 51) (Gluconacetobacter medellinensis)	11.1182	26.5306	4	21	4	147	16.441	9.31	1.154	48.215	rbfA	Ribosome-binding factor A
G2I6B6				Komagataeibacter medellinensis (strain NBRC 3288 / BCRC 11682 / LMG 1693 / Kondo 51) (Gluconacetobacter medellinensis)	10.2122	6.00801	4	7	1	749	81.605	8.56	0.222	15.5189	rnr	Ribonuclease R (RNase R) (EC 3.1.13.1)
G2I0L3				Komagataeibacter medellinensis (strain NBRC 3288 / BCRC 11682 / LMG 1693 / Kondo 51) (Gluconacetobacter medellinensis)	9.65273	9.85626	4	33	1	487	53.158	5.25	0.407	62.4233		NADPH-dependent L-sorbose reductase
G2I8B8		3600000		Komagataeibacter medellinensis (strain NBRC 3288 / BCRC 11682 / LMG 1693 / Kondo 51) (Gluconacetobacter medellinensis)	9.2883	8.64198	2	13	1	324	34.504	5.39	0.359	47.8607		Selenophosphate synthetase
G2I5F8	2700000			Komagataeibacter medellinensis (strain NBRC 3288 / BCRC 11682 / LMG 1693 / Kondo 51) (Gluconacetobacter medellinensis)	9.13568	14.6597	2	8	1	191	20.654	5.58	1.31	16.8305		Gluconokinase (EC 2.7.1.12)
G2I207		1600000	2100000	Komagataeibacter medellinensis (strain NBRC 3288 / BCRC 11682 / LMG 1693 / Kondo 51) (Gluconacetobacter medellinensis)	8.2322	3.71257	3	11	3	835	91.757	8.91	0.129	26.8865		RNA helicase
G2I4B7	5900000			Komagataeibacter medellinensis (strain NBRC 3288 / BCRC 11682 / LMG 1693 / Kondo 51) (Gluconacetobacter medellinensis)	7.85897	21.6	2	4	2	125	13.999	8.66	1.683	9.73985		FAD assembly factor SdhE
A0A1U9RLZ1			1400000	Komagataeibacter nataicola	972.718	70.0111	85	1291	1	897	97.203	6.57	3524.09	3799.21		Aconitate hydratase (Aconitase) (EC 4.2.1.3)
A0A1U9RHY8	35000000	120000000	360000	Komagataeibacter nataicola	263.023	46.9599	31	429	2	773	84.218	7.3	21.603	1110.89		Aldehyde dehydrogenase
A0A1U9RI30		73000000	38000000	Komagataeibacter nataicola	186.025	63.3252	25	191	1	409	45.371	6.11	23.709	604.797	argG	Argininosuccinate synthase (EC 6.3.4.5) (Citrulline--aspartate ligase)
A0A1U9RJS4	64000000		16000000	Komagataeibacter nataicola	142.534	52.1552	20	149	1	464	49.097	9.44	9	490.795	ffh	Signal recognition particle protein (Fifty-four homolog)
A0A1U9RIB7				Komagataeibacter nataicola	121.352	40.7609	21	124	1	736	78.045	5.11	5.31	404.341	purL	Phosphoribosylformylglycinamidine synthase subunit PurL (FGAM synthase) (EC 6.3.5.3) (Formylglycinamide ribonucleotide amidotransferase subunit II) (FGAR amidotransferase II) (FGAR-AT II) (Glutamine amidotransferase PurL) (Phosphoribosylformylglycinamidine synthase subunit II)
A0A1U9RHL6		520000	380000	Komagataeibacter nataicola	101.751	34.3284	14	160	2	402	43.101	6.24	10.053	427.406		Nitric oxide dioxygenase (EC 1.14.12.17)
A0A1U9RME8	190000000	74000000	49000000	Komagataeibacter nataicola	75.7487	64.9123	11	112	10	114	12.511	7.42	516.947	231.821		Nitrogen regulatory protein P-II
A0A1U9RLH5	11000000			Komagataeibacter nataicola	65.2693	53.125	9	82	1	160	17.755	10.29	132.352	184.351	rplM	50S ribosomal protein L13
A0A1U9RMF8		950000		Komagataeibacter nataicola	52.4492	51.1236	10	68	1	178	19.018	5.73	7.377	158.086		Single-stranded DNA-binding protein (SSB)
A0A1U9RN31				Komagataeibacter nataicola	50.8399	33.3333	5	40	1	366	37.551	5.03	7.254	140.122	purM	Phosphoribosylformylglycinamidine cyclo-ligase (EC 6.3.3.1) (AIR synthase) (AIRS) (Phosphoribosyl-aminoimidazole synthetase)
A0A1U9RM43				Komagataeibacter nataicola	46.501	19.5122	5	40	1	328	35.261	6.06	1.783	145.084		Alcohol dehydrogenase
A0A1U9RJB8			5100000	Komagataeibacter nataicola	33.3192	24.8869	5	41	1	442	47.658	6.57	1.081	126.791		Aldehyde dehydrogenase
A0A1U9RKH0				Komagataeibacter nataicola	30.7611	14.4737	5	62	1	228	23.069	6.58	5.813	165.55		Uncharacterized protein
A0A1U9RNP1				Komagataeibacter nataicola	24.6507	22.4719	7	21	1	445	50.286	8.28	0.778	57.4105	gltX	Glutamate--tRNA ligase (EC 6.1.1.17) (Glutamyl-tRNA synthetase) (GluRS)
A0A1U9RP82				Komagataeibacter nataicola	21.4704	3.87183	5	41	1	749	82.29	6	0.512	87.4888		C-di-GMP phosphodiesterase
A0A1U9RLG2				Komagataeibacter nataicola	19.6011	21.4485	5	18	1	359	38.161	5.17	0.778	55.3743	hrcA	Heat-inducible transcription repressor HrcA
A0A1U9RI59				Komagataeibacter nataicola	16.2027	7.90441	4	24	2	544	56.667	6.28	0.445	64.1		Dihydroxyacetone kinase
A0A1U9RIY7	14000000			Komagataeibacter nataicola	14.7614	26.7081	5	37	1	161	18.411	7.27	6.499	89.2391	rpsF	30S ribosomal protein S6
A0A1U9RNK3		5700000		Komagataeibacter nataicola	10.9862	9.71302	4	12	4	453	50.436	5.01	0.425	24.9378		Nitrate ABC transporter ATP-binding protein
A0A1U9RQS0				Komagataeibacter nataicola	7.93511	10.6312	3	3	3	301	34.258	9.69	0.369	4.48879		Replication protein RepA
A0A1U9RJW2		1300000		Komagataeibacter nataicola	5.48577	13.5135	2	5	2	148	16.451	7.31	0.668	10.0168		Transcriptional regulator
A0A1U9RJ84	28000000			Komagataeibacter nataicola	3.64986	18.9781	2	5	1	137	15.072	6.93	0.468	2.37264		Ubiquinol-cytochrome C reductase
A0A318QVI2		23000000	7000000	Komagataeibacter oboediens	748.323	71.3126	77	1778	1	739	80.908	6.05	3331.17	5071.18		PQQ-dependent dehydrogenase, methanol/ethanol family
A0A318QW36	7600000		3900000	Komagataeibacter oboediens	222.97	57.2327	16	1409	3	318	34.698	5.45	126.427	5181.21		Arylesterase
A0A318QTK4				Komagataeibacter oboediens	216.952	71.8876	26	460	1	249	26.668	8.21	1144.05	1237.37		Electron transfer flavoprotein subunit beta
A0A318QVZ3	300000000	260000000	160000000	Komagataeibacter oboediens	202.647	82.3009	26	328	24	339	37.465	4.98	99	1015.5	rpoA	DNA-directed RNA polymerase subunit alpha (RNAP subunit alpha) (EC 2.7.7.6) (RNA polymerase subunit alpha) (Transcriptase subunit alpha)
A0A318QW87	62000000	5500000	6300000	Komagataeibacter oboediens	193.568	75	14	162	6	160	17.753	10.18	42168.7	428.441	rplM	50S ribosomal protein L13
A0A318R3Q4				Komagataeibacter oboediens	176.986	60.3627	22	191	1	386	41.456	6.14	41.17	516.585	ispG	4-hydroxy-3-methylbut-2-en-1-yl diphosphate synthase (flavodoxin) (EC 1.17.7.3) (1-hydroxy-2-methyl-2-(E)-butenyl 4-diphosphate synthase)
A0A318QNI6	97000000	17000000	25000000	Komagataeibacter oboediens	110.598	48.7903	13	120	13	248	26.312	6.65	57.78	419.735	pdxJ	Pyridoxine 5'-phosphate synthase (PNP synthase) (EC 2.6.99.2)
A0A318QY42				Komagataeibacter oboediens	102.047	28.7838	21	126	1	740	82.247	6.23	2.863	373.05		C-di-GMP phosphodiesterase
A0A318QZ38	65000000	6000000	8100000	Komagataeibacter oboediens	101.858	71.9149	13	84	13	235	24.05	6.7	53.117	274.13	pyrF	Orotidine 5'-phosphate decarboxylase (EC 4.1.1.23) (OMP decarboxylase) (OMPDCase) (OMPdecase)
A0A318R3S4	29000000	41000000	43000000	Komagataeibacter oboediens	100.081	38.7097	13	138	13	465	49.871	5.22	7.377	427.791		M20_dimer domain-containing protein
A0A318QM82	21000000	7800000	18000000	Komagataeibacter oboediens	89.7402	57.2016	22	114	22	486	51.254	5.78	7.003	283.453		Metalloprotease TldD
A0A318QTA8	310000000		6700000	Komagataeibacter oboediens	67.0086	61.753	11	49	1	251	26.623	6.28	9	137.752	otsB	Trehalose 6-phosphate phosphatase (EC 3.1.3.12)
A0A318RA55		2300000	2400000	Komagataeibacter oboediens	64.1522	43.0288	13	73	1	416	44.864	6.11	2.728	164.957		Cysteine desulfurase (EC 2.8.1.7)
A0A318QRL8	7600000	960000	1300000	Komagataeibacter oboediens	52.603	51.3761	11	39	11	327	34.484	6.28	5.158	96.9937	pdxA	4-hydroxythreonine-4-phosphate dehydrogenase (EC 1.1.1.262) (4-(phosphohydroxy)-L-threonine dehydrogenase)
A0A318QZD9	61000000			Komagataeibacter oboediens	47.1335	59.7561	4	32	1	164	17.257	5.4	62.096	87.5369		Kinase inhibitor
A0A318QMB9	35000000	2200000	5900000	Komagataeibacter oboediens	43.3722	37.5	8	42	3	296	32.266	6.92	2.594	125.429		Oxidoreductase
A0A318R362	8800000	11000000	7000000	Komagataeibacter oboediens	31.107	21.1731	8	18	8	699	78.023	8.57	0.551	53.3977		TonB-dependent receptor
A0A318QT35				Komagataeibacter oboediens	30.8808	33.8164	6	20	6	207	21.729	7.2	4.337	58.6202	trpF	N-(5'-phosphoribosyl)anthranilate isomerase (PRAI) (EC 5.3.1.24)
A0A318QQM3	39000000			Komagataeibacter oboediens	30.6461	27.4419	4	20	1	215	23.008	8.21	5.31	65.1369		Uncharacterized protein
A0A318QKR8		7200000	6100000	Komagataeibacter oboediens	29.6275	36.039	6	33	6	308	32.626	7.75	1.336	101.084		2-dehydropantoate 2-reductase (EC 1.1.1.169) (Ketopantoate reductase)
A0A318QXZ3	8300000			Komagataeibacter oboediens	22.0097	38.4977	6	25	6	213	22.973	5.01	2.455	56.1146		TetR family transcriptional regulator
A0A318QE91		1200000	4100000	Komagataeibacter oboediens	21.8921	14.8571	6	15	6	350	38.641	10.42	0.778	42.4499		IS110 family transposase
A0A318QVM4	39000000	9000000		Komagataeibacter oboediens	19.302	23.9521	5	21	2	167	18.371	9.5	2.594	61.8453		Transcriptional regulator
A0A318QRY3	17000000			Komagataeibacter oboediens	16.8215	56.4516	2	10	2	62	6.777	10.27	9	35.8336	rpmD	50S ribosomal protein L30
A0A318QYW8	8100000		180000	Komagataeibacter oboediens	16.3496	17.4194	3	21	3	155	16.982	4.56	6.499	45.2934		TIGR02300 family protein
A0A318QYC0	48000000			Komagataeibacter oboediens	12.7989	21.1679	3	8	2	137	15.081	8.02	5.31	21.7667		Uncharacterized protein
A0A318QYB4	35000000	2700000	5100000	Komagataeibacter oboediens	12.6478	8.88889	2	12	2	225	22.787	6.62	0.778	38.8449		Uncharacterized protein
A0A318R0C2			1100000	Komagataeibacter oboediens	11.1794	12.0755	3	16	3	265	29.362	6.96	0.668	39.7413		RNA methyltransferase
A0A318QM21				Komagataeibacter oboediens	9.2591	15.1724	3	3	3	290	32.417	6.76	0.413	8.49662		LysR family transcriptional regulator
A0A318QLZ7				Komagataeibacter oboediens	6.68265	21.9178	2	3	2	146	15.709	5.71	1.371	5.67075		Uncharacterized protein
A0A318Q693	57000000	30000000	15000000	Komagataeibacter pomaceti	87.5763	68.323	13	112	13	161	18.023	9.7	150.991	286.464		MucR family transcriptional regulator
A0A318QDT6				Komagataeibacter pomaceti	79.0983	32.3967	18	85	1	605	66.611	5.83	2.888	222.334	aspS	Aspartate--tRNA(Asp/Asn) ligase (EC 6.1.1.23) (Aspartyl-tRNA synthetase) (AspRS) (Non-discriminating aspartyl-tRNA synthetase) (ND-AspRS)
A0A318QEX6				Komagataeibacter pomaceti	63.246	34.5029	9	88	1	342	38.276	5.85	3.962	262.928	cobS	Cobaltochelatase subunit CobS
A0A318Q711	4400000	8900000	10000000	Komagataeibacter pomaceti	32.7964	75	5	37	5	128	14.175	5.07	20.544	71.2011		PIN domain nuclease
A0A318QLW3				Komagataeibacter pomaceti	22.6857	12.3832	4	24	1	428	44.303	5.16	0.61	72.1144	purD	Phosphoribosylamine--glycine ligase (EC 6.3.4.13) (GARS) (Glycinamide ribonucleotide synthetase) (Phosphoribosylglycinamide synthetase)
A0A318QHX7	27000000			Komagataeibacter pomaceti	9.3758	11.3846	2	5	1	325	34.153	5.94	0.54	12.5345	trxB	Thioredoxin reductase (EC 1.8.1.9)
A0A318Q745				Komagataeibacter pomaceti	6.25337	15.8273	2	6	1	278	30.426	6.47	0.334	12.7941		Alpha/beta hydrolase
A0A181CBK0	58000000	72000000	39000000	Komagataeibacter rhaeticus	72.6277	53.937	12	111	12	254	28.847	6.18	11.915	328.046	purC	Phosphoribosylaminoimidazole-succinocarboxamide synthase (EC 6.3.2.6) (SAICAR synthetase)
A0A181CBN9	390000000	5200000	4300000	Komagataeibacter rhaeticus	58.5383	51.6854	7	63	7	89	9.457	11.46	250.189	191.637	rpmA	50S ribosomal protein L27
A0A181CCF4				Komagataeibacter rhaeticus	45.4655	38.8128	8	81	1	219	24.333	6.14	7.483	194.993	adk	Adenylate kinase (AK) (EC 2.7.4.3) (ATP-AMP transphosphorylase) (ATP:AMP phosphotransferase) (Adenylate monophosphate kinase)
A0A181CEK7	37000000	1300000	2100000	Komagataeibacter rhaeticus	32.3839	32.1839	7	18	7	261	28.506	9.11	3.125	50.7526		RES domain protein
A0A181C7H6			1900000	Komagataeibacter rhaeticus	23.4188	11.2933	5	20	5	549	60.31	7.33	0.63	55.0963	efe_1	2-oxoglutarate-dependent ethylene/succinate-forming enzyme (EC 1.13.12.19)
A0A181C8A2	7000000	2700000	3300000	Komagataeibacter rhaeticus	12.4512	25.0951	4	12	4	263	28.573	6.16	0.848	26.8133	lptB	Lipopolysaccharide export system ATP-binding protein LptB
A0A181CDW1				Komagataeibacter rhaeticus	8.98693	11.2281	3	10	1	285	29.909	7.25	0.501	22.1844	panC	Pantothenate synthetase (PS) (EC 6.3.2.1) (Pantoate--beta-alanine ligase) (Pantoate-activating enzyme)
A0A181C9B4				Komagataeibacter rhaeticus	4.88966	6.68317	2	2	2	404	45.211	8.92	0.179	4.97678		Mutator family transposase
A0A181C689		1800000		Komagataeibacter rhaeticus	4.38684	12.8571	2	4	2	140	15.47	5.07	0.585	8.51599	fitB_6	Ribonuclease VapC (RNase VapC) (EC 3.1.-.-) (Toxin VapC)
A0A070A2D9	7100000	7000000	7400000	Komagataeibacter rhaeticus AF1	544.829	64.682	66	1351	3	739	80.825	6.21	505.46	3714.38		Alcohol dehydrogenase
A0A070A395				Komagataeibacter rhaeticus AF1	283.77	42.1218	46	464	1	952	103.96	6.04	10.086	1331.65	tal	Transaldolase (EC 2.2.1.2)
A0A070A793	160000000	270000000	150000000	Komagataeibacter rhaeticus AF1	255.965	58.4577	27	421	15	402	43.224	6.47	245.209	1127.22		Flavohemoglobin (EC 1.14.12.17) (Flavohemoprotein) (Hemoglobin-like protein) (Nitric oxide dioxygenase)
A0A070AFE9	200000000	250000000	260000000	Komagataeibacter rhaeticus AF1	212.191	75.5102	18	260	18	294	32.773	6.46	718.686	895.445		LysR family transcriptional regulator
A0A070A9R6				Komagataeibacter rhaeticus AF1	196.962	38.9222	40	188	1	1169	128.441	5.25	4.248	511.591		Methionine synthase (EC 2.1.1.13) (5-methyltetrahydrofolate--homocysteine methyltransferase)
A0A070A3N0	50000000		23000000	Komagataeibacter rhaeticus AF1	188.419	39.688	26	265	1	577	59.52	5.87	20.544	758.357		Dihydrolipoyl dehydrogenase (EC 1.8.1.4)
A0A070ABA3				Komagataeibacter rhaeticus AF1	138.223	24.4613	17	165	1	789	88.211	6.52	4.78	405.859		Probable phosphoketolase (EC 4.1.2.-)
A0A070A523	20000000		38000000	Komagataeibacter rhaeticus AF1	135.066	56.1446	19	149	2	415	45.865	6.57	12.895	427.171		Oxidoreductase
A0A070A5Q9	210000000	11000000	13000000	Komagataeibacter rhaeticus AF1	110.705	42.3077	10	109	10	130	13.903	11.12	25117.9	345.105	rpsK	30S ribosomal protein S11
A0A070AAX8				Komagataeibacter rhaeticus AF1	80.5525	28.2	16	150	1	500	53.571	6.92	6.43	300.027	guaB	Inosine-5'-monophosphate dehydrogenase (IMP dehydrogenase) (IMPD) (IMPDH) (EC 1.1.1.205)
A0A070AB84				Komagataeibacter rhaeticus AF1	77.3664	33.3851	16	72	2	644	73.5	6.11	2.162	198.36	thrS	Threonine--tRNA ligase (EC 6.1.1.3) (Threonyl-tRNA synthetase) (ThrRS)
A0A070ABN6	12000000	11000000	12000000	Komagataeibacter rhaeticus AF1	73.3151	48.1481	11	81	11	324	35.377	6.13	6.743	256.146		Aliphatic nitrilase
A0A070A5V9	75000000	15000000	37000000	Komagataeibacter rhaeticus AF1	64.4219	62.6667	17	104	17	225	25.255	10.43	13.678	250.547	rpsC	30S ribosomal protein S3
A0A070A6R0	12000000	9600000	13000000	Komagataeibacter rhaeticus AF1	44.6478	55.0781	10	44	10	256	28.371	5.96	5.494	100.699		AB hydrolase-1 domain-containing protein
A0A070A3W3		6300000	4900000	Komagataeibacter rhaeticus AF1	43.9199	31.8702	12	51	12	524	58.747	6.64	1.39	127.775		Filamentation induced by cAMP protein Fic
A0A070AAE7	3400000	10000000	6100000	Komagataeibacter rhaeticus AF1	36.0088	53.5714	7	38	7	140	15.257	5.57	6.943	110.623	vapC	Ribonuclease VapC (RNase VapC) (EC 3.1.-.-) (Toxin VapC)
A0A070A9S6		2000000	2000000	Komagataeibacter rhaeticus AF1	32.431	12.9412	6	23	6	680	74.984	7.99	0.389	69.7054	parE	DNA topoisomerase 4 subunit B (EC 5.6.2.2) (Topoisomerase IV subunit B)
A0A070A3F8	41000000		9900000	Komagataeibacter rhaeticus AF1	30.0119	25.5269	8	50	2	427	44.578	6	1.371	137.759	proA	Gamma-glutamyl phosphate reductase (GPR) (EC 1.2.1.41) (Glutamate-5-semialdehyde dehydrogenase) (Glutamyl-gamma-semialdehyde dehydrogenase) (GSA dehydrogenase)
A0A070A509		1000000	1000000	Komagataeibacter rhaeticus AF1	16.1066	20.3426	5	17	5	467	51.31	9	0.389	42.43		GntR family transcriptional regulator
A0A070A5F3				Komagataeibacter rhaeticus AF1	15.7639	28.9017	4	10	1	173	18.542	5.16	1.848	18.1173		Uncharacterized protein
A0A070A7Y7		4800000	3900000	Komagataeibacter rhaeticus AF1	14.9129	10.3806	4	32	3	289	32.253	6.54	0.995	76.2191		Aldose epimerase
A0A070A649				Komagataeibacter rhaeticus AF1	14.8171	7.92793	2	5	1	555	59.002	5.64	0.425	14.1897		Pyruvate decarboxylase
A0A070A506	120000000	53000000	42000000	Komagataeibacter rhaeticus AF1	13.938	9.5679	2	28	1	324	34.806	5.41	0.585	102.872		Uncharacterized protein
A0A070A3M3				Komagataeibacter rhaeticus AF1	13.6727	23.0263	2	12	2	152	16.205	10.43	2.162	38.5296		Succinate dehydrogenase cytochrome b556 subunit
A0A070A7D0	27000000			Komagataeibacter rhaeticus AF1	13.1329	45.0549	5	14	5	91	10.324	11.49	5.813	38.8161	rpsR	30S ribosomal protein S18
A0A070A5Q7	13000000			Komagataeibacter rhaeticus AF1	12.6245	22.4638	3	6	3	138	14.835	4.61	3.642	17.481		HicB-like domain-containing protein
A0A070A6U5				Komagataeibacter rhaeticus AF1	11.9394	10.6007	3	5	2	283	30.907	7.21	0.585	14.762		Carbon-nitrogen hydrolase
A0A070A9Z6				Komagataeibacter rhaeticus AF1	11.1652	33.3333	2	5	1	180	19.827	4.92	0.668	13.2272	mtnD	Acireductone dioxygenase (1,2-dihydroxy-3-keto-5-methylthiopentene dioxygenase) (DHK-MTPene dioxygenase) (Acireductone dioxygenase (Fe(2+)-requiring)) (ARD') (Fe-ARD) (EC 1.13.11.54) (Acireductone dioxygenase (Ni(2+)-requiring)) (ARD) (Ni-ARD) (EC 1.13.11.53)
A0A070A9K8		2700000		Komagataeibacter rhaeticus AF1	7.44382	12.6904	2	2	1	197	22.125	5.22	0.668	6.79985		Glutathione S-transferase
A0A347W8P7	6800000000	1400000000	1300000000	Komagataeibacter saccharivorans	1592.82	96.1749	89	4068	13	549	58.05	5.59	1.60651e+08	11951.7	groL5	60 kDa chaperonin (GroEL protein) (Protein Cpn60)
A0A347W8N7		2200000		Komagataeibacter saccharivorans	439.799	55.6157	56	1207	2	739	80.855	6.15	150.991	3232.06	adhA	Alcohol dehydrogenase [cytochrome c] (EC 1.1.2.8)
A0A347WAJ8	190000000	130000000	78000000	Komagataeibacter saccharivorans	371.45	55.5205	49	1104	5	634	67.613	5.01	64.156	3329.48	dnaK_1	Chaperone protein DnaK (HSP70) (Heat shock 70 kDa protein) (Heat shock protein 70)
A0A347WA66	140000000			Komagataeibacter saccharivorans	175.559	40.8304	24	251	1	578	59.65	5.87	12.219	734.416	lpd3	Dihydrolipoyl dehydrogenase (EC 1.8.1.4)
A0A347WBH2				Komagataeibacter saccharivorans	175.341	38.1995	15	188	1	411	42.536	5.24	20.544	688.848	argJ	Arginine biosynthesis bifunctional protein ArgJ [Cleaved into: Arginine biosynthesis bifunctional protein ArgJ alpha chain; Arginine biosynthesis bifunctional protein ArgJ beta chain] [Includes: Glutamate N-acetyltransferase (EC 2.3.1.35) (Ornithine acetyltransferase) (OATase) (Ornithine transacetylase); Amino-acid acetyltransferase (EC 2.3.1.1) (N-acetylglutamate synthase) (AGSase)]
A0A347WDU5	110000000			Komagataeibacter saccharivorans	161.956	57.2347	12	168	1	311	33.186	5.4	21.387	616.068		Farnesyl diphosphate synthase (EC 2.5.1.10)
A0A347WBE0	14000000		390000	Komagataeibacter saccharivorans	159.555	32.3529	15	177	4	340	35.808	6.44	28.936	620.498	cysK_1	Cysteine synthase (EC 2.5.1.47)
A0A347W9U2				Komagataeibacter saccharivorans	101.258	54.3544	15	153	3	333	35.592	5.45	14.199	430.727	gntZ	6-phosphogluconate dehydrogenase, NAD(+)-dependent, decarboxylating (EC 1.1.1.343)
A0A347WE66	12000000			Komagataeibacter saccharivorans	97.6096	42.8082	9	68	1	292	30.497	5.85	57.78	219.688	dapA_2	4-hydroxy-tetrahydrodipicolinate synthase (HTPA synthase) (EC 4.3.3.7)
A0A347WBX1	31000000	8900000	10000000	Komagataeibacter saccharivorans	90.5503	36.8159	13	150	1	402	42.713	6.68	6.499	439.777	aruC	Acetylornithine aminotransferase (ACOAT) (EC 2.6.1.11)
A0A347WD27				Komagataeibacter saccharivorans	89.2322	27.191	14	184	1	445	49.252	4.77	6.88	478.582	tig	Trigger factor (TF) (EC 5.2.1.8) (PPIase)
A0A347W828				Komagataeibacter saccharivorans	69.3144	23.1144	14	73	1	822	90.507	6.01	1.56	190.36	gyrB_1	DNA gyrase subunit B (EC 5.6.2.2)
A0A347WAQ0	18000000	11000000		Komagataeibacter saccharivorans	57.6122	45	8	66	1	220	24.27	6.65	5.494	198.152	gmk	Guanylate kinase (EC 2.7.4.8) (GMP kinase)
A0A347WB22				Komagataeibacter saccharivorans	48.7993	33.8636	12	48	1	440	49.652	7.83	1.738	131.806	icd	Isocitrate dehydrogenase [NADP] (EC 1.1.1.42)
A0A347W9E2	14000000			Komagataeibacter saccharivorans	35.9596	30.0283	6	22	1	353	36.95	6.52	1.976	67.04		WD domain, G-beta repeat
A0A347W8Q2	2200000	570000		Komagataeibacter saccharivorans	35.1641	39.0728	9	42	2	302	33.81	5.85	3.084	93.1901	hemF	Oxygen-dependent coproporphyrinogen-III oxidase (CPO) (Coprogen oxidase) (Coproporphyrinogenase) (EC 1.3.3.3)
A0A347W9M8		7100000	6800000	Komagataeibacter saccharivorans	31.0102	17.3333	8	42	1	450	50.56	5.64	1.276	116.064	otsA_2	Alpha,alpha-trehalose-phosphate synthase (UDP-forming) (EC 2.4.1.15)
A0A347WE13				Komagataeibacter saccharivorans	29.2815	18.1633	5	31	1	490	54.424	5.71	0.743	91.0035	por_2	Polyol:NADP oxidoreductase (EC 1.1.1.-)
A0A347WD22				Komagataeibacter saccharivorans	19.3336	55.2	4	17	1	125	13.724	7.42	2.594	40.1357	iscA	Iron-binding protein IscA
A0A371YY18	60000000			Komagataeibacter sp. AV 382	1233.8	85.2459	74	3308	1	549	58.032	5.59	3.26803e+06	9551.97	groL	60 kDa chaperonin (GroEL protein) (Protein Cpn60)
A0A371Z2L4				Komagataeibacter sp. AV 382	724.037	62.518	81	830	2	1390	153.969	5.4	47.939	2612.58	rpoB	DNA-directed RNA polymerase subunit beta (RNAP subunit beta) (EC 2.7.7.6) (RNA polymerase subunit beta) (Transcriptase subunit beta)
A0A371YX69	92000000	65000000	1400000000	Komagataeibacter sp. AV 382	429.852	59.2126	53	1268	2	635	67.586	5	110.304	3852.3	dnaK	Chaperone protein DnaK (HSP70) (Heat shock 70 kDa protein) (Heat shock protein 70)
A0A371Z0T2	24000000		6000000	Komagataeibacter sp. AV 382	294.57	60.6925	28	450	1	491	52.282	5.02	70.097	1619.54	atpD	ATP synthase subunit beta (EC 7.1.2.2) (ATP synthase F1 sector subunit beta) (F-ATPase subunit beta)
A0A371Z153				Komagataeibacter sp. AV 382	270.989	39.1144	37	321	1	1084	116.336	5.3	9	979.921	carB	Carbamoyl-phosphate synthase large chain (EC 6.3.5.5) (Carbamoyl-phosphate synthetase ammonia chain)
A0A371Z224	4700000	22000000	13000000	Komagataeibacter sp. AV 382	216.811	43.3376	34	410	4	773	84.183	7.28	17.478	1102.29		Xanthine dehydrogenase family protein molybdopterin-binding subunit
A0A371YX05				Komagataeibacter sp. AV 382	186.853	60.2941	20	267	1	340	35.954	6.87	69.795	808.013	gap	Glyceraldehyde-3-phosphate dehydrogenase (EC 1.2.1.-)
A0A371Z1S6	63000000	16000000	20000000	Komagataeibacter sp. AV 382	169.551	53.8	24	199	2	500	53.632	7.09	18.953	624.737	guaB	Inosine-5'-monophosphate dehydrogenase (IMP dehydrogenase) (IMPD) (IMPDH) (EC 1.1.1.205)
A0A371YW80	1600000			Komagataeibacter sp. AV 382	150.628	25.3876	14	112	2	516	54.325	5.59	7.532	398.297		Periplasmic serine endoprotease DegP-like (EC 3.4.21.107)
A0A371YY49				Komagataeibacter sp. AV 382	137.258	22.5828	22	85	1	1510	163.879	6.35	1.525	267.277		Glutamate synthase large subunit (EC 1.4.1.13)
A0A371YZD0				Komagataeibacter sp. AV 382	134.269	65.0206	14	101	1	243	26.563	6.38	47.697	316.759		HAD family hydrolase (Fragment)
A0A371YYI3				Komagataeibacter sp. AV 382	102.515	37.9679	14	143	1	374	40.482	5.26	11.328	426.577		Beta sliding clamp
A0A371Z3E6				Komagataeibacter sp. AV 382	101.337	34.0336	14	97	1	476	51.107	5.99	4.736	322.26	argH	Argininosuccinate lyase (ASAL) (EC 4.3.2.1) (Arginosuccinase)
A0A371Z047				Komagataeibacter sp. AV 382	94.2819	27.686	11	70	2	484	51.436	6.8	4.179	228.862	fumC	Fumarate hydratase class II (Fumarase C) (EC 4.2.1.2) (Aerobic fumarase) (Iron-independent fumarase)
A0A371Z3T0	9000000	930000	1700000	Komagataeibacter sp. AV 382	90.2596	40.2204	12	101	1	363	38.965	7.21	18.684	271.209		OmpA family protein
A0A371YWP8	45000000	91000000	74000000	Komagataeibacter sp. AV 382	79.7209	63.354	10	106	3	161	18.938	5.01	13.678	375.957	bfr	Bacterioferritin
A0A371Z2M2	310000000	12000000	18000000	Komagataeibacter sp. AV 382	59.7271	80.4348	9	59	9	92	10.28	10.54	629.957	157.896	rpsS	30S ribosomal protein S19
A0A371Z2N9	22000000			Komagataeibacter sp. AV 382	59.131	33.0247	6	61	1	324	34.841	7.11	3.16	171.28		D-glycerate dehydrogenase
A0A371YYB3		7700000		Komagataeibacter sp. AV 382	49.7619	30.0676	7	51	2	296	33.555	5.3	1.976	150.441	glyQ	Glycine--tRNA ligase alpha subunit (EC 6.1.1.14) (Glycyl-tRNA synthetase alpha subunit) (GlyRS)
A0A371YXA7				Komagataeibacter sp. AV 382	46.7887	19.6154	8	67	1	520	57.386	7.88	1.371	174.441		Glycerol-3-phosphate dehydrogenase (EC 1.1.5.3)
A0A371Z1M0	26000000	21000000	19000000	Komagataeibacter sp. AV 382	43.8293	22.5191	10	53	2	524	56.893	5.38	1.438	167.926	trpE	Anthranilate synthase component 1 (EC 4.1.3.27)
A0A371Z0Z1	56000000	25000000	14000000	Komagataeibacter sp. AV 382	43.0039	34.7458	8	42	6	236	26.124	9.73	5.579	118.65		Transcriptional regulator
A0A371Z306		6100000	8800000	Komagataeibacter sp. AV 382	41.8865	35	6	42	1	220	24.227	6.74	3.217	111.524	gmk	Guanylate kinase (EC 2.7.4.8) (GMP kinase)
A0A371Z159				Komagataeibacter sp. AV 382	40.0725	18.9555	5	73	1	517	55.094	5.96	0.995	230.953	gpmI	2,3-bisphosphoglycerate-independent phosphoglycerate mutase (BPG-independent PGAM) (Phosphoglyceromutase) (iPGM) (EC 5.4.2.12)
A0A371YXJ5			4000000	Komagataeibacter sp. AV 382	31.7031	27.9373	7	40	1	383	40.288	5.21	1.818	111.789	hisZ	ATP phosphoribosyltransferase regulatory subunit
A0A371Z3I5				Komagataeibacter sp. AV 382	27.0115	22.9314	6	31	1	423	46.612	7.99	0.905	117.545		ATP-dependent Clp protease ATP-binding subunit
A0A371YYW5				Komagataeibacter sp. AV 382	24.8168	11.1765	5	45	1	510	56.792	6.54	0.484	111.001	zwf	Glucose-6-phosphate 1-dehydrogenase (G6PD) (EC 1.1.1.49)
A0A371Z3L0	5700000	4200000	9600000	Komagataeibacter sp. AV 382	16.9278	36.1702	5	14	2	141	15.218	5	3.217	38.2519	vapC	Ribonuclease VapC (RNase VapC) (EC 3.1.-.-) (Toxin VapC)
A0A371YYJ8	99000000			Komagataeibacter sp. AV 382	13.4692	15.6863	2	16	1	153	16.02	5.83	1.512	39.3577	dut	Deoxyuridine 5'-triphosphate nucleotidohydrolase (dUTPase) (EC 3.6.1.23) (dUTP pyrophosphatase)
A0A371Z2A9				Komagataeibacter sp. AV 382	7.62759	8.7766	3	7	1	376	40.512	6.74	0.54	17.9629		BMP family ABC transporter substrate-binding protein
A0A371YXA4				Komagataeibacter sp. AV 382	4.01688	16.6667	2	9	1	198	20.974	6.73	0.668	23.4893		NAD(P)H dehydrogenase (quinone) (EC 1.6.5.2) (NAD(P)H:quinone oxidoreductase) (NQO)
A0A318QKX5	1100000000	360000000	310000000	Komagataeibacter sucrofermentans	515.01	63.4069	62	1460	1	634	67.253	5.03	323.809	4204.62	dnaK	Chaperone protein DnaK (HSP70) (Heat shock 70 kDa protein) (Heat shock protein 70)
A0A318QQG1			1400000	Komagataeibacter sucrofermentans	84.1874	55.665	19	64	4	406	45.686	6.67	4.125	175.006		Isocitrate dehydrogenase [NADP] (EC 1.1.1.42)
A0A318QH21	39000000			Komagataeibacter sucrofermentans	82.6544	45.3441	9	135	2	247	25.983	5.3	23.245	374.477	tpiA	Triosephosphate isomerase (TIM) (TPI) (EC 5.3.1.1) (Triose-phosphate isomerase)
A0A318QUK0	17000000			Komagataeibacter sucrofermentans	58.5505	44.3089	10	42	2	246	26.267	8.44	6.356	144.951	pyrH	Uridylate kinase (UK) (EC 2.7.4.22) (Uridine monophosphate kinase) (UMP kinase) (UMPK)
A0A318QPL0				Komagataeibacter sucrofermentans	55.7611	24.8804	8	55	1	418	45.444	5.81	1.873	182.539	hisS	Histidine--tRNA ligase (EC 6.1.1.21) (Histidyl-tRNA synthetase) (HisRS)
A0A318QDB1	7900000	12000000	1800000	Komagataeibacter sucrofermentans	47.1106	51.7241	7	50	3	203	22.547	5.88	7.254	141.759		Acetyltransferase
A0A318QK54	9700000	8700000	6800000	Komagataeibacter sucrofermentans	19.9481	33.8308	6	21	6	201	22.617	5.1	2.728	58.5334		Uncharacterized protein
A0A318R403	33000000	26000000	12000000	Komagataeibacter sucrofermentans	17.8991	13.806	3	49	1	268	29.338	6.02	1.683	116.013	map	Methionine aminopeptidase (MAP) (MetAP) (EC 3.4.11.18) (Peptidase M)
A0A318QQD5				Komagataeibacter sucrofermentans	10.4319	21.3636	2	19	1	220	23.611	5.27	1.031	27.2785		Carboxymethylenebutenolidase
A0A318QNP1				Komagataeibacter sucrofermentans	5.56998	24.375	2	7	1	160	17.418	5.34	0.931	14.3127	gpt	Xanthine-guanine phosphoribosyltransferase (XGPRT) (EC 2.4.2.22) (Xanthine phosphoribosyltransferase)
A0A318QJF0	4000000			Komagataeibacter sucrofermentans	3.97171	46.0317	2	2	2	63	6.915	9.7	3.642	4.52177		Antitoxin
A0A318QRX3				Komagataeibacter sucrofermentans	3.92356	3.04569	2	2	1	591	61.603	6.29	0.186	3.81913	ggt	Glutathione hydrolase proenzyme (EC 2.3.2.2) (EC 3.4.19.13) [Cleaved into: Glutathione hydrolase large chain; Glutathione hydrolase small chain]
A0A2V4RKN3		150000000	140000000	Komagataeibacter swingsii	805.787	70.3456	72	1192	1	897	97.2	6.84	1246.83	3556.71	acnA	Aconitate hydratase (Aconitase) (EC 4.2.1.3)
A0A2V4RCK0	87000000			Komagataeibacter swingsii	380.739	83.3333	29	340	3	276	29.923	5.97	7846.6	976.606		Haloacid dehalogenase
A0A2V4R3W5		43000000		Komagataeibacter swingsii	253.899	74.6	34	336	1	500	53.698	7.09	134.936	974.768	guaB	Inosine-5'-monophosphate dehydrogenase (IMP dehydrogenase) (IMPD) (IMPDH) (EC 1.1.1.205)
A0A2V4RMG5	35000000	5100000	6900000	Komagataeibacter swingsii	215.908	49.2813	27	305	1	487	53.175	5.5	50.795	983.458		Polyol:NADP oxidoreductase
A0A2V4R2L8	150000000		50000000	Komagataeibacter swingsii	209.662	67.6983	22	287	2	517	55.024	6.06	30.623	909.314	gpmI	2,3-bisphosphoglycerate-independent phosphoglycerate mutase (BPG-independent PGAM) (Phosphoglyceromutase) (iPGM) (EC 5.4.2.12)
A0A2V4RRT1	190000000			Komagataeibacter swingsii	206.155	47.2275	27	246	2	523	53.61	6.34	44.204	662.466		Periplasmic serine endoprotease DegP-like (EC 3.4.21.107)
A0A2V4RRX0	8400000			Komagataeibacter swingsii	184.723	59.6491	20	207	1	342	37.637	4.91	70.969	624.017	prfB	Peptide chain release factor 2 (RF-2)
A0A2V4RDH9		3600000		Komagataeibacter swingsii	153.404	39.4558	27	147	2	882	95.123	5.73	3.217	435.854	alaS	Alanine--tRNA ligase (EC 6.1.1.7) (Alanyl-tRNA synthetase) (AlaRS)
A0A2V4RMQ5	94000000		11000000	Komagataeibacter swingsii	151.597	52.8777	14	173	1	278	30.858	6.62	34.481	494.855		Aldo/keto reductase
A0A2V4R5U6	8400000	2700000	2300000	Komagataeibacter swingsii	146.861	55.4945	18	180	2	364	39.072	7.02	75.27	591.191		OmpA-like domain-containing protein
A0A2V4S7Y6				Komagataeibacter swingsii	140.921	55.2273	19	156	1	440	49.35	6.02	36.276	474.269	proS	Proline--tRNA ligase (EC 6.1.1.15) (Prolyl-tRNA synthetase) (ProRS)
A0A2V4R177	47000000	3100000	33000000	Komagataeibacter swingsii	136.939	45.614	23	199	2	399	42.049	5.44	18.307	578.787	sucC	Succinate--CoA ligase [ADP-forming] subunit beta (EC 6.2.1.5) (Succinyl-CoA synthetase subunit beta) (SCS-beta)
A0A2V4RQ35	230000000	19000000	27000000	Komagataeibacter swingsii	112.553	93.6306	14	96	14	157	17.168	4.82	315.228	279.668	greA	Transcription elongation factor GreA (Transcript cleavage factor GreA)
A0A2V4RLU2	6000000			Komagataeibacter swingsii	109.617	78.6127	15	142	1	173	20.054	9.38	283.804	418.048	infC	Translation initiation factor IF-3
A0A2V4RMR9				Komagataeibacter swingsii	90.1941	40.293	17	81	1	546	60.063	6.2	3.354	249.509		Electron transfer flavoprotein-ubiquinone oxidoreductase (ETF-QO) (EC 1.5.5.1)
A0A2V4R1A3				Komagataeibacter swingsii	84.6015	45.8462	10	75	1	325	33.724	5.43	7.031	229.385	fabD	Malonyl CoA-acyl carrier protein transacylase (EC 2.3.1.39)
A0A2V4R4Q5				Komagataeibacter swingsii	80.4271	33.3333	5	49	1	366	37.544	4.89	13.251	176.686	purM	Phosphoribosylformylglycinamidine cyclo-ligase (EC 6.3.3.1) (AIR synthase) (AIRS) (Phosphoribosyl-aminoimidazole synthetase)
A0A2V4QZ36	82000000		3600000	Komagataeibacter swingsii	78.1974	27.3092	8	72	1	249	26.886	6.1	42.288	228.395	pgl	6-phosphogluconolactonase (6PGL) (EC 3.1.1.31)
A0A2V4RGT8				Komagataeibacter swingsii	65.6005	53.2738	12	65	1	336	36.078	5.1	9	169.22		Adenosine kinase
A0A2V4RB82		2200000		Komagataeibacter swingsii	63.2651	37.6068	7	58	2	234	25.296	5.82	19.309	172.894	purQ	Phosphoribosylformylglycinamidine synthase subunit PurQ (FGAM synthase) (EC 6.3.5.3) (Formylglycinamide ribonucleotide amidotransferase subunit I) (FGAR amidotransferase I) (FGAR-AT I) (Glutaminase PurQ) (EC 3.5.1.2) (Phosphoribosylformylglycinamidine synthase subunit I)
A0A2V4R1V0				Komagataeibacter swingsii	59.9523	32.5088	14	100	1	566	60.099	5.53	1.929	331.408	ade	Adenine deaminase (Adenase) (Adenine aminase) (EC 3.5.4.2)
A0A2V4R8Q0	23000000	660000	5100000	Komagataeibacter swingsii	57.3269	73.6041	9	53	2	197	21.041	5.88	58.948	167.057	hslV	ATP-dependent protease subunit HslV (EC 3.4.25.2)
A0A2V4RMA1				Komagataeibacter swingsii	55.5198	23.2497	17	79	1	757	84.955	7.55	1.154	204.824	ppk	Polyphosphate kinase (EC 2.7.4.1) (ATP-polyphosphate phosphotransferase) (Polyphosphoric acid kinase)
A0A2V4R031				Komagataeibacter swingsii	53.3774	31.8891	10	34	1	577	64.377	6.92	0.947	108.628	dld	Quinone-dependent D-lactate dehydrogenase (EC 1.1.5.12) (D-lactate dehydrogenase) (D-LDH)
A0A2V4R1K0				Komagataeibacter swingsii	42.0782	56.6964	6	18	1	224	23.429	5.74	15.681	58.1977	hisH	Imidazole glycerol phosphate synthase subunit HisH (EC 4.3.2.10) (IGP synthase glutaminase subunit) (EC 3.5.1.2) (IGP synthase subunit HisH) (ImGP synthase subunit HisH) (IGPS subunit HisH)
A0A2V4R252	7600000			Komagataeibacter swingsii	40.4059	43.4263	7	39	2	251	26.358	6.43	2.162	121.715	otsB	Trehalose 6-phosphate phosphatase (EC 3.1.3.12)
A0A2V4R2S8	33000000	9800000	16000000	Komagataeibacter swingsii	38.9033	34.8052	9	50	4	385	40.891	5.5	1.512	135.772	dxr	1-deoxy-D-xylulose 5-phosphate reductoisomerase (DXP reductoisomerase) (EC 1.1.1.267) (1-deoxyxylulose-5-phosphate reductoisomerase) (2-C-methyl-D-erythritol 4-phosphate synthase)
A0A2V4RIR9				Komagataeibacter swingsii	38.8304	20.9983	7	37	1	581	64.268	6.28	1.106	119.346		Oleate hydratase
A0A2V4R325	92000000	15000000	27000000	Komagataeibacter swingsii	32.0722	29.5019	7	60	2	261	27.942	9.03	7.111	145.905		OmpW family protein
A0A2V4RSG0	18000000			Komagataeibacter swingsii	24.6094	52.1368	5	15	5	117	12.349	5.22	55.234	40.1196		PhnA protein
A0A2V4R7D1	21000000	13000000	7900000	Komagataeibacter swingsii	16.0999	30.1676	4	15	1	179	19.537	8.97	1.424	43.9646		PadR family transcriptional regulator
A0A2V4R6U0				Komagataeibacter swingsii	10.5008	7.47218	5	10	1	629	68.742	6.93	0.334	24.0497		Uncharacterized protein
A0A2V4RQN6				Komagataeibacter swingsii	10.3383	23.5294	3	5	1	170	18.071	6.16	1.154	14.5712		Uncharacterized protein
A0A2V4QWD8	1200000			Komagataeibacter swingsii	6.83208	6.36132	2	4	2	393	41.946	8.84	0.245	9.31364		Murein transglycosylase
A0A2V4SBU4	2800000			Komagataeibacter swingsii	6.32274	10.7143	2	3	2	224	23.732	7.24	0.359	9.38438	tmk	Thymidylate kinase (EC 2.7.4.9) (dTMP kinase)
A0A2V4RE01		2700000	860000	Komagataeibacter swingsii	5.86056	4.74138	2	7	2	464	50.131	5.41	0.166	21.0629	mnmE	tRNA modification GTPase MnmE (EC 3.6.-.-)
A0A2V4S151	21000000			Komagataeibacter swingsii	5.27468	18.4874	2	2	2	119	12.584	5.58	1.512	6.10728		Conjugal transfer protein TraC
A0A2V4R730	5600000			Komagataeibacter swingsii	4.43958	6.81818	2	2	2	352	39.941	10.33	0.202	4.79823		IS630 family transposase
A0A2V4R7Z3				Komagataeibacter swingsii	3.73762	9.9631	2	3	2	271	29.773	5.57	0.259	7.26069		Uncharacterized protein
A0A3T0KFW3				Komagataeibacter xylinus (Gluconacetobacter xylinus)	795.609	71.2375	73	1092	1	897	97.23	6.48	740.943	3287.74	acnA	Aconitate hydratase (Aconitase) (EC 4.2.1.3)
A0A318PY55				Komagataeibacter xylinus (Gluconacetobacter xylinus)	316.042	47.8782	41	367	0	1084	116.385	5.3	14.252	1147.15	carB	Carbamoyl-phosphate synthase large chain (EC 6.3.5.5) (Carbamoyl-phosphate synthetase ammonia chain)
A0A2D3HHA8	30000000	3100000	3200000	Komagataeibacter xylinus (Gluconacetobacter xylinus)	193.426	59.8404	23	215	4	376	41.415	4.89	46.863	649.136	prfB	Peptide chain release factor 2 (RF-2)
A0A3T0KB40				Komagataeibacter xylinus (Gluconacetobacter xylinus)	155.414	60.241	23	165	0	415	45.917	6.44	18.783	477.904		MSMEG_0569 family flavin-dependent oxidoreductase
A0A318Q112		18000000	4200000	Komagataeibacter xylinus (Gluconacetobacter xylinus)	141.332	24.4666	12	139	2	703	76.136	6.54	3.217	461.555	tkt	Transketolase (EC 2.2.1.1)
A0A318PHC4				Komagataeibacter xylinus (Gluconacetobacter xylinus)	115.442	37.6033	14	84	1	484	51.378	6.54	9.965	249.085	fumC	Fumarate hydratase class II (Fumarase C) (EC 4.2.1.2) (Aerobic fumarase) (Iron-independent fumarase)
A0A318PFY9				Komagataeibacter xylinus (Gluconacetobacter xylinus)	115.375	57.967	18	130	1	364	39.327	4.82	10.053	399.225	ychF	Ribosome-binding ATPase YchF
A0A318Q2V6	4800000			Komagataeibacter xylinus (Gluconacetobacter xylinus)	110.763	65.798	15	83	1	307	32.54	5.52	18.684	277.385	pqqB	Coenzyme PQQ synthesis protein B (Pyrroloquinoline quinone biosynthesis protein B)
A0A318PKM0				Komagataeibacter xylinus (Gluconacetobacter xylinus)	70.5318	37.3786	6	95	1	206	22.287	6.38	11.328	306.943	rplY	50S ribosomal protein L25 (General stress protein CTC)
A0A318PQQ2	23000000			Komagataeibacter xylinus (Gluconacetobacter xylinus)	66.7344	18.3398	6	105	1	518	55.117	5.73	2.562	324.729	gpmI	2,3-bisphosphoglycerate-independent phosphoglycerate mutase (BPG-independent PGAM) (Phosphoglyceromutase) (iPGM) (EC 5.4.2.12)
A0A318PUS9	8100000			Komagataeibacter xylinus (Gluconacetobacter xylinus)	57.8576	21.5247	7	58	1	446	48.479	6.99	2.325	180.096		Dihydroorotase (EC 3.5.2.3)
A0A318PSM4				Komagataeibacter xylinus (Gluconacetobacter xylinus)	52.1481	31.7597	10	57	1	466	51.013	6.27	1.829	150.972		Threonine synthase (EC 4.2.3.1)
A0A318PNA2				Komagataeibacter xylinus (Gluconacetobacter xylinus)	48.3844	40.1478	13	44	1	406	45.673	6.8	1.829	116.625		Isocitrate dehydrogenase [NADP] (EC 1.1.1.42)
A0A318PIT2	95000000			Komagataeibacter xylinus (Gluconacetobacter xylinus)	46.8638	28.0142	6	54	1	282	29.495	5.78	4.412	172.366	kdsA	2-dehydro-3-deoxyphosphooctonate aldolase (EC 2.5.1.55) (3-deoxy-D-manno-octulosonic acid 8-phosphate synthase) (KDO-8-phosphate synthase) (KDO 8-P synthase) (KDOPS) (Phospho-2-dehydro-3-deoxyoctonate aldolase)
A0A3T0KAZ2				Komagataeibacter xylinus (Gluconacetobacter xylinus)	39.8986	24.2171	9	41	1	479	53.627	7.06	0.863	126.583		Uncharacterized protein
A0A318PF74	2900000	6300000	2900000	Komagataeibacter xylinus (Gluconacetobacter xylinus)	34.5461	26.9737	10	42	10	456	50.933	5.39	1.649	104.464		Uncharacterized protein
A0A2D3HBW8	18000000		900000	Komagataeibacter xylinus (Gluconacetobacter xylinus)	33.6795	53.7313	4	26	4	67	7.213	10.27	214.443	78.6645	rpmF	50S ribosomal protein L32
A0A318PKP7	21000000	3700000	4700000	Komagataeibacter xylinus (Gluconacetobacter xylinus)	26.1077	34.2857	5	16	5	210	22.228	7.42	1.894	55.3588		ParA family protein
A0A318PF22	10000000	8300000	7000000	Komagataeibacter xylinus (Gluconacetobacter xylinus)	23.3241	30.7692	3	23	3	169	17.836	5.29	9	63.3396		Uncharacterized protein
A0A3T0KFR0		2600000	1600000	Komagataeibacter xylinus (Gluconacetobacter xylinus)	20.114	19.6667	5	20	5	300	32.746	6.92	0.73	58.4923		LysR family transcriptional regulator
A0A2D3HHI5	3700000	1100000	780000	Komagataeibacter xylinus (Gluconacetobacter xylinus)	19.6303	12.3967	3	16	1	242	25.812	6.95	1.424	52.2482		FAA hydrolase family protein
A0A318PKQ3	6100000	4600000	9600000	Komagataeibacter xylinus (Gluconacetobacter xylinus)	19.6104	43.2624	6	18	3	141	15.273	5.2	4.623	48.533	vapC	Ribonuclease VapC (RNase VapC) (EC 3.1.-.-) (Toxin VapC)
A0A318PF21		4100000	11000000	Komagataeibacter xylinus (Gluconacetobacter xylinus)	19.0584	38.2353	4	19	4	136	15.511	6.19	2.594	33.7997	vapC	Ribonuclease VapC (RNase VapC) (EC 3.1.-.-) (Toxin VapC)
A0A318PPV0				Komagataeibacter xylinus (Gluconacetobacter xylinus)	11.378	13.1148	3	10	3	305	33.487	6.93	0.624	26.8365	rfbA	Glucose-1-phosphate thymidylyltransferase (EC 2.7.7.24)
A0A318PI40		3400000		Komagataeibacter xylinus (Gluconacetobacter xylinus)	11.0587	18.0905	3	25	1	199	22.196	5.24	1.31	57.6419		Acetyltransferase
A0A3T0KB29				Komagataeibacter xylinus (Gluconacetobacter xylinus)	8.35731	12.6374	3	7	3	364	41.296	6.81	0.425	15.4415		Addiction module protein
A0A3T0KGW4				Komagataeibacter xylinus (Gluconacetobacter xylinus)	8.16626	5.76132	2	5	2	486	52.106	6.07	0.155	10.9808		Aldehyde dehydrogenase
A0A318PE31		17000000	14000000	Komagataeibacter xylinus (Gluconacetobacter xylinus)	7.91891	13.0081	3	14	2	246	27.496	8.9	0.585	25.2133		Glycosyltransferase family 2 protein
A0A2D3HHB2				Komagataeibacter xylinus (Gluconacetobacter xylinus)	6.87787	10.5691	2	5	1	246	27.573	8.72	0.311	11.5233		Glycosyltransferase family 2 protein
A0A2D3HFP9			490000	Komagataeibacter xylinus (Gluconacetobacter xylinus)	5.59666	2.41102	2	8	2	871	93.655	6.96	0.099	18.1982		DNA mismatch repair protein MutS
W5YD35				Komagataeibacter xylinus E25	1018.47	86.8132	89	2506	0	637	67.594	5.01	32479.9	7475.85	dnaK	Chaperone protein DnaK (HSP70) (Heat shock 70 kDa protein) (Heat shock protein 70)
W5Y9T4			1700000	Komagataeibacter xylinus E25	407.257	71.2807	48	719	1	773	84.18	7.53	85.596	1977.4		Aldehyde dehydrogenase
W5YFQ5				Komagataeibacter xylinus E25	274.088	65.1007	20	429	1	298	32.54	7.58	186.382	1371.19		Fructose-bisphosphate aldolase class I (EC 4.1.2.13)
W5YJ61				Komagataeibacter xylinus E25	269.179	63.2353	28	301	1	340	35.784	6.55	333.048	1052.41		Cysteine synthase A (EC 2.5.1.47)
W5YHA4	150000000	22000000	43000000	Komagataeibacter xylinus E25	200.414	58.9286	20	234	18	504	52.444	5.69	170.907	692.496	ftsZ	Cell division protein FtsZ
W5YE75	250000000	110000000	87000000	Komagataeibacter xylinus E25	146.423	56.5401	13	141	13	237	25.828	6.34	73.989	465.441		Putative intracellular protease/amidase
W5YBN1			3800000	Komagataeibacter xylinus E25	139.969	29.7226	17	155	1	757	84.133	5.73	3.217	478.69		C-di-GMP phosphodiesterase A (EC 2.7.13.3)
W5YCV6	360000000	6100000		Komagataeibacter xylinus E25	121.308	90.3226	11	169	5	155	15.865	5.91	561.341	591.385		Endoribonuclease L-PSP
W5Y9Z7				Komagataeibacter xylinus E25	103.613	34.5122	20	102	1	820	87.073	5.54	2.938	326.51	pheT	Phenylalanine--tRNA ligase beta subunit (EC 6.1.1.20) (Phenylalanyl-tRNA synthetase beta subunit) (PheRS)
W5Y5J8	86000000	4100000	7300000	Komagataeibacter xylinus E25	85.5837	57.4163	13	58	5	209	23.1	6.87	52.367	160.967	hpf	Ribosome hibernation promoting factor (HPF)
W5YD24				Komagataeibacter xylinus E25	81.9073	65.3846	10	63	1	182	18.752	5.31	20.544	232.764		Ankyrin-like protein
W5YFT7				Komagataeibacter xylinus E25	73.0428	15.3846	11	90	1	780	86.049	6.07	1.3	278.479		Diguanylate cyclase (GGDEF)/phosphodiesterase (EAL) with PAS and GAF domains
W5Y6L2				Komagataeibacter xylinus E25	71.7323	36.7521	11	74	0	468	51.175	6.34	2.857	230.014		Threonine synthase (EC 4.2.3.1)
W5Y8R0				Komagataeibacter xylinus E25	69.1013	40.5152	11	88	1	427	46.286	7.31	2.914	297.962		D-amino acid oxidase
W5YDQ1	3700000	9100000	6100000	Komagataeibacter xylinus E25	63.5012	58.2656	14	65	14	369	40.431	6.2	5.449	188.144		Xenobiotic reductase A (EC 1.6.99.1)
W5Y8F8				Komagataeibacter xylinus E25	62.3024	33.1288	11	75	1	489	52.129	6.37	3.262	238.486		Succinic semialdehyde dehydrogenase
W5YGG9	68000000	13000000	12000000	Komagataeibacter xylinus E25	51.5017	52.2388	8	77	6	201	22.819	7.15	14.849	224.997	pdxH	Pyridoxine/pyridoxamine 5'-phosphate oxidase (EC 1.4.3.5) (PNP/PMP oxidase) (PNPOx) (Pyridoxal 5'-phosphate synthase)
W5Y653	20000000	750000	3800000	Komagataeibacter xylinus E25	48.4239	22.6994	7	43	2	326	34.08	6.84	2.594	113.875		Putative dehydrogenase
W5YFA2			1500000	Komagataeibacter xylinus E25	46.1434	32.1503	12	54	4	479	53.58	6.71	1.448	145.317		Uncharacterized protein
W5YBW5	350000000			Komagataeibacter xylinus E25	45.5229	21.2598	4	31	1	254	27.287	7.65	3.125	125.256		Uncharacterized protein
W5Y668				Komagataeibacter xylinus E25	44.6627	17.0833	11	64	1	960	101.64	6.37	0.82	201.607	gcvP	Glycine dehydrogenase (decarboxylating) (EC 1.4.4.2) (Glycine cleavage system P-protein) (Glycine decarboxylase) (Glycine dehydrogenase (aminomethyl-transferring))
W5YE20	26000000	15000000	7500000	Komagataeibacter xylinus E25	44.511	32.3442	7	52	7	337	36.388	6.32	3.281	131.767		Zinc-containing alcohol dehydrogenase
W5YCI2	16000000	5900000	11000000	Komagataeibacter xylinus E25	32.0023	18.2081	5	34	5	346	35.299	6.54	3.125	104.735		ExbB/TolQ/MotA
W5YBX1		550000	910000	Komagataeibacter xylinus E25	28.4011	25.0936	7	36	2	267	28.815	8.1	4.337	96.1788	hisG	ATP phosphoribosyltransferase (ATP-PRT) (ATP-PRTase) (EC 2.4.2.17)
W5Y4Z1	15000000			Komagataeibacter xylinus E25	23.8082	14.4531	4	8	4	256	25.862	4.45	5.813	27.6236		Putative periplasmic ligand-binding sensor protein
W5Y8R5	41000000		8000000	Komagataeibacter xylinus E25	19.8401	60	4	20	4	55	6.331	10.29	99	55.8235	rpmG	50S ribosomal protein L33
W5Y5N9	12000000	3300000	4400000	Komagataeibacter xylinus E25	16.197	18.5714	3	15	3	280	29.769	9.44	0.501	58.739		RNA methyltransferase, TrmH family, group 3
W5YDM2				Komagataeibacter xylinus E25	15.7807	34.6304	4	19	2	257	25.874	6.43	4.623	57.0243		Uncharacterized protein
W5Y4M8		5500000		Komagataeibacter xylinus E25	11.5213	27.381	3	7	1	168	17.354	8.19	1.783	19.553		Uncharacterized protein
W5Y720				Komagataeibacter xylinus E25	11.257	10.5431	2	15	1	313	33.269	5.14	0.778	35.8808		Inosine-uridine preferring nucleoside hydrolase, putative
W5YCB7				Komagataeibacter xylinus E25	7.46886	5.44218	2	3	2	294	32.424	7.17	0.438	4.72818	rlmJ	Ribosomal RNA large subunit methyltransferase J (EC 2.1.1.266) (23S rRNA (adenine(2030)-N6)-methyltransferase) (23S rRNA m6A2030 methyltransferase)
W5Y5H5		2700000		Komagataeibacter xylinus E25	4.56646	8.62745	2	2	2	255	28.221	7.11	0.334	5.43304		Isoprenyl transferase (EC 2.5.1.-)
A0A0D6Q5I2	450000000		28000000	Komagataeibacter xylinus NBRC 13693	313.59	51.8095	28	241	1	525	54.901	5.81	78.433	858.541		Periplasmic serine endoprotease DegP-like (EC 3.4.21.107)
A0A0D6Q7J0	890000000	26000000	67000000	Komagataeibacter xylinus NBRC 13693	299.437	67	30	354	6	500	50.851	5.71	196.832	1063.81		Periplasmic serine endoprotease DegP-like (EC 3.4.21.107)
A0A0D6Q8G7	900000000	180000000	62000000	Komagataeibacter xylinus NBRC 13693	176.043	63.1016	15	261	2	187	20.667	5.8	463.159	875.275		Alkyl hydroperoxide reductase C (EC 1.11.1.26) (Peroxiredoxin) (Thioredoxin peroxidase)
A0A0D6Q9W5	58000000	27000000	21000000	Komagataeibacter xylinus NBRC 13693	150.057	58.231	19	195	1	407	43.064	5.41	18.573	624.755	pgk	Phosphoglycerate kinase (EC 2.7.2.3)
A0A0D6Q8C1				Komagataeibacter xylinus NBRC 13693	139.699	45.9954	19	132	1	437	46.481	5.19	11.798	371.541	hisD	Histidinol dehydrogenase (HDH) (EC 1.1.1.23)
A0A0D6QB05				Komagataeibacter xylinus NBRC 13693	135.069	39.2786	16	177	1	499	54.318	5.69	8.284	555.758	glpK	Glycerol kinase (EC 2.7.1.30) (ATP:glycerol 3-phosphotransferase) (Glycerokinase) (GK)
A0A0D6Q6G5	8500000		1300000	Komagataeibacter xylinus NBRC 13693	132.671	47.3233	21	192	1	467	49.853	5.69	12.895	574.062	leuC	3-isopropylmalate dehydratase large subunit (EC 4.2.1.33) (Alpha-IPM isomerase) (IPMI) (Isopropylmalate isomerase)
A0A0D6Q4J6	8000000	22000000	27000000	Komagataeibacter xylinus NBRC 13693	125.884	37.4113	16	139	1	564	60.347	5.81	10.788	428.985		Pyruvate decarboxylase
A0A0D6Q6X3		10000000	4300000	Komagataeibacter xylinus NBRC 13693	104.282	50.2747	14	121	1	364	39.439	4.83	6.406	395.469	ychF	Ribosome-binding ATPase YchF
A0A0D6QBE5	9600000	1700000		Komagataeibacter xylinus NBRC 13693	94.4529	26.3302	15	117	1	733	77.815	6	3.541	362.408		Beta-glucosidase
A0A0D6Q8C7	6200000	7200000		Komagataeibacter xylinus NBRC 13693	77.8432	45.2703	9	64	4	296	33.489	5.21	4.623	206.537	glyQ	Glycine--tRNA ligase alpha subunit (EC 6.1.1.14) (Glycyl-tRNA synthetase alpha subunit) (GlyRS)
A0A0D6Q814	13000000	330000		Komagataeibacter xylinus NBRC 13693	68.0639	44.5378	7	98	1	238	25.56	5.59	10.659	263.727		Hydrolase/phosphatase/phosphohexomutase
A0A0D6QC79				Komagataeibacter xylinus NBRC 13693	66.0989	38.4384	11	99	1	333	36.001	7.28	4.623	272.711		6-phosphogluconate dehydrogenase
A0A0D6Q7X1	27000000	5500000	8300000	Komagataeibacter xylinus NBRC 13693	50.8553	40.3077	9	38	9	325	35.263	9.86	3.281	114.984		Pseudouridine synthase (EC 5.4.99.-)
A0A0D6Q6M2	170000000	10000000	9800000	Komagataeibacter xylinus NBRC 13693	49.1021	68.0851	6	49	6	141	15.1	4.7	26.826	146.513	atpC	ATP synthase epsilon chain (ATP synthase F1 sector epsilon subunit) (F-ATPase epsilon subunit)
A0A0D6QD35				Komagataeibacter xylinus NBRC 13693	46.8473	41.2371	8	41	1	291	29.789	7.05	7.577	106.322		3-hydroxyisobutyrate dehydrogenase
A0A0D6QAD0	140000000	24000000	19000000	Komagataeibacter xylinus NBRC 13693	39.8236	47.3684	3	50	3	76	8.8	9.6	99	153.122	infA	Translation initiation factor IF-1
A0A0D6Q6P1		14000000		Komagataeibacter xylinus NBRC 13693	34.1629	46.7337	7	39	3	199	22.275	5.58	4.179	97.5218		Acetyltransferase
A0A0D6Q7C3	2600000	3500000	3200000	Komagataeibacter xylinus NBRC 13693	33.9174	27.451	7	23	7	204	21.716	9.07	4.623	70.9699		ATP synthase F0 subunit beta
A0A0D6QAI6	15000000			Komagataeibacter xylinus NBRC 13693	28.9036	41.5842	4	12	1	202	21.748	6.79	6.743	28.0924		Uncharacterized protein
A0A0D6Q961	1200000			Komagataeibacter xylinus NBRC 13693	27.5942	37.5	5	13	5	248	27.492	6.39	2.728	26.9206		Phosphoglycerate/bisphosphoglycerate mutase
A0A0D6QAI9	27000000	950000		Komagataeibacter xylinus NBRC 13693	21.8601	27.551	3	10	3	98	10.689	7.09	62.096	23.8045		Uncharacterized protein
A0A0D6Q8S3	55000000	12000000	8300000	Komagataeibacter xylinus NBRC 13693	18.8514	41.6107	5	17	5	149	16.841	6.55	2.981	36.0246	fur	Ferric uptake regulation protein
A0A0D6QBG5	16000000		1600000	Komagataeibacter xylinus NBRC 13693	13.9733	11.6631	3	14	3	463	49.07	5.47	0.778	43.7519		Sorbitol dehydrogenase cytochrome c
A0A0D6QC13				Komagataeibacter xylinus NBRC 13693	10.4642	6.72269	2	11	2	357	39.418	8.16	0.334	24.806	hemH	Ferrochelatase (EC 4.99.1.1) (Heme synthase) (Protoheme ferro-lyase)
A0A0D6Q807	70000000		11000000	Komagataeibacter xylinus NBRC 13693	10.2287	13.834	2	17	1	253	27.039	7.02	0.425	51.6909		Mannose-1-phosphate guanylyltransferase
A0A0D6QB17				Komagataeibacter xylinus NBRC 13693	10.0844	9.68703	3	3	2	671	71.389	5.11	0.17	9.16234		DNA polymerase III subunit gamma/tau
A0A0D6Q7U9				Komagataeibacter xylinus NBRC 13693	10.0832	11.8577	3	8	2	253	28.902	6.89	0.668	22.3327		5,10-methylenetetrahydrofolate reductase
A0A0D6Q6Q5		4200000	2800000	Komagataeibacter xylinus NBRC 13693	8.55082	7.2327	2	13	2	318	35.374	8.97	0.233	38.2688		Transcriptional regulator LysR
A0A0D6QD16				Komagataeibacter xylinus NBRC 13693	8.07072	25.3589	3	4	1	209	23.704	4.94	1.031	8.85568		Phosphohydrolase
A0A0D6QC81				Komagataeibacter xylinus NBRC 13693	5.77752	11.3924	2	6	1	237	24.438	6.67	0.585	15.0187		Peptidase
A0A0D6Q8B2				Komagataeibacter xylinus NBRC 13693	5.49793	12.8743	2	4	2	334	38.068	5.76	0.212	11.635		Uncharacterized protein
A0A0D6QDT2				Komagataeibacter xylinus NBRC 13693	3.73605	8.98204	2	2	1	334	35.107	6.9	0.292	4.97824		Oxidoreductase/short-chain dehydrogenase/reductase SDR
A0A1D8URD7	25000000	37000000		Kozakia baliensis	288.039	42.6316	28	346	1	570	62.411	5.43	27.014	1170.38		30S ribosomal protein S1
A0A1D8UXN6	110000000	19000000	36000000	Kozakia baliensis	40.8809	30.566	6	44	1	265	28.713	7.39	3.125	149.619		Transcriptional initiation protein Tat
A0A1D8URM8				Kozakia baliensis	16.1611	7.22513	7	37	1	955	103.904	6.73	0.286	78.5544	tal	Transaldolase (EC 2.2.1.2)
A0A511GUY9				Kozakia baliensis	5.32036	6.80272	2	7	1	441	47.027	5.4	0.179	12.8885		UDP-glucose 6-dehydrogenase (EC 1.1.1.22)
A0A1U9KMV4	71000000		3900000	Neoasaia chiangmaiensis	515.43	45.8867	40	1475	2	547	58.001	5.47	1139.62	4197.31	groEL	60 kDa chaperonin (GroEL protein) (Protein Cpn60)
A0A1U9KLW9	14000000		4000000	Neoasaia chiangmaiensis	39.893	20.2532	3	16	3	158	17.301	10.05	2.162	51.3844	rplM	50S ribosomal protein L13
A0A1U9KP51			12000000	Neoasaia chiangmaiensis	30.6251	30.6452	7	57	1	124	13.897	10.84	12.335	152.191	rplS	50S ribosomal protein L19
A0A1U9KTS5		2800000	2700000	Neoasaia chiangmaiensis	6.53164	6.55738	2	12	2	305	33.737	7.43	0.245	32.6843		Transcriptional regulator
A0A4Y6V3X1	270000000	110000000	27000000	Neokomagataea tanensis	32.7675	14.4578	4	104	1	249	26.557	5.41	1.448	232.923		Electron transfer flavoprotein subunit beta/FixA family protein
A0A4Y6V7G8	28000000			Neokomagataea tanensis	14.9173	19.7861	3	22	2	187	20.935	5.6	1.848	56.016	rfbC	dTDP-4-dehydrorhamnose 3,5-epimerase (EC 5.1.3.13) (Thymidine diphospho-4-keto-rhamnose 3,5-epimerase)
A0A4Y6V9I8			7600000	Neokomagataea tanensis	6.92413	4.1841	3	10	1	956	103.084	5.11	0.124	25.9778	tal	Transaldolase (EC 2.2.1.2)
A0A089G1R1				Neokomagataea thailandica	147.376	40.8333	12	596	1	240	25.411	5.14	382.119	1829.38	groEL	Chaperonin (Fragment)
A0A418WDK3	8100000000	1700000000	1100000000	Oleomonas sp. K1W22B-8	164.499	21.5722	11	458	4	547	57.941	5.74	4.135	1445.05	groL	60 kDa chaperonin (GroEL protein) (Protein Cpn60)
A0A4R4DTW2	25000000			Paracraurococcus sp. NE82	309.882	32.7239	26	828	2	547	57.82	5.21	71.629	2122.63	groL	60 kDa chaperonin (GroEL protein) (Protein Cpn60)
A0A4R4DBJ5				Paracraurococcus sp. NE82	13.071	17.6136	3	18	1	352	38.249	5.83	0.719	44.3664	hemB	Delta-aminolevulinic acid dehydratase (EC 4.2.1.24)
A0A2C6HII7	110000000	110000000	76000000	Parasaccharibacter apium	31.0689	13.8643	4	50	2	339	37.376	4.88	1.512	159.088	rpoA	DNA-directed RNA polymerase subunit alpha (RNAP subunit alpha) (EC 2.7.7.6) (RNA polymerase subunit alpha) (Transcriptase subunit alpha)
A0A2S6MYJ3				Rhodopila globiformis (Rhodopseudomonas globiformis)	23.8755	16.9565	3	34	1	230	23.99	9.64	1.239	87.2024	rplA	50S ribosomal protein L1
A0A437M2M6				Rhodovarius sp. CCP-6	267.56	23.6559	38	375	1	1395	154.653	5.4	3.877	1079.83	rpoB	DNA-directed RNA polymerase subunit beta (RNAP subunit beta) (EC 2.7.7.6) (RNA polymerase subunit beta) (Transcriptase subunit beta)
A0A437MMY9	1800000			Rhodovarius sp. CCP-6	4.18557	7.97872	2	8	1	376	41.58	5.2	0.212	4.46318	prfB	Peptide chain release factor 2 (RF-2)
A0A2U1V009				Roseomonas aestuarii	24.2143	7.83626	7	36	1	855	93.726	5.67	0.477	91.6799	clpB	Chaperone protein ClpB
D5RLM4				Roseomonas cervicalis ATCC 49957	7.50251	11.8421	3	7	1	228	24.002	10.13	0.501	16.033	rplC	50S ribosomal protein L3
A0A1V2H7D7				Roseomonas deserti	7.00411	11.6162	2	5	2	198	21.541	8.95	0.425	12.8087	nuoB	NADH-quinone oxidoreductase subunit B (EC 7.1.1.-) (NADH dehydrogenase I subunit B) (NDH-1 subunit B)
A0A1L7AD62				Roseomonas gilardii	15.4178	3.43461	2	4	2	757	83.581	5.59	0.186	17.7794		AAA family ATPase
A0A2C6XZP2			4300000	Roseomonas rhizosphaerae	3.81416	12.2449	2	3	2	98	10.875	9.72	0.468	7.29925	rpsQ	30S ribosomal protein S17
A0A1M6ARD5				Roseomonas rosea	23.5436	7.11835	6	28	1	1166	128.237	5.58	0.226	80.5537		Methionine synthase (EC 2.1.1.13) (5-methyltetrahydrofolate--homocysteine methyltransferase)
A0A1M6PYQ6				Roseomonas rosea	3.94575	14.8936	2	7	1	188	20.59	5.06	0.359	15.9651	rplI	50S ribosomal protein L9
A0A317FC33	7600000			Roseomonas sp. CQN31	7.1518	11.5385	2	25	1	234	24.259	9.66	0.438	65.5785	rplA	50S ribosomal protein L1
A0A2D2H6Y1				Roseomonas sp. FDAARGOS_362	47.2194	18.4049	9	203	3	652	69.444	5.15	1.116	415.567	dnaK	Chaperone protein DnaK (HSP70) (Heat shock 70 kDa protein) (Heat shock protein 70)
A0A3A9JIN2		6200000		Roseomonas sp. Z24	271.754	30.1645	26	740	1	547	57.98	5.1	81.089	1842.7	groL	60 kDa chaperonin (GroEL protein) (Protein Cpn60)
A0A3A9JKB7				Roseomonas sp. Z24	16.0057	3.42276	3	36	1	1081	115.975	5.36	0.184	82.1308	carB	Carbamoyl-phosphate synthase large chain (EC 6.3.5.5) (Carbamoyl-phosphate synthetase ammonia chain)
A0A1I4A908			11000000	Roseomonas stagni DSM 19981	60.5134	17.757	8	175	1	642	68.377	5.2	1.006	536.896	dnaK	Chaperone protein DnaK (HSP70) (Heat shock 70 kDa protein) (Heat shock protein 70)
A0A1I3ZGW8				Roseomonas stagni DSM 19981	5.25976	8.39286	2	4	1	560	59.212	6.27	0.133	11.2866		DNA repair protein RecN (Recombination protein N)
A0A3N1ME51	60000000	48000000	48000000	Stella humosa	27.923	9.41176	4	43	2	425	44.773	5.08	0.445	169.505	eno	Enolase (EC 4.2.1.11) (2-phospho-D-glycerate hydro-lyase) (2-phosphoglycerate dehydratase)
A0A3N1L208				Stella humosa	21.9711	14.375	5	20	2	480	51.12	5.2	0.743	67.5325	atpD	ATP synthase subunit beta (EC 7.1.2.2) (ATP synthase F1 sector subunit beta) (F-ATPase subunit beta)
A0A3N1KJL2				Stella humosa	4.13125	5.17857	2	4	1	560	62.825	5.54	0.129	11.6439	ettA	Energy-dependent translational throttle protein EttA (EC 3.6.1.-) (Translational regulatory factor EttA)
A0A511BRN9		350000	400000	Swaminathania salitolerans	33.3066	17.6471	3	51	1	187	20.823	5.07	2.831	139.682	ahpC	Alkyl hydroperoxide reductase C (EC 1.11.1.26) (Peroxiredoxin) (Thioredoxin peroxidase)
A0A511BQX0				Swaminathania salitolerans	19.1515	15.1724	5	17	2	290	31.875	4.86	1.154	41.7687	speE	Polyamine aminopropyltransferase (Putrescine aminopropyltransferase) (PAPT) (Spermidine synthase) (SPDS) (SPDSY) (EC 2.5.1.16)
A0A4Y6UKM0	4200000	950000		Swingsia samuiensis	225.716	31.8542	26	671	1	631	67.629	5.03	12.07	1873.14	dnaK	Chaperone protein DnaK (HSP70) (Heat shock 70 kDa protein) (Heat shock protein 70)
A0A4Y6UJ78		5700000	4700000	Swingsia samuiensis	74.8044	8.14732	7	101	1	896	97.445	6.57	1.015	364.365	acnA	Aconitate hydratase (Aconitase) (EC 4.2.1.3)
A0A4Y6UH85	150000000		4500000	Swingsia samuiensis	20.1978	14.1463	3	37	2	205	21.376	7.58	1.512	86.1954		Cold-shock protein
A0A4Y6UGE5				Swingsia samuiensis	6.26442	5.0536	2	5	1	653	71.004	5.12	0.113	10.9383	dnaX	DNA polymerase III subunit gamma/tau (EC 2.7.7.7)
A0A4Y6U8T1				Swingsia sp. F3b2	101.091	17.4037	11	123	1	701	76.901	5.27	2.248	354.47	fusA	Elongation factor G (EF-G)
A0A4Y6U840	15000000			Swingsia sp. F3b2	12.4712	9.84043	4	26	1	376	41.503	4.88	0.65	47.1334	prfB	Peptide chain release factor 2 (RF-2)
A0A4Y6UAL4				Swingsia sp. F3b2	6.91882	11.7207	2	9	1	401	42.762	6.98	0.304	21.901	argD	Acetylornithine aminotransferase (ACOAT) (EC 2.6.1.11)
A0A0D6MIZ4	1600000000	160000000	84000000	Tanticharoenia sakaeratensis NBRC 103193	349.645	51.5152	27	840	5	396	42.871	5.44	1349.31	2291.09	tuf	Elongation factor Tu (EF-Tu)
A0A0D6MML1	24000000			Tanticharoenia sakaeratensis NBRC 103193	127.816	25.8621	16	438	2	638	67.709	5.06	3.394	1182.35	dnaK	Chaperone protein DnaK (HSP70) (Heat shock 70 kDa protein) (Heat shock protein 70)
A0A0D6MKD9				Tanticharoenia sakaeratensis NBRC 103193	18.9013	13.8554	3	20	1	332	35.824	6.39	0.492	72.6933		6-phosphogluconate dehydrogenase-like protein
A0A0D6MH66				Tanticharoenia sakaeratensis NBRC 103193	6.55932	8.89571	2	7	1	326	35.748	6.64	0.369	20.6194	hldD	ADP-L-glycero-D-manno-heptose-6-epimerase (EC 5.1.3.20) (ADP-L-glycero-beta-D-manno-heptose-6-epimerase) (ADP-glyceromanno-heptose 6-epimerase) (ADP-hep 6-epimerase) (AGME)
A0A317E961				Zavarzinia compransoris	9.07641	12.4498	3	18	1	249	26.208	8.18	0.501	35.3596		Electron transfer flavoprotein subunit beta

## Sheet: Fine wine vinegar
File S1. List of raw data containing the total proteins identified in the LC/MS-MS analysis for the vinegar samples of fine wine and beer in at least 50% out of the total in at least one sampling time, as well as those of the starter inoculum used. Several parameters of each protein are included as accession number (Uniprot), quantification value of each sample, organism, score, emPAI, protein na…
Accession (Uniprot)	EL_1	EL_2	EL_3	UL_1	UL_2	UL_3	Organism	Sum PEP Score	Coverage	# Peptides	# PSMs	# Unique Peptides	# AAs	MW [kDa]	calc. pI	emPAI	Score	Gene names	Protein names
A0A0D6MXL9		6600000			13000000	110000	Acetobacter aceti NBRC 14818	8469587814	88125	11	103	2	160	1773	677	99	3430525622		Uncharacterized protein
A0A0D6MS73		2500000	3400000		2800000		Acetobacter aceti NBRC 14818	6806255138	1314741036	2	8	1	251	28488	577	359	2617473722		Two component transcriptional regulator ChvI
A0A0D6MY56			1800000	1200000	5700000	3000000	Acetobacter aceti NBRC 14818	1054503261	1330049261	2	6	2	203	22703	668	874	1642445052		NAD(P)H dehydrogenase (Quinone)
A0A1Y0UZ58		1900000	8500000	10000000	2300000	2300000	Acetobacter ascendens	2924670083	6886446886	37	480	4	546	58127	568	121528	1522151376	groL	60 kDa chaperonin (GroEL protein) (Protein Cpn60)
A0A1D8QU17		810000	530000	14000000	12000000	4600000	Acetobacter ascendens	2176510006	6414141414	27	273	6	396	43128	538	230013	8096555969	tuf	Elongation factor Tu (EF-Tu)
A0A1D8QY15		150000		1700000		1400000	Acetobacter ascendens	1212993398	3359621451	21	154	2	634	67468	501	478	4646540835	dnaK	Chaperone protein DnaK (HSP70) (Heat shock 70 kDa protein) (Heat shock protein 70)
A0A1D8QVX2				2400000	3600000	190000	Acetobacter ascendens	2573608496	1238738739	5	30	3	444	4935	481	812	9984075558	tig	Trigger factor (TF) (EC 5.2.1.8) (PPIase)
A0A1D8QU89				2300000	460000		Acetobacter ascendens	6893473438	2532467532	3	5	3	154	16991	727	1371	1308105683	rpsF	30S ribosomal protein S6
A0A149VCI1	26000000	22000000	5700000	59000000	110000000	10000000	Acetobacter cerevisiae	5944391876	2559055118	10	61	10	508	57493	599	2162	1692886049		Site-specific DNA-methyltransferase (adenine-specific) (EC 2.1.1.72)
A0A149QUL8		6600000	7200000	23000000	6200000	4100000	Acetobacter cerevisiae	650422102	7423580786	3	10	3	458	50878	597	318	2502646935		Uncharacterized protein
A0A1Z5YT00		12000000	10000000	240000	8300000	310000	Acetobacter cibinongensis	1302492835	3527559055	28	195	4	635	67463	494	5874	5702707011	dnaK	Chaperone protein DnaK (HSP70) (Heat shock 70 kDa protein) (Heat shock protein 70)
A0A0D6N5H4	440000		230000			90000	Acetobacter cibinongensis 4H-1	6372278864	7510729614	2	8	1	466	50922	625	179	2175764692		Threonine synthase (EC 4.2.3.1)
W8GMH2				110000000	170000000		Acetobacter estunensis	7704120781	4105960265	13	115	1	302	32301	539	33145	3108606936	groEL	60 kDa chaperonin (Fragment)
A0A087PMA7	920000				3200000	2500000	Acetobacter malorum	1998578252	7493540052	6	52	1	774	83703	81	42	1528670415		Isoquinoline 1-oxidoreductase beta subunit (EC 1.3.99.16)
A0A149UQT7	4600000	26000000	31000000	19000000	39000000	9100000	Acetobacter malorum	199089857	1464646465	2	26	1	198	21763	969	931	7820600128		Restriction endonuclease subunit S
A0A149RDX7		8200000	2600000	5900000	4900000	1500000	Acetobacter malorum	1809249292	121085595	4	12	4	479	53396	63	301	4042906833		Uncharacterized protein
A0A149RIR6		12000000	4300000	27000000	16000000	5900000	Acetobacter malorum	2593439267	4033613445	5	18	5	119	13625	1081	4337	2530745709	rplT	50S ribosomal protein L20
A0A511XHB2		240000	930000		1100000		Acetobacter oeni	7992211693	3238993711	11	173	3	318	3455	574	6079	5382701706		Abhydrolase_3 domain-containing protein
A0A511XJY9	4300000	28000000	23000000			5700000	Acetobacter oeni	2779698914	1316211878	6	29	1	623	68976	606	778	7321505713	aspS	Aspartate--tRNA(Asp/Asn) ligase (EC 6.1.1.23) (Aspartyl-tRNA synthetase) (AspRS) (Non-discriminating aspartyl-tRNA synthetase) (ND-AspRS)
A0A252BYN9	5000000			3100000	2300000	490000	Acetobacter okinawensis	1777049229	3035971223	21	181	2	695	76525	555	9	5197356888	fusA	Elongation factor G (EF-G)
A0A0D6NN19		8900000		170000	5200000	1800000	Acetobacter orientalis 21F-2	9381174068	1782890007	22	78	3	1391	154373	727	878	2456932977	rpoC	DNA-directed RNA polymerase subunit beta' (RNAP subunit beta') (EC 2.7.7.6) (RNA polymerase subunit beta') (Transcriptase subunit beta')
A0A0D6NFB6		15000000	21000000	11000000	15000000	6400000	Acetobacter orientalis 21F-2	4673535509	3658536585	2	6	2	410	43825	693	129	1767343211		Flavohemoglobin (EC 1.14.12.17) (Flavohemoprotein) (Hemoglobin-like protein) (Nitric oxide dioxygenase)
A0A4Y3TRY4	16000000	5900000			14000000	7300000	Acetobacter orleanensis	2119939959	9756097561	4	14	1	533	58492	827	487	5254934025		Flavin monoamine oxidase
A0A5B9GNI9	2200000	7200000	16000000	13000000	33000000	3600000	Acetobacter oryzoeni	9371069146	95625	11	111	2	160	17745	677	214443	3698204658		MSMEG_0572 family nitrogen starvation response protein
A0A368AEQ2				3300000		760000	Acetobacter pasteurianus (Acetobacter turbidans)	1067745076	4040816327	11	118	2	490	52431	489	4298	4261594374	atpD	ATP synthase subunit beta (EC 7.1.2.2) (ATP synthase F1 sector subunit beta) (F-ATPase subunit beta)
C7JFQ3	3100000			1500000	22000000	180000	Acetobacter pasteurianus (strain NBRC 3283 / LMG 1513 / CCTM 1153)	2179312808	3135289907	41	199	2	1397	154627	539	3642	6269677745	rpoB	DNA-directed RNA polymerase subunit beta (RNAP subunit beta) (EC 2.7.7.6) (RNA polymerase subunit beta) (Transcriptase subunit beta)
C7JH77	700000	1900000	2000000	10000000	6100000	4900000	Acetobacter pasteurianus (strain NBRC 3283 / LMG 1513 / CCTM 1153)	1847509263	3555555556	5	14	4	225	23469	935	1683	4157670248		Transcriptional regulator cold shock protein
A0A401X1B3			1800000	2800000	6200000	1700000	Acetobacter pasteurianus NBRC 3278	2473864954	192	6	22	3	375	39771	79	3217	5912913799	ompA	Outer membrane protein OmpA
A0A401XDY1	8300000	57000000	67000000	34000000	65000000	22000000	Acetobacter pasteurianus NBRC 3299	6299611747	3282828283	7	85	5	198	21731	806	13251	2538757814		Uncharacterized protein
W8GVK0				1600000	2200000	650000	Acetobacter persici	5687232896	4409722222	9	56	1	288	31053	549	10788	137471993	groEL	60 kDa chaperonin (Fragment)
A0A252AM83	4000000			1300000	5300000		Acetobacter persici	1258363581	1768707483	5	13	1	441	47393	654	743	364378916		Deleted.
A0A2G4RAA1				4900000	3500000	970000	Acetobacter pomorum	6654382648	3258426966	2	7	1	89	10019	999	2162	1950497341	rpsQ	30S ribosomal protein S17
F1YTQ9				9600000	11000000	4700000	Acetobacter pomorum DM001	191410225	2631578947	7	30	1	133	1495	1043	6743	8964542913	rplS	50S ribosomal protein L19
F1YUT4				5900000	2000000		Acetobacter pomorum DM001	263376087	2422680412	5	33	1	194	2149	605	3642	7360768056	ahpC	Alkyl hydroperoxide reductase C (Peroxiredoxin) (Thioredoxin peroxidase)
F1YUK0	660000	1400000	2100000	3900000	6000000	2200000	Acetobacter pomorum DM001	1944137875	2765957447	5	21	4	188	21454	549	1683	6242634964	nusG	Transcription termination/antitermination protein NusG
F1YU44	12000000		20000000	53000000	46000000	14000000	Acetobacter pomorum DM001	1375467933	4552845528	4	16	3	123	13448	846	3217	4755969405	groS	10 kDa chaperonin (GroES protein) (Protein Cpn10)
F1YT66				4600000	580000	4200000	Acetobacter pomorum DM001	1055361617	2552083333	3	8	3	192	21068	488	131	2315747714	secB1	Protein-export protein SecB
A0A368AHX3		1600000	2200000	7400000	4400000	2400000	Acetobacter sp. BCRC 14118	318980003	6467661692	8	20	6	201	21877	482	3394	6011326945	rplI	50S ribosomal protein L9
A0A5M8Z913	21000000	94000000	84000000	53000000	58000000	19000000	Acetobacter sp. DmW_136	8989641502	6834733894	18	78	18	357	3938	639	11328	20574602		Alkene reductase
A0A252BXT3				6700000		1300000	Acetobacter sp. DsW_063	4763379281	1866913124	10	123	2	541	57389	498	1448	3481975118	groEL	60 kDa chaperonin (GroEL protein) (Protein Cpn60)
A0A252C6N9				9100000	660000		Acetobacter sp. DsW_063	1233721518	626566416	2	17	1	399	43451	654	413	5204808879		Flavohemoglobin (EC 1.14.12.17) (Flavohemoprotein) (Hemoglobin-like protein) (Nitric oxide dioxygenase)
A0A5C1YKH5					160000000	48000000	Acetobacter sp. KACC 21233	1852329711	3895899054	30	245	1	634	67103	502	9564	7426457373	dnaK	Chaperone protein DnaK (HSP70) (Heat shock 70 kDa protein) (Heat shock protein 70)
A0A5C1YM21					15000000	11000000	Acetobacter sp. KACC 21233	3827451809	1197846568	10	69	1	743	81314	67	1015	1455308269		PQQ-dependent dehydrogenase, methanol/ethanol family (EC 1.1.2.-)
A0A5C1YRT8		2300000	2700000		2400000	1500000	Acetobacter sp. KACC 21233	9072536756	1273712737	3	7	3	369	39054	837	334	2165405011		MSMEG_0568 family radical SAM protein
A0A0P0HYC5				6900000	4700000	4200000	Acetobacter sp. LMG 1506	2542921611	1725352113	3	30	1	284	30369	547	1154	1081076841	groEL	60 kDa chaperonin (Fragment)
A0A291PK26	3100000		12000000				Acetobacter tropicalis	305302198	1771058315	6	43	1	463	50478	61	655	1356674008		Succinate-semialdehyde dehydrogenase
A0A252A1M5	34000000	120000000	220000000	37000000	300000000	27000000	Acetobacter tropicalis	3145143071	1616161616	2	43	1	198	21687	827	2455	1127901617		Uncharacterized protein
A0A094YJW4				15000000	24000000		Acetobacter tropicalis	2179082757	3255813953	6	17	1	172	19255	696	2981	4617727399	ndk	Nucleoside diphosphate kinase (NDK) (NDP kinase) (EC 2.7.4.6) (Nucleoside-2-P kinase)
A0A4P7WB79				4600000	9700000		Acetobacteraceae bacterium	2316866292	2182741117	5	23	2	197	21903	939	2162	7803875446		CarD family transcriptional regulator
A0A4P7WC29		42000000			31000000	15000000	Acetobacteraceae bacterium	3576172725	5458089669	2	9	1	513	57808	474	179	1664801145	nusA	Transcription termination/antitermination protein NusA
A0A327M3W0	50000000	280000000	350000000	44000000	170000000	93000000	Acetobacteraceae bacterium DB1506	4611734385	1419656786	9	55	1	641	68655	514	974	1651061889	dnaK	Chaperone protein DnaK (HSP70) (Heat shock 70 kDa protein) (Heat shock protein 70)
A0A5R9J8K6	11000000	33000000	29000000		1200000	7400000	Acetobacteraceae bacterium KEBCLARHB70R	1109480883	3950617284	2	8	1	810	88197	644	139	2830614257	gyrB	DNA gyrase subunit B (EC 5.6.2.2)
A0A257SA06	16000000	25000000			14000000		Acidiphilium sp. 21-60-14	2366016924	66359447	5	14	1	1085	115466	539	281	3855045605	carB	Carbamoyl-phosphate synthase large chain (EC 6.3.5.5) (Carbamoyl-phosphate synthetase ammonia chain)
A0A257UXB5				850000	870000		Acidiphilium sp. 37-64-53	7336495692	24	13	198	2	550	58384	557	2932	6681849784	groL	60 kDa chaperonin (GroEL protein) (Protein Cpn60)
A0A0D6PAN4	21000000	75000000	120000000	100000000	310000000	110000000	Acidisphaera rubrifaciens HS-AP3	6250955465	2643478261	12	70	1	575	62937	543	1801	2227130518		30S ribosomal protein S1
A0A0D6P5S0	1000000	39000000	11000000	160000000	74000000	16000000	Acidisphaera rubrifaciens HS-AP3	3436111851	6176470588	6	37	6	102	11767	998	12335	1029156893	rpsJ	30S ribosomal protein S10
A0A0D6P9B5	2700000		33000000	4400000	34000000	8400000	Acidisphaera rubrifaciens HS-AP3	1464047412	696969697	3	22	1	330	34533	558	778	6629107177		Fructose-1,6-bisphosphatase
A0A0D6PFH3		6200000	23000000	6000000	20000000	7300000	Acidocella aminolytica 101 = DSM 11237	429901039	1564356436	7	46	2	505	56036	474	1395	1506944726	nusA	Transcription termination/antitermination protein NusA
A0A0D6PHL4		38000000	29000000		35000000	6000000	Acidocella aminolytica 101 = DSM 11237	1016858804	1291139241	3	8	1	395	42591	581	445	6030945539		Methionine adenosyltransferase (EC 2.5.1.6)
A0A257QM31				6800000	8000000	3200000	Acidocella sp. 20-58-15	6851208924	7095343681	2	8	1	451	4942	535	166	2123175621		HslU--HslV peptidase ATPase subunit
A0A257PA90				10000000	16000000		Acidocella sp. 20-61-6	5534774842	1571428571	3	6	2	140	15054	587	931	1638338113	ndk	Nucleoside diphosphate kinase (NDK) (NDP kinase) (EC 2.7.4.6) (Nucleoside-2-P kinase)
K5YXU9	4400000	62000000	82000000	100000000	200000000	81000000	Acidocella sp. MX-AZ02	1010625055	2427007299	15	234	1	548	58226	521	4179	7469256978	groL	60 kDa chaperonin (GroEL protein) (Protein Cpn60)
K5YK19	20000000		5900000	190000000	27000000	3400000	Acidocella sp. MX-AZ02	2588670736	2536873156	7	27	3	339	3741	494	131	8464850175	rpoA	DNA-directed RNA polymerase subunit alpha (RNAP subunit alpha) (EC 2.7.7.6) (RNA polymerase subunit alpha) (Transcriptase subunit alpha)
A0A023D5W7	5900000	29000000	33000000	34000000	65000000	21000000	Acidomonas methanolica NBRC 104435	6204880715	631147541	11	74	11	122	1337	1055	42288	2195892866	rplN	50S ribosomal protein L14
A0A023D5R7	5000000	29000000	18000000	22000000	25000000	8900000	Acidomonas methanolica NBRC 104435	2210219005	4710144928	5	40	5	138	15188	1144	9	1110893593	rplP	50S ribosomal protein L16
A0A023D5P9		4500000	2000000	32000000	10000000	4800000	Acidomonas methanolica NBRC 104435	130206454	1333333333	2	10	2	120	13027	1111	1154	373674891	rplR	50S ribosomal protein L18
A0A023D0Q7	2500000		2200000	21000000	31000000	11000000	Acidomonas methanolica NBRC 104435	1162513068	2727272727	2	9	2	55	6338	104	3642	2969435477	rpmG	50S ribosomal protein L33
A0A060QGM6		14000000	2600000				Asaia platycodi SF2.1	7285957791	2408376963	2	5	1	955	102549	555	118	1548068738	tal	Transaldolase (EC 2.2.1.2)
G6EXJ4		590000000	300000000				Commensalibacter intestini A911	1286072991	3964646465	18	191	2	396	43168	531	25827	5150077088	tuf	Elongation factor Tu (EF-Tu)
A0A318N5R6		6200000	2000000		6000000		Commensalibacter sp. ESL0284	854856694	8235294118	2	10	1	340	37216	818	389	3173528075	asd	Aspartate-semialdehyde dehydrogenase (ASA dehydrogenase) (ASADH) (EC 1.2.1.11) (Aspartate-beta-semialdehyde dehydrogenase)
A0A318MWJ0	5100000	7700000		23000000	22000000	8300000	Commensalibacter sp. ESL0284	7668746075	8776595745	2	8	2	376	42411	491	202	1876136637	prfB	Peptide chain release factor 2 (RF-2)
W7E535		8600000	2700000	2500000		1600000	Commensalibacter sp. MX01	1020223192	1458333333	2	10	1	192	20559	1076	701	3338942122	rpsE	30S ribosomal protein S5
A0A4R5QEN8		52000000	54000000		26000000	5000000	Dankookia rubra	5366514392	1430615165	7	42	1	699	76882	55	974	1365098715	fusA	Elongation factor G (EF-G)
A9HEA3	65000000	6200000	20000000				Gluconacetobacter diazotrophicus (strain ATCC 49037 / DSM 5601 / PAl5)	1683447236	3495297806	27	268	2	638	67139	501	6988	872946197	dnaK	Chaperone protein DnaK (HSP70) (Heat shock 70 kDa protein) (Heat shock protein 70)
A9H3S2	6000000	17000000	20000000	6000000	6500000		Gluconacetobacter diazotrophicus (strain ATCC 49037 / DSM 5601 / PAl5)	2637730667	345323741	42	237	1	1390	153975	54	489	716467353	rpoB	DNA-directed RNA polymerase subunit beta (RNAP subunit beta) (EC 2.7.7.6) (RNA polymerase subunit beta) (Transcriptase subunit beta)
B5ZHJ4		2700000	4900000				Gluconacetobacter diazotrophicus (strain ATCC 49037 / DSM 5601 / PAl5)	4221833855	2510548523	11	47	1	474	5401	72	1712	1193984704		Hopanoid biosynthesis associated radical SAM protein HpnJ
A9HLA7				4300000	2000000	790000	Gluconacetobacter diazotrophicus (strain ATCC 49037 / DSM 5601 / PAl5)	5428174751	2812939522	2	5	1	711	78848	774	116	128941381	cysS	Cysteine--tRNA ligase (EC 6.1.1.16) (Cysteinyl-tRNA synthetase) (CysRS)
A0A318Q7H1	2000000000	3600000000	2600000000	1400000000	3000000000	710000000	Gluconacetobacter entanii	585264281	9559748428	44	1480	33	318	3467	576	1930696729	4088055598		Arylesterase
A0A318PS69				6600000	13000000	4000000	Gluconacetobacter entanii	2295186473	3532608696	4	16	1	184	20509	59	131	588641634	dcd	dCTP deaminase (EC 3.5.4.13) (Deoxycytidine triphosphate deaminase)
A0A318PV99		14000000	4700000				Gluconacetobacter entanii	1534213542	1300813008	4	16	1	492	55463	587	433	370063889	zwf	Glucose-6-phosphate 1-dehydrogenase (G6PD) (EC 1.1.1.49)
A0A370G4E1	1100000		11000000				Gluconacetobacter liquefaciens (Acetobacter liquefaciens)	9174939956	2340136054	21	180	1	735	806	655	3479	4348787669		Alcohol dehydrogenase (Cytochrome c) (PQQ-dependent dehydrogenase, methanol/ethanol family) (EC 1.1.2.-)
A0A370G4F4		5900000		5500000	16000000	5700000	Gluconacetobacter liquefaciens (Acetobacter liquefaciens)	6266442203	1388888889	2	9	2	144	15302	994	425	2089859056	rplK	50S ribosomal protein L11
F3S9U4	3900000	27000000	11000000	24000000	16000000	5700000	Gluconacetobacter sp. SXCC-1	9890855893	93125	12	113	4	160	17757	677	157489	3604232788		Uncharacterized protein
F3S5M0	2100000	8400000	21000000	21000000	29000000	11000000	Gluconacetobacter sp. SXCC-1	4229156549	3511904762	7	29	7	336	36535	759	2162	834488585		Putative dihydroflavonol-4-reductase
F3S9U8		3000000	3700000			2000000	Gluconacetobacter sp. SXCC-1	1630319884	175074184	3	19	1	337	35693	515	848	7103817534		Uncharacterized protein
F3SBB0	11000000	33000000	72000000	130000000	230000000	62000000	Gluconacetobacter sp. SXCC-1	2421579958	3299492386	5	23	5	197	21535	453	4995	6785585642	secB	Protein-export protein SecB
F3SEV7		7600000	1200000	4900000	17000000	2600000	Gluconacetobacter sp. SXCC-1	1111380585	3731343284	3	13	3	67	7495	1177	531	3742263794	rpmI	50S ribosomal protein L35
F3SB47	1300000	11000000					Gluconacetobacter sp. SXCC-1	1158608213	1483375959	4	11	1	391	41632	56	425	3107606697	dxr	1-deoxy-D-xylulose 5-phosphate reductoisomerase (DXP reductoisomerase) (EC 1.1.1.267) (1-deoxyxylulose-5-phosphate reductoisomerase) (2-C-methyl-D-erythritol 4-phosphate synthase)
F3S621		5000000	1900000	1200000	2100000		Gluconacetobacter sp. SXCC-1	7730550944	6299212598	2	5	2	508	53997	684	179	1747916651	fumC	Fumarate hydratase class II (Fumarase C) (EC 4.2.1.2) (Aerobic fumarase) (Iron-independent fumarase)
F3SCF3		1200000	650000				Gluconacetobacter sp. SXCC-1	5502726814	3333333333	2	4	2	690	7325	514	11	1041959548	dnaX	DNA polymerase III subunit gamma/tau (EC 2.7.7.7)
A0A149TMG0	1300000	5700000	4800000	3700000	4000000	810000	Gluconobacter albidus	1957729254	3317535545	4	13	4	211	22468	634	1424	4187271476		Phosphopantetheine--protein transferase
A0A1B6VHR4	37000000	310000000	540000000	300000000	390000000	210000000	Gluconobacter cerinus	1146806929	3838383838	15	173	2	396	42943	53	20544	4551769482	tuf	Elongation factor Tu (EF-Tu)
A0A0K8N262	3100000		1600000	800000	3000000		Gluconobacter frateurii NBRC 101659	1923979066	1498371336	3	18	1	307	33295	505	833	5663065791	trpC	Indole-3-glycerol phosphate synthase (IGPS) (EC 4.1.1.48)
G6XG31		28000000	23000000			5700000	Gluconobacter morbifer G707	1588374295	9348914858	4	17	1	599	66638	564	401	5202174354	aspS	Aspartate--tRNA(Asp/Asn) ligase (EC 6.1.1.23) (Aspartyl-tRNA synthetase) (AspRS) (Non-discriminating aspartyl-tRNA synthetase) (ND-AspRS)
A0A149QQ65	3900000		24000000	18000000	61000000	12000000	Gluconobacter oxydans (Gluconobacter suboxydans)	1194468608	6953642384	2	8	2	302	31967	516	311	228961482	tsf	Elongation factor Ts (EF-Ts)
A0A149RZ17			970000	4800000	2700000	970000	Gluconobacter oxydans (Gluconobacter suboxydans)	4756279083	1081081081	2	4	2	259	28211	986	292	1065903091		HTH luxR-type domain-containing protein
A0A067Z0V9				1200000		530000	Gluconobacter oxydans DSM 3504	2906841775	4488888889	10	34	1	225	25113	1061	3084	9741215944	rpsC	30S ribosomal protein S3
A0A4Y3QCH7	1300000	3000000	2300000	3100000	3500000	1300000	Gluconobacter sphaericus NBRC 12467	8631949236	1327913279	3	10	3	369	40436	638	369	2743262506	frp	NADH:flavin oxidoreductase
A0A4Y3QCL4			840000	4000000		1800000	Gluconobacter sphaericus NBRC 12467	6701819007	1404494382	2	5	2	178	19843	515	668	1553837824		Polyketide cyclase
A0A149SRY1	4500000	22000000	25000000	2000000	5000000	1100000	Gluconobacter thailandicus	3824186951	3424036281	9	26	9	441	47834	677	1346	8424365449		Hydroxyacylglutathione hydrolase
A0A149SRN3	22000000	70000000	58000000	58000000	58000000	11000000	Gluconobacter thailandicus	2640954394	3056603774	5	26	5	265	28726	712	2162	8218709779		Transcriptional initiation protein Tat
A0A149SUR5	1800000	2300000	1900000	11000000	9400000	3400000	Gluconobacter thailandicus	3096836046	455	8	23	8	200	21225	507	2415	6872584963		Isochorismatase
A0A149SS25	11000000	54000000	45000000	10000000	53000000	11000000	Gluconobacter thailandicus	127933819	1075581395	3	14	3	344	37322	664	778	4136133218		Glycine/betaine ABC transporter substrate-binding protein
A0A149SRP8	2000000	3900000	2400000		2800000		Gluconobacter thailandicus	7399528105	1241610738	2	4	2	298	32193	654	425	1297354722		LysR family transcriptional regulator
A0A511B181		75000000	89000000	180000000	150000000	93000000	Gluconobacter wancherniae NBRC 103581	1460874934	3072289157	4	13	4	166	18419	1037	161	3736909485	rpsL	30S ribosomal protein S12
A0A365YQ50	7600000	28000000	2700000	18000000	15000000	9600000	Komagataeibacter cocois	3465797585	5138888889	6	22	6	216	22718	572	4179	6509898996		Chromosome partitioning protein ParA
A0A365YQG3		5100000	2000000		6700000	2100000	Komagataeibacter cocois	8336928424	8505154639	2	6	2	388	43449	724	28	1774573588		UDP-glucose 6-dehydrogenase (EC 1.1.1.22)
A0A4P5NRU9	12000000	24000000	55000000				Komagataeibacter diospyri	1144283364	522	21	89	1	500	53717	692	11589	2974521844	guaB	Inosine-5'-monophosphate dehydrogenase (IMP dehydrogenase) (IMPD) (IMPDH) (EC 1.1.1.205)
A0A4P5NS64	34000000	42000000	87000000	190000000	450000000	62000000	Komagataeibacter diospyri	9392404639	88	13	81	13	175	19156	53	230013	2572201428	ppa	Inorganic pyrophosphatase (EC 3.6.1.1) (Pyrophosphate phospho-hydrolase) (PPase)
A0A4P5NYS2	18000000	110000000	44000000	130000000	140000000	47000000	Komagataeibacter diospyri	6970424975	6392405063	14	63	14	158	17932	1056	45416	215698349	rpsG	30S ribosomal protein S7
A0A4P5NN07	8400000	10000000	24000000	12000000	10000000	3800000	Komagataeibacter diospyri	6426479785	4458598726	11	47	11	314	33532	549	478	1584449291	ispA	Geranylgeranyl pyrophosphate synthase
A0A4V0WMH7	5900000	18000000	17000000	28000000	24000000	11000000	Komagataeibacter diospyri	4090219729	4251497006	11	47	11	334	36082	996	3084	1551454268		Oxidoreductase
A0A4P5NQG9				13000000	24000000		Komagataeibacter diospyri	5433190267	3789868668	14	44	1	533	58973	762	2562	1333063097		Flavin-containing amine oxidase
A0A4P5NST3	950000	2800000	1700000	9700000	9300000	6100000	Komagataeibacter diospyri	3859940667	1743902439	11	31	11	820	91449	679	756	9796860075	bamA	Outer membrane protein assembly factor BamA
A0A4P5NWX2	14000000	80000000	35000000	150000000	61000000	110000000	Komagataeibacter diospyri	4677567979	7643312102	5	32	5	157	16679	527	11915	9693769288	aldG	Membrane-bound aldehyde dehydrogenase small subunit
A0A4P5NPN4		3700000	5200000	9000000	18000000	1900000	Komagataeibacter diospyri	4342880892	517699115	8	30	6	226	25377	655	408	9290445793		Two component response regulator
A0A4P5NW31		9200000		13000000	16000000	5300000	Komagataeibacter diospyri	2465247756	2047619048	6	25	2	210	22173	681	1929	8584851265	iojap	Ribosomal silencing factor RsfS
A0A4P5P437	1800000	8200000	5600000	6700000	3100000	1200000	Komagataeibacter diospyri	3110786812	25	8	26	8	360	38761	597	131	8514164853		Dipeptidase
A0A4P5P679	4300000	14000000	14000000	11000000	12000000	3600000	Komagataeibacter diospyri	1917128016	38647343	5	20	5	207	21819	696	1848	6895783257		NAD(P)H dehydrogenase (quinone) (EC 1.6.5.2) (NAD(P)H:quinone oxidoreductase) (NQO)
A0A4P5NXM1		31000000	3900000	8600000		2500000	Komagataeibacter diospyri	2686069154	1698630137	5	20	2	365	40154	692	1512	6284356308		NADH:flavin oxidoreductase
A0A4P5P539	5700000	11000000		27000000	39000000	10000000	Komagataeibacter diospyri	2701386979	3162393162	5	21	5	234	25699	526	1637	5550066483	phoU	Phosphate-specific transport system accessory protein PhoU
A0A4V0WMS8	6800000	3800000	9100000	5700000			Komagataeibacter diospyri	16758456	1076923077	4	13	2	390	422	657	52	4083058548	serC	Phosphoserine aminotransferase
A0A4P5NS48	950000	1200000	840000		1100000		Komagataeibacter diospyri	8524799645	1300309598	3	10	3	323	34356	695	501	2690691972	murB	UDP-N-acetylenolpyruvoylglucosamine reductase (EC 1.3.1.98) (UDP-N-acetylmuramate dehydrogenase)
A0A4P5P4G6		3700000	5500000	27000000	27000000	15000000	Komagataeibacter diospyri	1031898484	8414239482	2	7	2	309	32235	544	468	2623883295		Uncharacterized protein
A0A4P5NSS7		4200000	320000				Komagataeibacter diospyri	4804813785	1029810298	2	3	2	369	39334	68	202	8065101147	mnmA	tRNA-specific 2-thiouridylase MnmA (EC 2.8.1.13)
A0A0M0EL04	21000000	17000000	20000000	19000000	21000000	13000000	Komagataeibacter europaeus (Gluconacetobacter europaeus)	6469524829	8806907378	85	892	6	637	67553	501	4244286	290614864	dnaK1	Chaperone protein DnaK (HSP70) (Heat shock 70 kDa protein) (Heat shock protein 70)
A0A0M0EDB5	1500000000	1300000000	1400000000	120000000	1100000000	93000000	Komagataeibacter europaeus (Gluconacetobacter europaeus)	4819411013	9591194969	41	799	17	318	34679	559	141252754	245210903	nlhH3	Carboxylesterase NlhH (EC 3.1.1.1)
A0A0M0EM24	58000000	210000000	140000000	63000000	80000000	28000000	Komagataeibacter europaeus (Gluconacetobacter europaeus)	5954173981	7482014388	90	534	29	1390	154159	534	4117	1693006877	rpoB	DNA-directed RNA polymerase subunit beta (RNAP subunit beta) (EC 2.7.7.6) (RNA polymerase subunit beta) (Transcriptase subunit beta)
A0A0M0EL24	27000000	160000000	52000000	100000000	150000000	160000000	Komagataeibacter europaeus (Gluconacetobacter europaeus)	3956422202	7309184994	51	516	11	773	84138	753	120153	1532698254		Membrane-bound aldehyde dehydrogenase [pyrroloquinoline-quinone] (EC 1.2.5.2)
A0A0M0EM44	66000000	180000000	120000000	66000000	48000000	26000000	Komagataeibacter europaeus (Gluconacetobacter europaeus)	4566928833	5636623748	80	382	13	1398	155144	759	1595	1223972961	rpoC	DNA-directed RNA polymerase subunit beta' (RNAP subunit beta') (EC 2.7.7.6) (RNA polymerase subunit beta') (Transcriptase subunit beta')
A0A0M0EIH2	80000000	150000000	210000000	34000000	88000000	24000000	Komagataeibacter europaeus (Gluconacetobacter europaeus)	4100840636	8014388489	52	382	20	695	76715	538	157489	1201954997	fusA	Elongation factor G (EF-G)
A0A0M0EI65	44000000	99000000	140000000	71000000	24000000	35000000	Komagataeibacter europaeus (Gluconacetobacter europaeus)	2549836364	7454175153	29	269	7	491	52301	507	83319	9183737494	atpD	ATP synthase subunit beta (EC 7.1.2.2) (ATP synthase F1 sector subunit beta) (F-ATPase subunit beta)
A0A0M0EJW2	42000000	84000000	80000000	48000000	60000000	21000000	Komagataeibacter europaeus (Gluconacetobacter europaeus)	3273476662	629877369	47	297	4	897	97324	657	31317	9066043932	acnA	Aconitate hydratase (Aconitase) (EC 4.2.1.3)
A0A0M0EHJ9	99000000	84000000	180000000	350000000	230000000	130000000	Komagataeibacter europaeus (Gluconacetobacter europaeus)	2979616596	7213483146	43	287	41	445	49459	475	315228	8784093	tig	Trigger factor (TF) (EC 5.2.1.8) (PPIase)
A0A0M0EDK4	28000000	16000000	20000000	240000000	230000000	110000000	Komagataeibacter europaeus (Gluconacetobacter europaeus)	2593005473	739010989	28	260	9	364	39058	702	2954209	8162101547		Outer membrane protein
A0A0M0EGT7	29000000	180000000	79000000	48000000	64000000	31000000	Komagataeibacter europaeus (Gluconacetobacter europaeus)	361888855	682952183	58	268	58	962	106935	639	60897	8096657178	rne2	Ribonuclease E (RNase E) (EC 3.1.26.12)
A0A0M0EK37	68000000	59000000	79000000	240000000	190000000	66000000	Komagataeibacter europaeus (Gluconacetobacter europaeus)	1864587451	7794117647	23	270	18	272	294	948	358381	7841948901	etfB	Electron transfer flavoprotein subunit beta
A0A0M0EKT8	7800000	56000000	36000000	13000000	18000000	8800000	Komagataeibacter europaeus (Gluconacetobacter europaeus)	2519515401	6470588235	43	239	11	901	96931	822	11638	7835231637	infB	Translation initiation factor IF-2
A0A0M0EHV1	8800000	19000000	21000000	24000000	16000000	5700000	Komagataeibacter europaeus (Gluconacetobacter europaeus)	2555958689	8129770992	37	231	16	524	56857	578	63938	7753275957	leuA	2-isopropylmalate synthase (EC 2.3.3.13) (Alpha-IPM synthase) (Alpha-isopropylmalate synthase)
A0A0M0EJ69	58000000	160000000	190000000	94000000	110000000	55000000	Komagataeibacter europaeus (Gluconacetobacter europaeus)	2219148515	7109375	35	229	31	512	55346	566	45416	727486448	atpA	ATP synthase subunit alpha (EC 7.1.2.2) (ATP synthase F1 sector subunit alpha) (F-ATPase subunit alpha)
A0A0M0EKB1	200000000	380000000	330000000	140000000	210000000	96000000	Komagataeibacter europaeus (Gluconacetobacter europaeus)	2817355436	5640050697	37	251	37	789	88082	651	40081	7197856758	xpkA	Probable phosphoketolase (EC 4.1.2.-)
P0A389	230000000	380000000	330000000	430000000	950000000	270000000	Komagataeibacter europaeus (Gluconacetobacter europaeus)	1783995456	6816239316	25	227	20	468	49726	646	51481	716947327	adhB	Alcohol dehydrogenase (quinone), cytochrome c subunit (ADH) (EC 1.1.5.5) (Alcohol dehydrogenase (quinone), subunit II) (Cytochrome c-553) (Cytochrome c553) (Ethanol:Q2 reductase) (G3-ADH subunit II) (Quinohemoprotein-cytochrome c complex) (Ubiquinol oxidase)
A0A0M0EGB0	24000000	73000000	72000000	22000000	36000000	19000000	Komagataeibacter europaeus (Gluconacetobacter europaeus)	203150597	7022587269	25	193	9	487	52988	541	24929	6709716984	por2	Polyol:NADP oxidoreductase (EC 1.1.1.-)
A0A0M0ECC2	51000000	88000000	150000000	45000000	81000000	30000000	Komagataeibacter europaeus (Gluconacetobacter europaeus)	225456747	6666666667	39	213	17	768	84329	66	15276	6552983019	fdhF	Formate dehydrogenase H (EC 1.1.99.33) (EC 1.2.1.2)
A0A0M0EHZ8	1500000	24000000	64000000		21000000	870000	Komagataeibacter europaeus (Gluconacetobacter europaeus)	2106283311	7306733167	22	180	1	401	42635	69	89063	6051715525	aruC	Acetylornithine aminotransferase (ACOAT) (EC 2.6.1.11)
A0A0M0EI60	23000000	88000000	92000000	60000000	82000000	25000000	Komagataeibacter europaeus (Gluconacetobacter europaeus)	1961905131	6243822076	31	190	23	607	67042	545	20984	5602446181	bipA	50S ribosomal subunit assembly factor BipA (EC 3.6.5.-) (GTP-binding protein BipA)
A0A0M0EIY7	70000000	86000000	81000000	39000000	89000000	18000000	Komagataeibacter europaeus (Gluconacetobacter europaeus)	2141382804	7852348993	22	167	22	298	32566	714	89063	548012134	fda2	Fructose-bisphosphate aldolase class I (EC 4.1.2.13)
A0A0M0EK68	34000000	48000000	290000000	210000000	940000000	380000000	Komagataeibacter europaeus (Gluconacetobacter europaeus)	151649327	766025641	17	143	17	312	31944	489	99	5444960175	etfA	Electron transfer flavoprotein subunit alpha
A0A0M0EJR0	55000000	62000000	39000000	38000000	40000000	19000000	Komagataeibacter europaeus (Gluconacetobacter europaeus)	1841874945	6646942801	27	167	11	507	56246	543	15927	5249790183	zwf2	Glucose-6-phosphate 1-dehydrogenase (G6PD) (EC 1.1.1.49)
A0A0M0EJJ2	25000000	49000000	28000000	64000000	240000000	19000000	Komagataeibacter europaeus (Gluconacetobacter europaeus)	1829775234	6012526096	21	157	12	479	5009	588	42652	495019556	pepA2	Cytosol aminopeptidase (EC 3.4.11.1) (EC 3.4.11.10)
A0A0M0EKX4	58000000	370000000	460000000	730000000	1300000000	590000000	Komagataeibacter europaeus (Gluconacetobacter europaeus)	1423823285	8628318584	19	160	18	226	23367	917	491388	4928183581	cspE	Cold shock-like protein CspE
A0A0M0EJW9	22000000	100000000	94000000	57000000	83000000	43000000	Komagataeibacter europaeus (Gluconacetobacter europaeus)	1827179188	7084148728	26	145	21	511	5726	472	23709	4912888143	nusA	Transcription termination/antitermination protein NusA
A0A0M0EGZ9	80000000	69000000	66000000	19000000	22000000	13000000	Komagataeibacter europaeus (Gluconacetobacter europaeus)	1673107368	4305120167	33	139	33	957	106142	566	5764	4690414913	ileS	Isoleucine--tRNA ligase (EC 6.1.1.5) (Isoleucyl-tRNA synthetase) (IleRS)
A0A0M0EH65	31000000	58000000	70000000	49000000	45000000	25000000	Komagataeibacter europaeus (Gluconacetobacter europaeus)	1616490686	6953907816	23	154	14	499	54374	58	22714	4673455191	glpK1	Glycerol kinase (EC 2.7.1.30) (ATP:glycerol 3-phosphotransferase) (Glycerokinase) (GK)
A0A0M0ELQ5	940000	15000000	17000000	6500000	7900000	1800000	Komagataeibacter europaeus (Gluconacetobacter europaeus)	1111499634	4626865672	18	162	6	402	43538	661	21275	46661998	hmp1	Nitric oxide dioxygenase (EC 1.14.12.17)
A0A0M0EH23	59000000	170000000	300000000	170000000	460000000	190000000	Komagataeibacter europaeus (Gluconacetobacter europaeus)	8841365827	710982659	10	136	7	173	18308	514	64793	4650689201		Uncharacterized protein
A0A0M0ECL5	27000000	100000000	120000000	31000000	82000000	21000000	Komagataeibacter europaeus (Gluconacetobacter europaeus)	1506335566	6275720165	21	135	15	486	53736	56	19962	4445897907	glnA	Glutamine synthetase (EC 6.3.1.2)
A0A0M0ELR3	60000000	83000000	44000000	13000000	25000000	9200000	Komagataeibacter europaeus (Gluconacetobacter europaeus)	1748462075	5643153527	26	133	26	482	53405	525	26123	4245549145	gatB	Aspartyl/glutamyl-tRNA(Asn/Gln) amidotransferase subunit B (Asp/Glu-ADT subunit B) (EC 6.3.5.-)
A0A0M0EFC8	16000000	320000000	390000000	230000000	500000000	150000000	Komagataeibacter europaeus (Gluconacetobacter europaeus)	1194333026	8300970874	14	133	14	206	22395	632	230013	4205965253	rplY	50S ribosomal protein L25 (General stress protein CTC)
A0A0M0EF12	49000000	35000000	49000000	32000000	46000000	19000000	Komagataeibacter europaeus (Gluconacetobacter europaeus)	1582454775	6191369606	27	134	14	533	58758	828	22263	4132535191	rebO1	Flavin-dependent L-tryptophan oxidase RebO (EC 1.4.3.23)
A0A0M0EGE3	9700000	26000000	21000000	4900000	8200000	2500000	Komagataeibacter europaeus (Gluconacetobacter europaeus)	1731125202	3977758768	35	126	9	1169	12856	529	2981	4074525799	metH	Methionine synthase (EC 2.1.1.13) (5-methyltetrahydrofolate--homocysteine methyltransferase)
A0A0M0EK49	32000000	160000000	130000000	84000000	110000000	35000000	Komagataeibacter europaeus (Gluconacetobacter europaeus)	1446208161	7012658228	20	126	17	395	42565	536	29079	4053311939	metK	Methionine adenosyltransferase (EC 2.5.1.6)
A0A0M0EFJ0	400000	96000000	140000000	170000000	130000000	130000000	Komagataeibacter europaeus (Gluconacetobacter europaeus)	1361232551	843575419	18	119	11	179	19059	573	463159	4046209193	ssb1	Single-stranded DNA-binding protein (SSB)
A0A0M0EIB6	23000000	31000000	27000000	12000000	23000000	5700000	Komagataeibacter europaeus (Gluconacetobacter europaeus)	1598250688	4597093791	24	122	21	757	84222	578	5434	4007691503	dosP4	Oxygen sensor protein DosP (EC 3.1.4.52)
A0A0M0EJE5	3800000	30000000	31000000	13000000	16000000	6900000	Komagataeibacter europaeus (Gluconacetobacter europaeus)	1355953296	5040518639	21	118	21	617	68333	586	6386	3914236736	pepF1	Oligoendopeptidase F, plasmid (EC 3.4.24.-)
A0A0M0EEG8	15000000	36000000	41000000	6300000	15000000	5000000	Komagataeibacter europaeus (Gluconacetobacter europaeus)	152031603	59	27	116	3	500	53731	692	26123	3909953339	guaB	Inosine-5'-monophosphate dehydrogenase (IMP dehydrogenase) (IMPD) (IMPDH) (EC 1.1.1.205)
A0A0M0EL53	44000000	79000000	52000000	22000000	38000000	6400000	Komagataeibacter europaeus (Gluconacetobacter europaeus)	1279690572	5493630573	25	117	25	628	67931	619	7297	3559188521	cysNC	Adenylyl-sulfate kinase (EC 2.7.1.25) (APS kinase) (ATP adenosine-5'-phosphosulfate 3'-phosphotransferase) (Adenosine-5'-phosphosulfate kinase)
A0A0M0ELD5	300000	1500000	4700000				Komagataeibacter europaeus (Gluconacetobacter europaeus)	1331245636	4704570792	32	123	2	897	100818	572	3703	3441532843	valS	Valine--tRNA ligase (EC 6.1.1.9) (Valyl-tRNA synthetase) (ValRS)
A0A0M0EEM0	20000000	36000000	87000000	310000000	470000000	120000000	Komagataeibacter europaeus (Gluconacetobacter europaeus)	1229376653	4785276074	11	118	11	163	17812	696	793328	3410301197	ppiB	Peptidyl-prolyl cis-trans isomerase (PPIase) (EC 5.2.1.8)
A0A0M0EG73	24000000	79000000	69000000	16000000	32000000	13000000	Komagataeibacter europaeus (Gluconacetobacter europaeus)	1334430628	5051020408	20	103	20	588	6323	942	3806	3322455137		Putative DEAD-box ATP-dependent RNA helicase (EC 3.6.4.13)
A0A0M0EFX8	56000000	50000000	9700000	5300000	6500000	5200000	Komagataeibacter europaeus (Gluconacetobacter europaeus)	1436678913	5284280936	23	98	7	598	65862	564	8412	3295307204	aspS	Aspartate--tRNA(Asp/Asn) ligase (EC 6.1.1.23) (Aspartyl-tRNA synthetase) (AspRS) (Non-discriminating aspartyl-tRNA synthetase) (ND-AspRS)
A0A0M0EKU7	25000000	48000000	49000000	15000000	23000000	3100000	Komagataeibacter europaeus (Gluconacetobacter europaeus)	1136175973	6417004049	21	98	21	494	51778	63	20544	311651141	gatA	Glutamyl-tRNA(Gln) amidotransferase subunit A (Glu-ADT subunit A) (EC 6.3.5.7)
A0A2Z5WGS3	39000000	67000000	62000000	80000000	130000000	54000000	Komagataeibacter europaeus (Gluconacetobacter europaeus)	1049234817	5524017467	17	93	17	458	49503	802	6055	3108277955	metB	O-succinylhomoserine sulfhydrylase (OSH sulfhydrylase) (OSHS sulfhydrylase) (EC 2.5.1.-)
A0A0M0EL19	4900000	79000000	49000000	9700000	27000000	15000000	Komagataeibacter europaeus (Gluconacetobacter europaeus)	1110910678	4663212435	16	96	9	386	41444	604	13678	3079298904	ispG	4-hydroxy-3-methylbut-2-en-1-yl diphosphate synthase (flavodoxin) (EC 1.17.7.3) (1-hydroxy-2-methyl-2-(E)-butenyl 4-diphosphate synthase)
A0A0M0EEH6	16000000	23000000		37000000	22000000	10000000	Komagataeibacter europaeus (Gluconacetobacter europaeus)	9718609791	9259259259	16	102	1	162	19005	493	120153	3072890518	bfr2	Bacterioferritin
A0A0M0EK91	180000000	91000000	330000000	160000000	970000000	310000000	Komagataeibacter europaeus (Gluconacetobacter europaeus)	8407712222	5714285714	13	104	13	182	19123	533	358381	3038402843		Uncharacterized protein
A0A0M0EKP8	11000000	26000000	30000000	9800000	11000000	2200000	Komagataeibacter europaeus (Gluconacetobacter europaeus)	971864538	325203252	18	97	9	738	82296	625	2782	3027540851	dosP1	Oxygen sensor protein DosP (EC 3.1.4.52)
A0A0M0EKX5	5600000	19000000	9400000	13000000	15000000		Komagataeibacter europaeus (Gluconacetobacter europaeus)	9572813176	9259259259	17	101	3	162	18976	5	120153	2972708224	bfr1	Bacterioferritin
A0A0M0EEL6	12000000	53000000	75000000	35000000	53000000	24000000	Komagataeibacter europaeus (Gluconacetobacter europaeus)	8278651671	6441176471	16	87	16	340	35882	679	1022	2965769355	gap	Glyceraldehyde-3-phosphate dehydrogenase (EC 1.2.1.-)
A0A0M0ELW5		25000000	740000	1900000	3200000	1900000	Komagataeibacter europaeus (Gluconacetobacter europaeus)	103892938	5288888889	16	89	1	450	46536	737	6356	2904027233	aroA	3-phosphoshikimate 1-carboxyvinyltransferase (EC 2.5.1.19) (5-enolpyruvylshikimate-3-phosphate synthase) (EPSP synthase) (EPSPS)
A0A0M0EM25	22000000	43000000	27000000	30000000	42000000	22000000	Komagataeibacter europaeus (Gluconacetobacter europaeus)	101964136	6641509434	22	93	22	530	55917	677	6627	2893050224	ctpB	Carboxy-terminal processing protease CtpB (EC 3.4.21.102)
A0A0M0EKW8	19000000	25000000	40000000	27000000	8700000	12000000	Komagataeibacter europaeus (Gluconacetobacter europaeus)	8709205901	4342342342	17	98	12	555	59597	602	4179	2891771489	pgm	Phosphoglucomutase (EC 5.4.2.2)
A0A0M0EF95	65000000	86000000	130000000	89000000	55000000	26000000	Komagataeibacter europaeus (Gluconacetobacter europaeus)	9567470861	6831395349	14	89	14	344	36785	613	10365	2814704449	adh	Alcohol dehydrogenase (EC 1.1.1.1)
A0A0M0EGA4	8800000	42000000	42000000	18000000	19000000	7800000	Komagataeibacter europaeus (Gluconacetobacter europaeus)	9386897208	6596385542	17	87	17	332	35637	625	11115	2746006453	gntZ	6-phosphogluconate dehydrogenase, NAD(+)-dependent, decarboxylating (EC 1.1.1.343)
A0A0M0EEN3	12000000	31000000	46000000	12000000	16000000	5000000	Komagataeibacter europaeus (Gluconacetobacter europaeus)	1158254028	3540772532	21	81	21	932	102596	525	2227	2723931708	gyrA	DNA gyrase subunit A (EC 5.6.2.2)
A0A0M0EEE4	6000000	17000000	20000000	8400000	36000000	2900000	Komagataeibacter europaeus (Gluconacetobacter europaeus)	8589782058	4914089347	15	77	2	291	32029	632	13384	2631146221	rhdA	Thiosulfate sulfurtransferase (EC 2.8.1.1)
A0A0M0EG97		17000000	22000000	74000000	68000000	54000000	Komagataeibacter europaeus (Gluconacetobacter europaeus)	1157577284	5576559546	19	74	19	529	55344	604	5898	2599665937	degP13	Periplasmic serine endoprotease DegP-like (EC 3.4.21.107)
A0A0M0EKC3	27000000	63000000	55000000	55000000	60000000	26000000	Komagataeibacter europaeus (Gluconacetobacter europaeus)	8659468338	7171215881	16	89	16	403	42645	671	14199	2586619865	ackA	Acetate kinase (EC 2.7.2.1) (Acetokinase)
A0A0M0EML4	41000000	37000000	26000000	13000000	24000000	9600000	Komagataeibacter europaeus (Gluconacetobacter europaeus)	9221170157	4112903226	14	76	14	372	40324	554	8085	2552471356	leuB	3-isopropylmalate dehydrogenase (EC 1.1.1.85) (3-IPM-DH) (Beta-IPM dehydrogenase) (IMDH)
A0A0M0EL40	50000000	65000000	96000000	24000000	45000000	16000000	Komagataeibacter europaeus (Gluconacetobacter europaeus)	9396062046	5612009238	17	86	17	433	46262	67	9	2544235024	glyA2	Serine hydroxymethyltransferase (SHMT) (Serine methylase) (EC 2.1.2.1)
A0A0M0EEL0	5100000	17000000	28000000	4000000	5800000	1200000	Komagataeibacter europaeus (Gluconacetobacter europaeus)	1061709393	3298647242	19	77	1	961	101739	62	319	2529617748	gcvP	Glycine dehydrogenase (decarboxylating) (EC 1.4.4.2) (Glycine cleavage system P-protein) (Glycine decarboxylase) (Glycine dehydrogenase (aminomethyl-transferring))
A0A0M0EDB3	15000000	32000000	50000000	14000000	16000000	6500000	Komagataeibacter europaeus (Gluconacetobacter europaeus)	9277325237	4338709677	18	88	18	620	65631	597	5661	2508845572	ilvD	Dihydroxy-acid dehydratase (DAD) (EC 4.2.1.9)
A0A0M0EIP3	11000000	45000000	46000000	7400000	19000000	5800000	Komagataeibacter europaeus (Gluconacetobacter europaeus)	8885175879	3796610169	13	68	13	590	64095	587	2371	2490230675		Putative peptidase (EC 3.4.-.-)
A0A0M0EM65	35000000	63000000	84000000	27000000	47000000	17000000	Komagataeibacter europaeus (Gluconacetobacter europaeus)	1043963859	3906485671	14	75	14	663	71384	671	5494	2476266247	dxs1	1-deoxy-D-xylulose-5-phosphate synthase (EC 2.2.1.7) (1-deoxyxylulose-5-phosphate synthase) (DXP synthase) (DXPS)
A0A0M0ELF1	12000000	32000000	28000000	10000000	20000000	6400000	Komagataeibacter europaeus (Gluconacetobacter europaeus)	1007482917	4200988468	15	73	15	607	65418	594	3748	2453643571	nodM	Glutamine--fructose-6-phosphate aminotransferase [isomerizing] (EC 2.6.1.16) (D-fructose-6-phosphate amidotransferase) (GFAT) (Glucosamine-6-phosphate synthase) (Hexosephosphate aminotransferase) (L-glutamine--D-fructose-6-phosphate amidotransferase)
A0A0M0EI40	5400000	29000000	28000000	8200000	8500000	4000000	Komagataeibacter europaeus (Gluconacetobacter europaeus)	7540790124	4388185654	17	90	7	474	54147	761	5813	2444938062	rimO2	Ribosomal protein S12 methylthiotransferase RimO
A0A0M0EJ26	21000000	45000000	42000000	25000000	17000000	7800000	Komagataeibacter europaeus (Gluconacetobacter europaeus)	9585498046	5882352941	18	73	18	340	35776	655	11452	2442337523	cysK1	Cysteine synthase (EC 2.5.1.47)
A0A0M0EDP1	9200000	38000000	13000000	6200000	16000000	2500000	Komagataeibacter europaeus (Gluconacetobacter europaeus)	1321618284	4261363636	28	82	28	880	95066	568	3578	2436302583	alaS	Alanine--tRNA ligase (EC 6.1.1.7) (Alanyl-tRNA synthetase) (AlaRS)
A0A0M0EIF6	9600000	21000000	22000000	11000000	12000000	5500000	Komagataeibacter europaeus (Gluconacetobacter europaeus)	8894138088	4545454545	15	63	15	484	52439	53	4179	2413104514	gltD2	Glutamate synthase [NADPH] small chain (EC 1.4.1.13)
A0A0M0EL36	16000000	19000000	34000000	43000000	66000000	19000000	Komagataeibacter europaeus (Gluconacetobacter europaeus)	7155154248	5424242424	13	73	13	330	3593	534	16783	2389365981	hemB	Delta-aminolevulinic acid dehydratase (EC 4.2.1.24)
A0A0M0EF04	780000	3800000	2600000	13000000	25000000	8000000	Komagataeibacter europaeus (Gluconacetobacter europaeus)	121212077	3286875726	17	78	11	861	93553	644	4275	237249187	cirA3	Colicin I receptor
A0A0M0EJ20	11000000	28000000	37000000	13000000	20000000	9600000	Komagataeibacter europaeus (Gluconacetobacter europaeus)	8407921494	5254582485	17	70	17	491	51933	545	5105	230286284	glmM1	Phosphoglucosamine mutase (EC 5.4.2.10)
A0A0M0ELR9	20000000	24000000	19000000	7100000	12000000	4700000	Komagataeibacter europaeus (Gluconacetobacter europaeus)	7357133856	3584558824	13	66	1	544	5668	591	2857	2294924386	dhaK1	Dihydroxyacetone kinase (EC 2.7.1.29)
A0A0M0EIR0	38000000	31000000	45000000	28000000	30000000	12000000	Komagataeibacter europaeus (Gluconacetobacter europaeus)	6498733256	4912280702	14	79	14	342	36525	74	6079	2288639859	hicd	Homoisocitrate dehydrogenase (EC 1.1.1.87)
A0A0M0EM49	8400000	86000000	61000000	130000000	120000000	27000000	Komagataeibacter europaeus (Gluconacetobacter europaeus)	7524794483	5991189427	10	74	10	227	24183	999	14849	2260980558	rplC	50S ribosomal protein L3
A0A0M0EKZ9	16000000	100000000	93000000	110000000	77000000	28000000	Komagataeibacter europaeus (Gluconacetobacter europaeus)	7245384489	6678200692	13	72	13	289	31632	733	5449	2227825354	gtaB	UTP--glucose-1-phosphate uridylyltransferase (EC 2.7.7.9) (UDP-glucose pyrophosphorylase)
A0A0M0EJU4	24000000	53000000	47000000	19000000	25000000	13000000	Komagataeibacter europaeus (Gluconacetobacter europaeus)	9701846327	5154004107	17	69	17	487	53419	765	9	2218475416		Nitronate monooxygenase
A0A0M0EKS4	10000000	950000	7200000	41000000	73000000	43000000	Komagataeibacter europaeus (Gluconacetobacter europaeus)	6494710477	3864628821	14	67	14	458	4845	904	3047	2187458391		Uncharacterized protein
A0A0M0EFV2	15000000	40000000	35000000	34000000	38000000	23000000	Komagataeibacter europaeus (Gluconacetobacter europaeus)	801948739	310626703	15	67	15	734	78094	627	2384	2157916818	bglB2	Thermostable beta-glucosidase B (EC 3.2.1.21)
A0A0M0EHW7	1800000	78000000	23000000	92000000	120000000	24000000	Komagataeibacter europaeus (Gluconacetobacter europaeus)	6612358264	5982532751	11	65	11	229	23243	66	20544	2144891064		Uncharacterized protein
A0A0M0EII7	9500000	29000000	41000000	18000000	30000000	11000000	Komagataeibacter europaeus (Gluconacetobacter europaeus)	7579129402	3946280992	12	59	12	484	49846	756	3417	2130503471	nnr	Bifunctional NAD(P)H-hydrate repair enzyme (Nicotinamide nucleotide repair protein) [Includes: ADP-dependent (S)-NAD(P)H-hydrate dehydratase (EC 4.2.1.136) (ADP-dependent NAD(P)HX dehydratase); NAD(P)H-hydrate epimerase (EC 5.1.99.6)]
A0A0M0EJ72	20000000	43000000	37000000	29000000	36000000	16000000	Komagataeibacter europaeus (Gluconacetobacter europaeus)	794189196	4770114943	15	68	12	348	37925	714	16783	2111144792	yhdN1	General stress protein 69 (EC 1.1.1.-)
A0A0M0EJ94	8300000	13000000	13000000	100000000	220000000	51000000	Komagataeibacter europaeus (Gluconacetobacter europaeus)	7043967806	828125	9	73	9	128	13806	803	99	2088456032		Glyoxalase/bleomycin resistance protein/dioxygenase superfamily protein
A0A0M0EK44	17000000	30000000	13000000	4200000	15000000	890000	Komagataeibacter europaeus (Gluconacetobacter europaeus)	9305817712	5473684211	19	63	19	665	71482	547	3541	2085188847	ptpA	Prolyl tripeptidyl peptidase (EC 3.4.14.12)
A0A0M0EFI3	630000	2200000	5000000		1600000		Komagataeibacter europaeus (Gluconacetobacter europaeus)	7616052216	3687002653	9	62	1	377	39167	605	9	2079610105	gcvT3	Glycine cleavage system T protein (EC 2.1.2.10)
A0A0M0EKD9	1800000	2000000	4500000	9200000	21000000	8400000	Komagataeibacter europaeus (Gluconacetobacter europaeus)	7166328083	3169291339	14	65	5	508	565	567	3262	1986966867	cusC2	Cation efflux system protein CusC
A0A0M0EJV7	1600000	24000000	27000000	65000000	120000000	21000000	Komagataeibacter europaeus (Gluconacetobacter europaeus)	7383419773	5145631068	8	62	8	206	22028	5	19309	1972339499	rimP	Ribosome maturation factor RimP
A0A0M0ENF5	8000000	12000000	18000000	15000000	25000000	6400000	Komagataeibacter europaeus (Gluconacetobacter europaeus)	7313588942	4245689655	14	57	5	464	49064	951	2981	1968453252	ffh	Signal recognition particle protein (Fifty-four homolog)
A0A0M0ECK7	13000000	25000000	18000000	11000000	8000000	3900000	Komagataeibacter europaeus (Gluconacetobacter europaeus)	6128344695	4379562044	12	63	12	411	43706	643	2914	1955094742	vgb	Virginiamycin B lyase
A0A0M0EFX4	12000000	64000000	46000000	12000000	16000000	8500000	Komagataeibacter europaeus (Gluconacetobacter europaeus)	664154385	3533190578	15	68	15	467	51674	64	3299	1929939135	aroH	Phospho-2-dehydro-3-deoxyheptonate aldolase (EC 2.5.1.54)
A0A0M0EH82	15000000	46000000	42000000	28000000	36000000	12000000	Komagataeibacter europaeus (Gluconacetobacter europaeus)	523675216	3394683027	11	61	11	489	52204	637	2162	192213639	gabD	Succinate-semialdehyde dehydrogenase [NADP(+)] GabD (EC 1.2.1.79)
A0A0M0EHW2	9800000	50000000	55000000	52000000	16000000	18000000	Komagataeibacter europaeus (Gluconacetobacter europaeus)	6592345412	4696261682	13	62	13	428	4615	813	4623	190138411	fccB	Sulfide dehydrogenase [flavocytochrome c] flavoprotein chain (EC 1.8.2.3)
A0A0M0EM64	29000000	72000000	48000000	150000000	130000000	52000000	Komagataeibacter europaeus (Gluconacetobacter europaeus)	6556340586	6553672316	10	62	10	177	19041	999	23245	1891908156	rplF	50S ribosomal protein L6
A0A0M0ELK9	12000000	44000000	37000000	7500000	28000000	11000000	Komagataeibacter europaeus (Gluconacetobacter europaeus)	6642137113	3210702341	18	64	18	598	64945	581	2594	1863863804		Long-chain-fatty-acid--AMP ligase FadD26 (EC 6.2.1.-)
A0A0M0EGL6	12000000	68000000	72000000	77000000	110000000	32000000	Komagataeibacter europaeus (Gluconacetobacter europaeus)	5872588873	6108597285	13	73	13	221	24447	506	21758	1840012347	yieH2	6-phosphogluconate phosphatase (EC 3.1.3.-)
A0A0M0EJR3	1600000	47000000	63000000	12000000	17000000	14000000	Komagataeibacter europaeus (Gluconacetobacter europaeus)	6422920576	3317422434	9	59	9	419	44197	661	10548	1805467137	sucB	Dihydrolipoyllysine-residue succinyltransferase component of 2-oxoglutarate dehydrogenase complex (EC 2.3.1.61) (2-oxoglutarate dehydrogenase complex component E2)
A0A0M0EKN0	3800000	26000000	37000000	20000000	25000000	7800000	Komagataeibacter europaeus (Gluconacetobacter europaeus)	7892306475	393728223	10	62	10	287	30411	85	12594	1796890537	nfrA1	FMN reductase (NADPH) (EC 1.5.1.38)
A0A0M0EGQ8	2700000	17000000	20000000	5500000	7600000	2700000	Komagataeibacter europaeus (Gluconacetobacter europaeus)	8592694	3363740023	23	59	23	877	9724	635	2234	1784308829	leuS	Leucine--tRNA ligase (EC 6.1.1.4) (Leucyl-tRNA synthetase) (LeuRS)
A0A0M0EF30	25000000	3800000	13000000	6800000	23000000	2700000	Komagataeibacter europaeus (Gluconacetobacter europaeus)	7206919559	527027027	13	62	11	296	31771	511	12111	178367537	trpC	Indole-3-glycerol phosphate synthase (IGPS) (EC 4.1.1.48)
A0A0M0EGU5		610000	2600000				Komagataeibacter europaeus (Gluconacetobacter europaeus)	7325112443	3483965015	19	61	2	686	74214	583	2639	1713484668	glyS	Glycine--tRNA ligase beta subunit (EC 6.1.1.14) (Glycyl-tRNA synthetase beta subunit) (GlyRS)
A0A0M0EM27	28000000	32000000	41000000	29000000	36000000	9200000	Komagataeibacter europaeus (Gluconacetobacter europaeus)	7217136787	5068870523	13	54	13	363	39126	718	5579	1713219614	aroC	Chorismate synthase (CS) (EC 4.2.3.5) (5-enolpyruvylshikimate-3-phosphate phospholyase)
A0A0M0EKK2	13000000	28000000	16000000	7700000	20000000	5000000	Komagataeibacter europaeus (Gluconacetobacter europaeus)	6597669995	4480712166	11	59	11	337	36098	646	6943	1696739628	adhT1	Alcohol dehydrogenase (EC 1.1.1.1)
A0A0M0EEK9	640000	2400000	2500000	7500000	17000000	18000000	Komagataeibacter europaeus (Gluconacetobacter europaeus)	7662621172	5823045267	14	54	14	486	48416	787	6305	165553179	ggt2	Gamma-glutamyltranspeptidase (EC 2.3.2.2) (EC 3.4.19.13)
A0A0M0EHJ5	6300000	8200000	19000000	19000000	6500000	1800000	Komagataeibacter europaeus (Gluconacetobacter europaeus)	623290568	4307692308	15	58	6	520	5599	901	3299	1652689632	rhlE2	ATP-dependent RNA helicase RhlE (EC 3.6.4.13)
A0A0M0EEJ2	8700000	11000000	9300000	5300000	11000000	3000000	Komagataeibacter europaeus (Gluconacetobacter europaeus)	6204612497	4700374532	16	50	10	534	58877	743	2857	1644658258	rebO2	Flavin-dependent L-tryptophan oxidase RebO (EC 1.4.3.23)
A0A0M0EHY7	4300000	10000000	13000000	44000000	73000000	33000000	Komagataeibacter europaeus (Gluconacetobacter europaeus)	6024279392	7266666667	8	58	8	150	16054	827	73989	1631809185		Uncharacterized protein
A0A0M0EFT7	3900000	19000000	12000000	24000000	33000000	2500000	Komagataeibacter europaeus (Gluconacetobacter europaeus)	5317493248	4407407407	8	48	8	270	29055	683	5494	1621034486	minD2	Cell division inhibitor MinD (Septum site-determining protein MinD)
A0A0M0EM17	540000	1700000	2300000	23000000	31000000	17000000	Komagataeibacter europaeus (Gluconacetobacter europaeus)	7117159925	3796296296	14	46	14	540	59185	696	2162	1604583508	oprM1	Outer membrane protein OprM
A0A0M0EID6		2500000	3000000				Komagataeibacter europaeus (Gluconacetobacter europaeus)	856224433	2368073879	22	53	1	1516	163223	552	768	1581606278	smc	Chromosome partition protein Smc
A0A0M0EI61		39000000	31000000	120000000	210000000	65000000	Komagataeibacter europaeus (Gluconacetobacter europaeus)	4080318055	3435582822	4	43	4	163	16359	887	36276	1562102821		Polymer-forming cytoskeletal
A0A0M0EIZ4	31000000	37000000	49000000	6700000	29000000	32000000	Komagataeibacter europaeus (Gluconacetobacter europaeus)	5966798732	3373493976	13	47	5	581	64082	614	1683	1536751243		Oleate hydratase (EC 4.2.1.53)
A0A0M0EIR3	10000000	20000000	14000000	4800000	9100000	4200000	Komagataeibacter europaeus (Gluconacetobacter europaeus)	6999204669	4553376906	17	55	17	459	51275	828	4179	1497266405	otsA1	Alpha,alpha-trehalose-phosphate synthase (EC 2.4.1.15)
A0A0M0EES2	1800000	16000000	15000000	7700000	8700000	4000000	Komagataeibacter europaeus (Gluconacetobacter europaeus)	4783362803	5395480226	13	54	13	354	37966	594	2831	1482806638	nemA1	N-ethylmaleimide reductase (EC 1.-.-.-)
A0A0M0EER1	16000000	13000000	14000000	7700000	8300000	5000000	Komagataeibacter europaeus (Gluconacetobacter europaeus)	5545310355	3711967546	11	50	8	493	55293	585	1581	1467929915	zwf4	Glucose-6-phosphate 1-dehydrogenase (G6PD) (EC 1.1.1.49)
A0A0M0EFV1	6000000	15000000	30000000	40000000	48000000	25000000	Komagataeibacter europaeus (Gluconacetobacter europaeus)	5723881736	1784386617	9	44	9	807	86075	6	2631	1455356824	bcsB	Cyclic di-GMP-binding protein (Cellulose synthase regulatory subunit)
A0A0M0EFY6	16000000	19000000	19000000	6700000	12000000	3400000	Komagataeibacter europaeus (Gluconacetobacter europaeus)	7272929066	3727121464	13	47	1	601	64988	555	2257	142929757	argS	Arginine--tRNA ligase (EC 6.1.1.19) (Arginyl-tRNA synthetase) (ArgRS)
A0A0M0EFG0	10000000	21000000	24000000	15000000	15000000	6900000	Komagataeibacter europaeus (Gluconacetobacter europaeus)	6115310693	4137931034	10	51	10	348	37255	595	4337	1390553062	recA	Protein RecA (Recombinase A)
A0A0M0EI49	6600000	50000000	47000000	32000000	31000000	8200000	Komagataeibacter europaeus (Gluconacetobacter europaeus)	4037191509	3641304348	9	43	9	368	3908	613	234	136003597	fba	Fructose-bisphosphate aldolase (FBP aldolase) (EC 4.1.2.13)
A0A0M0EL10	3000000	16000000	15000000	18000000	18000000	9100000	Komagataeibacter europaeus (Gluconacetobacter europaeus)	491777235	3333333333	10	41	10	417	44469	516	2325	1357158606	lysC	Aspartokinase (EC 2.7.2.4)
A0A0M0EN54		15000000	21000000	1700000	3000000	720000	Komagataeibacter europaeus (Gluconacetobacter europaeus)	7519133161	2549317147	13	37	13	659	74259	496	1955	1334171537	rpoD	RNA polymerase sigma factor RpoD (Sigma-70)
A0A0M0EJ62	13000000	5300000	16000000	19000000	18000000	7200000	Komagataeibacter europaeus (Gluconacetobacter europaeus)	5449962314	4611005693	14	51	14	527	55874	616	2914	1315916865	ahpF	NADH dehydrogenase (EC 1.6.99.3)
A0A0M0ENF9	5300000	47000000	29000000	12000000	21000000	9300000	Komagataeibacter europaeus (Gluconacetobacter europaeus)	6256967699	3725910064	13	41	13	467	49866	591	2914	1315724227	leuC	3-isopropylmalate dehydratase large subunit (EC 4.2.1.33) (Alpha-IPM isomerase) (IPMI) (Isopropylmalate isomerase)
A0A0M0ELM6	2300000	12000000	13000000	8100000	9000000	3200000	Komagataeibacter europaeus (Gluconacetobacter europaeus)	4875287311	4581673307	8	37	8	251	2547	746	4179	1303258255	fabG1	3-oxoacyl-[acyl-carrier-protein] reductase (EC 1.1.1.100)
A0A0M0EJV2	450000	7500000	20000000	39000000	55000000	30000000	Komagataeibacter europaeus (Gluconacetobacter europaeus)	6008413831	427244582	9	39	9	323	34267	536	766	1298596313	pqiB1	Paraquat-inducible protein B
A0A0M0EI08		3500000	1300000	57000000	69000000	24000000	Komagataeibacter europaeus (Gluconacetobacter europaeus)	5970521462	6488888889	9	42	9	225	245	923	13251	1290232658		ABC_trans_aux domain-containing protein
A0A0M0ELZ2	1100000	11000000	18000000	1100000	6700000	1200000	Komagataeibacter europaeus (Gluconacetobacter europaeus)	6428853992	25	15	46	15	776	85642	605	1291	1289081997	clpA	ATP-dependent Clp protease ATP-binding subunit ClpA
A0A0M0ELH6	11000000	25000000	24000000	7700000	9400000	3400000	Komagataeibacter europaeus (Gluconacetobacter europaeus)	7149528374	3710462287	17	42	14	822	90314	606	156	1288067036	gyrB1	DNA gyrase subunit B (EC 5.6.2.2)
A0A0M0ELI8	10000000	27000000	23000000	22000000	14000000	5000000	Komagataeibacter europaeus (Gluconacetobacter europaeus)	4435203482	4639175258	8	43	8	291	30416	706	3437	1283669379	aroE	Shikimate dehydrogenase (NADP(+)) (SDH) (EC 1.1.1.25)
A0A0M0EJJ6	8000000	44000000	44000000	20000000	21000000	7200000	Komagataeibacter europaeus (Gluconacetobacter europaeus)	4519406637	3862433862	10	42	8	378	40545	706	4995	1282419698	wbpE	UDP-2-acetamido-2-deoxy-3-oxo-D-glucuronate aminotransferase (EC 2.6.1.98)
A0A0M0EJY2	12000000	12000000	16000000	7800000	8700000	3400000	Komagataeibacter europaeus (Gluconacetobacter europaeus)	5984454479	4488888889	14	51	14	450	49487	604	438	1277807183	accC1	Biotin carboxylase (EC 6.3.4.14) (EC 6.4.1.2)
A0A0M0EJQ2	5200000	14000000	14000000	2900000	5600000	2000000	Komagataeibacter europaeus (Gluconacetobacter europaeus)	5649610254	3622183709	13	37	13	577	64336	673	139	1275425998	gmr1	Cyclic di-GMP phosphodiesterase Gmr (EC 3.1.4.52)
A0A0M0EGV2	2900000	12000000	12000000	8000000	10000000	4200000	Komagataeibacter europaeus (Gluconacetobacter europaeus)	3927906588	2729885057	8	38	8	348	36994	538	3084	123507568	mreB	Cell shape-determining protein MreB
A0A0M0EG19	6300000	16000000	11000000	6900000	16000000	3500000	Komagataeibacter europaeus (Gluconacetobacter europaeus)	5448871076	3965517241	14	42	14	522	56603	519	3642	1219364773	trpE	Anthranilate synthase component 1 (EC 4.1.3.27)
A0A0M0EHN3	11000000	42000000	16000000	8800000	20000000	5100000	Komagataeibacter europaeus (Gluconacetobacter europaeus)	3738142328	5270935961	7	44	7	203	22611	623	9	1212622007	mhqN	Putative NAD(P)H nitroreductase MhqN (EC 1.-.-.-)
A0A0M0EK62	5000000	12000000	7400000	12000000	12000000	3100000	Komagataeibacter europaeus (Gluconacetobacter europaeus)	3940464702	6286919831	11	46	11	237	25303	558	766	1211563485	yieH1	6-phosphogluconate phosphatase (EC 3.1.3.-)
A0A0M0EH24	12000000	25000000	26000000	19000000	9700000	4300000	Komagataeibacter europaeus (Gluconacetobacter europaeus)	6617933501	5414746544	15	40	15	434	45934	527	3642	1211408901	hisD1	Histidinol dehydrogenase (HDH) (EC 1.1.1.23)
A0A0M0EFU2	28000000	29000000	43000000	35000000	35000000	18000000	Komagataeibacter europaeus (Gluconacetobacter europaeus)	4995428854	4312354312	14	49	14	429	46373	639	4055	1202298861	purA	Adenylosuccinate synthetase (AMPSase) (AdSS) (EC 6.3.4.4) (IMP--aspartate ligase)
U3U3Q8	6100000	21000000	12000000	13000000	9900000	1400000	Komagataeibacter europaeus (Gluconacetobacter europaeus)	3219037591	2727272727	6	36	3	253	27636	67	1955	1201854922	pyrE	Orotate phosphoribosyltransferase (OPRT) (OPRTase) (EC 2.4.2.10)
A0A0M0EHL7	250000		11000000		900000	260000	Komagataeibacter europaeus (Gluconacetobacter europaeus)	4684485597	425	11	38	1	440	4939	602	3642	1193895038	proS	Proline--tRNA ligase (EC 6.1.1.15) (Prolyl-tRNA synthetase) (ProRS)
A0A0M0EM83	27000000	26000000	25000000	9100000	96000000	16000000	Komagataeibacter europaeus (Gluconacetobacter europaeus)	462417148	5952380952	7	33	2	168	17735	564	22714	118986305	hslV	ATP-dependent protease subunit HslV (EC 3.4.25.2)
A0A0M0EGX0	110000		5000000	360000	1100000		Komagataeibacter europaeus (Gluconacetobacter europaeus)	5427975971	2283205269	12	41	1	911	100464	919	73	1187707285	topA	DNA topoisomerase 1 (EC 5.6.2.1) (DNA topoisomerase I)
A0A0M0EDQ4	1400000	11000000	28000000	23000000	13000000	12000000	Komagataeibacter europaeus (Gluconacetobacter europaeus)	4932422431	4110429448	8	44	5	326	33911	64	5661	1180793797	acr1	Fatty acyl-CoA reductase (EC 1.2.1.-)
A0A0M0EG25	4200000	17000000	25000000	9800000	8300000	4000000	Komagataeibacter europaeus (Gluconacetobacter europaeus)	2957006616	3125	8	34	8	336	36791	592	1683	1177181604	acoA1	Pyruvate dehydrogenase E1 component subunit alpha (EC 1.2.4.1)
A0A0M0EF24		14000000	18000000	4800000	8000000	2700000	Komagataeibacter europaeus (Gluconacetobacter europaeus)	4143990159	5708502024	8	36	8	247	26027	544	6017	1175593781	tpiA2	Triosephosphate isomerase (TIM) (TPI) (EC 5.3.1.1) (Triose-phosphate isomerase)
A0A0M0EK53	1700000	9000000	7600000	6500000	19000000	2900000	Komagataeibacter europaeus (Gluconacetobacter europaeus)	4478760554	4578313253	9	35	8	249	28467	75	2652	1171806662	baeR	Transcriptional regulatory protein BaeR
A0A0M0EL01	11000000	16000000	16000000	17000000	15000000	4300000	Komagataeibacter europaeus (Gluconacetobacter europaeus)	4611967699	3325183374	7	44	7	409	43448	657	2793	1163148198	pgl2	6-phosphogluconolactonase (EC 3.1.1.31)
A0A0M0EJT7	11000000	42000000	14000000	32000000	3900000	13000000	Komagataeibacter europaeus (Gluconacetobacter europaeus)	2699818546	5168539326	4	31	4	89	10381	1108	4179	1137758577	rpsO	30S ribosomal protein S15
A0A0M0EJQ4	17000000	31000000	35000000	14000000	22000000	8500000	Komagataeibacter europaeus (Gluconacetobacter europaeus)	4252940635	2634315425	10	36	6	577	59729	577	1738	1136595756	lpd3	Dihydrolipoyl dehydrogenase (EC 1.8.1.4)
A0A0M0EHJ7	10000000	32000000	39000000	13000000	27000000	17000000	Komagataeibacter europaeus (Gluconacetobacter europaeus)	4387404543	3419811321	8	30	8	424	44889	611	1721	1131268158	sufD	FeS cluster assembly protein SufD
A0A0M0EGB4	17000000	7600000	18000000	4400000	12000000	6500000	Komagataeibacter europaeus (Gluconacetobacter europaeus)	5805797249	3727810651	12	37	12	507	56957	566	2914	1130240109	mdoD	Glucans biosynthesis protein D
A0A0M0EK70		12000000	4300000	14000000	27000000	7000000	Komagataeibacter europaeus (Gluconacetobacter europaeus)	52488912	5060240964	9	42	9	166	18206	936	45416	1130216691	ros2	Transcriptional regulatory protein ros
A0A0M0EL51	1800000	3200000	7600000	2000000	6500000		Komagataeibacter europaeus (Gluconacetobacter europaeus)	5283785476	3655660377	10	36	4	424	46627	618	2311	1126828315	hisS	Histidine--tRNA ligase (EC 6.1.1.21) (Histidyl-tRNA synthetase) (HisRS)
A0A0M0EJX0	14000000	25000000	8300000	52000000	27000000	12000000	Komagataeibacter europaeus (Gluconacetobacter europaeus)	3878735177	6818181818	7	36	7	176	18725	813	11589	1119177005	apt1	Adenine phosphoribosyltransferase (APRT) (EC 2.4.2.7)
A0A0M0EJN0	12000000	40000000	15000000	9500000	4700000	3100000	Komagataeibacter europaeus (Gluconacetobacter europaeus)	4885086007	2903752039	13	36	13	613	6746	615	1285	1094563485	thiC	Phosphomethylpyrimidine synthase (EC 4.1.99.17) (Hydroxymethylpyrimidine phosphate synthase) (HMP-P synthase) (HMP-phosphate synthase) (HMPP synthase) (Thiamine biosynthesis protein ThiC)
A0A0M0EMC2	2800000	12000000	7900000	3300000	2400000	2200000	Komagataeibacter europaeus (Gluconacetobacter europaeus)	3754560127	2427480916	10	34	10	655	69755	558	911	109168726		Histidine kinase (EC 2.7.13.3)
A0A0M0EH58	6100000	13000000	19000000	4700000	11000000	5000000	Komagataeibacter europaeus (Gluconacetobacter europaeus)	3301253877	3527272727	7	36	7	275	29773	618	2162	1043865021	yidA3	Sugar phosphatase YidA (EC 3.1.3.23)
A0A0M0EF87	11000000	19000000	12000000	5900000	15000000	2800000	Komagataeibacter europaeus (Gluconacetobacter europaeus)	2971827738	2109090909	4	32	4	275	30024	604	2455	1041850219		Universal stress protein family protein
A0A0M0EIM6	2200000	6600000	4200000	22000000	32000000	18000000	Komagataeibacter europaeus (Gluconacetobacter europaeus)	2708827945	6397515528	7	33	7	161	16803	1013	6743	1037179725		Uncharacterized protein
A0A0M0EHH9	3300000	15000000	22000000	9500000	12000000	6700000	Komagataeibacter europaeus (Gluconacetobacter europaeus)	4268016817	2495049505	8	31	8	505	54517	705	161	1006339145	cat1	Succinyl-CoA:coenzyme A transferase (EC 2.8.3.-)
A0A0M0ELK1	4200000	18000000	26000000	20000000	18000000	6100000	Komagataeibacter europaeus (Gluconacetobacter europaeus)	3607257561	4420731707	7	26	7	328	34144	521	1239	9627357817	fabD	Malonyl CoA-acyl carrier protein transacylase (EC 2.3.1.39)
A0A0M0EGE0	26000000	29000000	14000000	14000000	24000000	6500000	Komagataeibacter europaeus (Gluconacetobacter europaeus)	3483150581	3222222222	7	29	2	360	37686	566	3217	9586253762	pucA	Putative xanthine dehydrogenase subunit A (EC 1.17.1.4)
A0A0M0EHE1	10000000	13000000	9900000	6100000	9000000	3000000	Komagataeibacter europaeus (Gluconacetobacter europaeus)	3149715346	3140311804	8	31	8	449	48787	68	1096	9578443599	bauA	Beta-alanine--pyruvate aminotransferase (EC 2.6.1.18)
A0A0M0EI59	6800000	16000000	11000000	13000000	19000000	6000000	Komagataeibacter europaeus (Gluconacetobacter europaeus)	2933089478	2359882006	5	26	5	339	35749	619	1683	9556632853		Ferredoxin--NADP reductase (FNR) (Fd-NADP(+) reductase) (EC 1.18.1.2)
A0A0M0EDI9	4800000	12000000	13000000	2000000	1400000		Komagataeibacter europaeus (Gluconacetobacter europaeus)	4631647851	1492227979	10	31	10	965	104247	585	82	95378528	nasD	Nitrite reductase [NAD(P)H] (EC 1.7.1.4)
A0A0M0ELY8	1300000	5700000	3600000	4100000	2300000	510000	Komagataeibacter europaeus (Gluconacetobacter europaeus)	3789449709	1570155902	8	32	8	898	96399	611	714	9507390606	ptrA1	Protease 3 (EC 3.4.24.55)
A0A0M0EK23	3900000	14000000	16000000	29000000	51000000	7400000	Komagataeibacter europaeus (Gluconacetobacter europaeus)	2774221955	3849765258	8	33	8	213	23016	547	4878	9421656764	grpE	Protein GrpE (HSP-70 cofactor)
A0A0M0EFD4	9600000	9300000	15000000	3400000	8900000	950000	Komagataeibacter europaeus (Gluconacetobacter europaeus)	4441904913	489010989	10	28	10	364	39309	488	2325	9370559525	ychF	Ribosome-binding ATPase YchF
A0A0M0EJ81	4500000	12000000	12000000	8200000	9800000	4000000	Komagataeibacter europaeus (Gluconacetobacter europaeus)	3570921911	507518797	8	24	8	266	28357	611	2981	9137337613	lvr	Levodione reductase (EC 1.1.1.-)
A0A0M0EH32	4200000		51000000	3000000	2300000		Komagataeibacter europaeus (Gluconacetobacter europaeus)	4006921311	3071748879	7	27	1	446	4869	717	1565	9017500734	allB	Allantoinase (EC 3.5.2.5)
A0A0M0EHH6	5800000	31000000	8500000	19000000	27000000	9000000	Komagataeibacter europaeus (Gluconacetobacter europaeus)	2943787664	3323529412	8	31	8	340	35834	662	2384	9010332632	fabH	3-oxoacyl-[acyl-carrier-protein] synthase 3 (EC 2.3.1.180) (3-oxoacyl-[acyl-carrier-protein] synthase III) (Beta-ketoacyl-ACP synthase III) (KAS III)
A0A0M0EGZ0	1400000	11000000	11000000	11000000	6400000	2600000	Komagataeibacter europaeus (Gluconacetobacter europaeus)	2448080059	4637681159	7	30	7	207	21982	671	3642	8992417264	mtnB	Methylthioribulose-1-phosphate dehydratase (MTRu-1-P dehydratase) (EC 4.2.1.109)
A0A0M0EJV5	1300000	7100000	33000000	17000000	48000000	10000000	Komagataeibacter europaeus (Gluconacetobacter europaeus)	3427920407	5751633987	5	29	5	153	15819	503	18307	8948498607	accB1	Biotin carboxyl carrier protein of acetyl-CoA carboxylase
A0A0M0EL05	3200000	11000000	11000000	7200000	7000000	5200000	Komagataeibacter europaeus (Gluconacetobacter europaeus)	3385698723	2784313725	4	22	4	255	27553	692	1254	8898482227	ubiG2	Ubiquinone biosynthesis O-methyltransferase (2-polyprenyl-6-hydroxyphenol methylase) (EC 2.1.1.222) (3-demethylubiquinone 3-O-methyltransferase) (EC 2.1.1.64)
A0A0M0ELV3	2000000	4000000	6700000	8600000	7500000	2600000	Komagataeibacter europaeus (Gluconacetobacter europaeus)	3869522005	326984127	8	27	8	315	33174	743	236	8895689225		EcsC protein family protein
A0A0M0EM30	2300000	10000000	12000000	6900000	4900000	3700000	Komagataeibacter europaeus (Gluconacetobacter europaeus)	3596808627	2386934673	7	34	7	398	42087	573	2793	8884563947	tdcB	L-threonine dehydratase catabolic TdcB (EC 4.3.1.19)
A0A0M0EM21	11000000	14000000	6000000	6200000	13000000	3000000	Komagataeibacter europaeus (Gluconacetobacter europaeus)	2983777723	5205479452	9	28	9	219	24248	771	4179	8870115066	adk	Adenylate kinase (AK) (EC 2.7.4.3) (ATP-AMP transphosphorylase) (ATP:AMP phosphotransferase) (Adenylate monophosphate kinase)
A0A0M0EIH0		3400000	3700000	19000000	30000000	11000000	Komagataeibacter europaeus (Gluconacetobacter europaeus)	3964986579	2671568627	8	27	8	408	4426	701	161	8744664955	mltA	Murein hydrolase A (EC 4.2.2.n1)
A0A0M0EF89	1800000	32000000	32000000	20000000	10000000	2000000	Komagataeibacter europaeus (Gluconacetobacter europaeus)	3989240745	4184397163	9	35	9	282	29935	578	4179	865329417	sseA	3-mercaptopyruvate sulfurtransferase (EC 2.8.1.2)
A0A0M0EIL6	2600000	6900000	6800000	1800000	1800000	1200000	Komagataeibacter europaeus (Gluconacetobacter europaeus)	3608439997	1677675033	9	28	9	757	8503	755	643	8491417968	ppk	Polyphosphate kinase (EC 2.7.4.1) (ATP-polyphosphate phosphotransferase) (Polyphosphoric acid kinase)
A0A0M0EL12		4700000	5500000	21000000	43000000	10000000	Komagataeibacter europaeus (Gluconacetobacter europaeus)	5057077968	5297450425	11	29	11	353	39455	526	4012	8465601122	prfA	Peptide chain release factor 1 (RF-1)
A0A0M0ELY0	5800000	12000000	8000000	13000000	26000000	6200000	Komagataeibacter europaeus (Gluconacetobacter europaeus)	4640974071	2436548223	9	32	9	591	62056	633	1913	8416608858	ggt1	Glutathione hydrolase proenzyme (EC 2.3.2.2) (EC 3.4.19.13) [Cleaved into: Glutathione hydrolase large chain; Glutathione hydrolase small chain]
A0A0M0EF57	660000	15000000	20000000	2800000	13000000	850000	Komagataeibacter europaeus (Gluconacetobacter europaeus)	3196264041	4230769231	5	22	5	234	25135	605	3924	8336479354	purQ	Phosphoribosylformylglycinamidine synthase subunit PurQ (FGAM synthase) (EC 6.3.5.3) (Formylglycinamide ribonucleotide amidotransferase subunit I) (FGAR amidotransferase I) (FGAR-AT I) (Glutaminase PurQ) (EC 3.5.1.2) (Phosphoribosylformylglycinamidine synthase subunit I)
A0A0M0EMK2	8200000	14000000	8600000	8900000	14000000	2900000	Komagataeibacter europaeus (Gluconacetobacter europaeus)	3041618952	3768115942	6	28	6	207	2334	549	2415	8155524659	leuD	3-isopropylmalate dehydratase small subunit (EC 4.2.1.33) (Alpha-IPM isomerase) (IPMI) (Isopropylmalate isomerase)
A0A0M0EGX9	4800000	7100000	6300000	5700000	4100000	2600000	Komagataeibacter europaeus (Gluconacetobacter europaeus)	3407228268	1611111111	8	27	4	900	97061	787	416	8077822387	uvrA1	UvrABC system protein A
A0A0M0EGE6	3600000	12000000	10000000	2800000	6700000	1200000	Komagataeibacter europaeus (Gluconacetobacter europaeus)	3858180604	2685950413	8	27	8	484	52229	544	1424	8070781732	ald	3-succinoylsemialdehyde-pyridine dehydrogenase (EC 1.2.1.83)
A0A0M0EEQ3		13000000	31000000	28000000	78000000	18000000	Komagataeibacter europaeus (Gluconacetobacter europaeus)	2995618588	347107438	2	20	2	121	12847	426	4623	7980479789	gcvH	Glycine cleavage system H protein
A0A0M0EL97	2000000	21000000	20000000	3900000	9400000	3700000	Komagataeibacter europaeus (Gluconacetobacter europaeus)	2832724145	2332155477	6	29	6	283	30747	714	2981	7979232597		2-oxoglutaramate amidase (EC 3.5.1.111)
A0A0M0EIE3	1800000	12000000	7500000	7300000	4000000	1600000	Komagataeibacter europaeus (Gluconacetobacter europaeus)	396398668	4182825485	9	25	9	361	37168	777	1976	7913082504	lpxD	UDP-3-O-acylglucosamine N-acyltransferase (EC 2.3.1.-)
A0A0M0EFU7		10000000	9100000	14000000	22000000	6500000	Komagataeibacter europaeus (Gluconacetobacter europaeus)	3131950254	2894736842	4	26	4	342	36283	571	4995	7894519663		Uncharacterized protein
A0A0M0EJA1	6500000	6400000	13000000	6200000	8800000	2700000	Komagataeibacter europaeus (Gluconacetobacter europaeus)	2257983954	154311649	5	25	5	661	74041	616	682	7884959257	cocE	Cocaine esterase (EC 3.1.1.84)
A0A0M0EJN7		2100000	1400000	7900000	7000000	690000	Komagataeibacter europaeus (Gluconacetobacter europaeus)	3440786636	5572916667	6	21	6	192	20672	516	3329	7850548697	nusB	Transcription antitermination protein NusB (Antitermination factor NusB)
A0A0M0EM18	720000	6700000	9900000	27000000	50000000	17000000	Komagataeibacter europaeus (Gluconacetobacter europaeus)	2668404524	824742268	5	27	5	97	10986	739	62096	7761807013		YciI-like protein
A0A0M0EI31	2800000	42000000	29000000	55000000	18000000	20000000	Komagataeibacter europaeus (Gluconacetobacter europaeus)	3418358229	5805084746	8	24	8	236	26547	572	4878	7727202892	clpP2	ATP-dependent Clp protease proteolytic subunit (EC 3.4.21.92) (Endopeptidase Clp)
A0A0M0EH60	7700000	8500000	13000000	21000000	16000000	6200000	Komagataeibacter europaeus (Gluconacetobacter europaeus)	2816925791	3294392523	8	28	8	428	46094	739	1154	7721124136	ndh1	NADH dehydrogenase (EC 1.6.99.3)
A0A0M0EKY6				890000	1900000		Komagataeibacter europaeus (Gluconacetobacter europaeus)	3464245923	4548494983	7	21	1	299	32632	936	1783	7530343354	parB1	Putative chromosome-partitioning protein ParB
A0A0M0ELB0	8300000	10000000	2700000	9600000	3400000	5200000	Komagataeibacter europaeus (Gluconacetobacter europaeus)	3181905092	2805280528	5	23	5	303	33007	687	1955	7510140514	ygfZ	tRNA-modifying protein YgfZ
A0A0M0EDA1	970000	1400000		420000	170000	21000000	Komagataeibacter europaeus (Gluconacetobacter europaeus)	1627168506	3359375	3	24	2	128	13465	1158	531	7462893438		Uncharacterized protein
A0A0M0EG34		3000000	970000	5100000	13000000	3800000	Komagataeibacter europaeus (Gluconacetobacter europaeus)	2856868324	4860335196	5	19	4	179	19143	85	9	7450175381		Uncharacterized protein
A0A0M0EKD4		3400000	4200000	1600000	7300000	1100000	Komagataeibacter europaeus (Gluconacetobacter europaeus)	3147185638	2908653846	7	23	7	416	44329	511	1976	7341871738	hyuC1	Hydantoin utilization protein C
A0A0M0EBJ0		1000000	770000	1900000	1100000	780000	Komagataeibacter europaeus (Gluconacetobacter europaeus)	1898159784	6091370558	2	24	1	394	43131	538	445	7301588726	tufA	Elongation factor Tu (EF-Tu)
A0A0M0EKA1	4200000	9100000	13000000	8800000	21000000	6200000	Komagataeibacter europaeus (Gluconacetobacter europaeus)	2810618528	1225997046	6	19	6	677	75517	769	455	715661962	shc2	Squalene--hopene cyclase (EC 4.2.1.129) (EC 5.4.99.17)
A0A0M0EF86	25000000	72000000	10000000	31000000	33000000	13000000	Komagataeibacter europaeus (Gluconacetobacter europaeus)	2234248002	2682926829	5	27	5	328	3526	606	1581	711832068	adhT2	Alcohol dehydrogenase (EC 1.1.1.1)
A0A0M0EJT2	2200000	2200000	910000	7400000	11000000	3500000	Komagataeibacter europaeus (Gluconacetobacter europaeus)	3328114223	2829131653	7	22	7	357	38188	506	1228	7039882946	hrcA	Heat-inducible transcription repressor HrcA
A0A0M0EL99	2800000	6700000	10000000	4400000	690000	2500000	Komagataeibacter europaeus (Gluconacetobacter europaeus)	2929479842	2930513595	6	22	6	331	36281	689	1637	6868468165	trpS	Tryptophan--tRNA ligase (EC 6.1.1.2) (Tryptophanyl-tRNA synthetase) (TrpRS)
A0A0M0EM94	1600000		9100000	2300000	3900000	370000	Komagataeibacter europaeus (Gluconacetobacter europaeus)	3287238206	3498233216	7	28	3	283	30565	61	2384	6858025408		Putative oxidoreductase (EC 1.-.-.-)
A0A0M0EHH3		10000000	5600000	44000000	41000000	5900000	Komagataeibacter europaeus (Gluconacetobacter europaeus)	2514926707	2373540856	6	24	6	257	27423	456	9	6619655442		HTH merR-type domain-containing protein
A0A0M0EM71	3900000	4400000	8300000	2900000	6000000	790000	Komagataeibacter europaeus (Gluconacetobacter europaeus)	2831375872	2824207493	6	25	6	347	36897	553	1738	6612629819		ATPase family associated with various cellular activities (AAA)
A0A0M0EDP0		10000000	6200000	26000000	22000000	13000000	Komagataeibacter europaeus (Gluconacetobacter europaeus)	3681889529	4675767918	9	21	9	293	32668	61	2594	6524276257	noc	Nucleoid occlusion protein
A0A0M0EIK3	31000000	7300000	20000000	24000000	25000000	45000000	Komagataeibacter europaeus (Gluconacetobacter europaeus)	201012413	2207792208	5	24	5	308	34201	583	2162	6466884637	cyoA	Ubiquinol oxidase subunit 2
A0A0M0EF35	3800000	11000000	11000000	12000000	9100000	5200000	Komagataeibacter europaeus (Gluconacetobacter europaeus)	259098747	1343283582	4	21	4	469	4959	759	778	6318043566	lpdC	Dihydrolipoyl dehydrogenase (EC 1.8.1.4)
A0A0M0EHC2		14000000	13000000				Komagataeibacter europaeus (Gluconacetobacter europaeus)	4004446055	2369077307	4	16	1	401	43118	576	2162	6275393081	mauB1	Methylamine dehydrogenase heavy chain (EC 1.4.9.1)
A0A0M0EMB1	3600000	7700000	3500000	5200000	2300000	700000	Komagataeibacter europaeus (Gluconacetobacter europaeus)	3113006637	4057507987	8	21	8	313	34109	66	236	6238877654	ghrA	Glyoxylate/hydroxypyruvate reductase A (EC 1.1.1.79) (EC 1.1.1.81)
A0A0M0EJK7		21000000	25000000	7500000	5800000	680000	Komagataeibacter europaeus (Gluconacetobacter europaeus)	3123847909	2888402626	8	24	8	457	47284	765	1424	6153199959	atzE	Biuret hydrolase (EC 3.5.1.84)
A0A0M0EF64	5700000	10000000	12000000	12000000	4000000	1800000	Komagataeibacter europaeus (Gluconacetobacter europaeus)	2433308083	1875	5	20	5	416	43	684	1154	6131847477	pdhC	Acetyltransferase component of pyruvate dehydrogenase complex (EC 2.3.1.12)
A0A0M0EJB5	1600000	32000000	1500000	27000000	10000000	5200000	Komagataeibacter europaeus (Gluconacetobacter europaeus)	2694795137	3244680851	6	20	6	188	20821	693	2162	6121684194	frr	Ribosome-recycling factor (RRF) (Ribosome-releasing factor)
A0A0M0EJZ5	1000000	3300000	3200000	3900000	10000000	3300000	Komagataeibacter europaeus (Gluconacetobacter europaeus)	204905966	204379562	4	21	4	274	29018	533	1512	6110323429	parA	Chromosome partitioning protein ParA
A0A068Q7E3	2500000	6000000	7300000	27000000	42000000	18000000	Komagataeibacter europaeus (Gluconacetobacter europaeus)	1608563884	2201834862	4	19	4	218	23213	983	1154	6099010038	ilvH	Acetolactate synthase (EC 2.2.1.6)
A0A0M0EJS7				4500000	2700000		Komagataeibacter europaeus (Gluconacetobacter europaeus)	2436436507	21484375	3	15	2	256	27465	696	1894	5875725722	exbB2	Biopolymer transport protein ExbB
A0A0M0EKS9	8100000	12000000	25000000	12000000		7400000	Komagataeibacter europaeus (Gluconacetobacter europaeus)	3927648685	5220338983	12	27	12	295	3248	604	3642	578184166	ydbC	Putative oxidoreductase YdbC (EC 1.-.-.-)
A0A0M0EJF0	600000	21000000	14000000	74000000	30000000	1300000	Komagataeibacter europaeus (Gluconacetobacter europaeus)	2591773477	3154761905	8	21	8	336	36982	607	1848	5772138321	gshB	Glutathione synthetase (EC 6.3.2.3) (GSH synthetase) (GSH-S) (GSHase) (Glutathione synthase)
A0A0M0ELE4		5100000	15000000	30000000	33000000	7200000	Komagataeibacter europaeus (Gluconacetobacter europaeus)	1442931802	3267973856	3	20	3	153	15837	629	2162	5760660648	dut	Deoxyuridine 5'-triphosphate nucleotidohydrolase (dUTPase) (EC 3.6.1.23) (dUTP pyrophosphatase)
A0A0M0EL47	14000000	4000000	14000000	22000000	48000000	3900000	Komagataeibacter europaeus (Gluconacetobacter europaeus)	1868838714	5460122699	5	19	5	163	17812	583	2162	5677646184		Uncharacterized protein
A0A0M0EKJ1	460000	5900000	1100000	1800000	1300000	1500000	Komagataeibacter europaeus (Gluconacetobacter europaeus)	2766384829	2288135593	5	17	5	354	3916	715	1738	5674358749	rmd	GDP-6-deoxy-D-mannose reductase (EC 1.1.1.281)
A0A0M0EEN6		6000000	4200000	4300000	10000000	3100000	Komagataeibacter europaeus (Gluconacetobacter europaeus)	3544875699	3076923077	5	29	5	169	188	876	25827	559884553	ros3	Transcriptional regulatory protein ros
A0A0M0EL88	4300000	34000000	17000000	18000000	20000000	3800000	Komagataeibacter europaeus (Gluconacetobacter europaeus)	2294704228	2459546926	5	20	5	309	33498	66	1448	5580164814	mak	Fructokinase (EC 2.7.1.4)
A0A0M0EI32	1300000	2600000	11000000	3800000	1400000	3000000	Komagataeibacter europaeus (Gluconacetobacter europaeus)	2432701983	1426356589	5	20	5	645	70425	615	607	5533794117	yrrB	TPR repeat-containing protein YrrB
A0A0M0EMR9	3000000	14000000	12000000	15000000	11000000	3100000	Komagataeibacter europaeus (Gluconacetobacter europaeus)	1421438164	2430167598	5	18	5	358	38106	992	688	5532087803	pyrD	DHOdehase (EC 1.3.5.2) (Dihydroorotate dehydrogenase (quinone)) (Dihydroorotate oxidase)
A0A0M0EJM8			580000	2000000	4300000	1500000	Komagataeibacter europaeus (Gluconacetobacter europaeus)	3397247625	1630695444	8	17	8	834	91363	733	585	5449178815		TonB-dependent receptor plug domain protein
A0A0M0EEN4	370000	1000000	8100000		4200000		Komagataeibacter europaeus (Gluconacetobacter europaeus)	2203492536	2530712531	6	20	3	407	43136	526	738	5426274741	pgk	Phosphoglycerate kinase (EC 2.7.2.3)
A0A0M0EHV8	7400000	9400000	5100000	2800000	4400000	1200000	Komagataeibacter europaeus (Gluconacetobacter europaeus)	2302671045	32	6	19	6	300	337	739	995	5407944679	purU2	Formyltetrahydrofolate deformylase (EC 3.5.1.10) (Formyl-FH(4) hydrolase)
A0A0M0EM39		2500000	2500000	6700000	5500000	2400000	Komagataeibacter europaeus (Gluconacetobacter europaeus)	2393442046	3680555556	5	21	5	144	15215	985	3394	5407191181	rplK1	50S ribosomal protein L11
A0A0M0EG86		3300000	15000000		5500000	2600000	Komagataeibacter europaeus (Gluconacetobacter europaeus)	2079355925	3943089431	5	16	2	246	26765	615	1848	534586556	pgl3	6-phosphogluconolactonase (6PGL) (EC 3.1.1.31)
A0A0M0EJC8	5600000	5700000	1200000	15000000	26000000	4400000	Komagataeibacter europaeus (Gluconacetobacter europaeus)	2554994393	4230769231	5	22	5	104	12234	605	20544	5256469893	isdG	Heme-degrading monooxygenase (EC 1.14.99.3)
A0A0M0EFT0	1800000	18000000	5300000	7600000	8400000	1200000	Komagataeibacter europaeus (Gluconacetobacter europaeus)	236132667	2752525253	6	22	6	396	41862	703	1228	5188448715	ispDF	Bifunctional enzyme IspD/IspF [Includes: 2-C-methyl-D-erythritol 4-phosphate cytidylyltransferase (EC 2.7.7.60) (4-diphosphocytidyl-2C-methyl-D-erythritol synthase) (MEP cytidylyltransferase) (MCT); 2-C-methyl-D-erythritol 2,4-cyclodiphosphate synthase (MECDP-synthase) (MECPP-synthase) (MECPS) (EC 4.6.1.12)]
A0A0M0EKA3	3100000	2700000	4800000	6800000	9900000	4000000	Komagataeibacter europaeus (Gluconacetobacter europaeus)	152462137	2146341463	4	20	4	205	21862	599	1848	5186615109	ribE2	Riboflavin synthase (EC 2.5.1.9)
[truncated: 704 more rows]

## Sheet: Beer vinegar
File S1. List of raw data containing the total proteins identified in the LC/MS-MS analysis for the vinegar samples of fine wine and beer in at least 50% out of the total in at least one sampling time, as well as those of the starter inoculum used. Several parameters of each protein are included as accession number (Uniprot), quantification value of each sample, organism, score, emPAI, protein na…
[truncated: 1,269 more rows]
